# Supplementary material for: Genomics of Acinetobacter baumannii iron uptake
Source: Microb Genom. 2023 Aug 7;9(8):mgen001080. doi: 10.1099/mgen.0.001080 (PMC10483418; doi:10.1099/mgen.0.001080)
Supplement: Supplementary material 2 [file mgen-9-1080-s002.xlsx]

## Sheet: cluster
Table S1. Presence (1) and absence (0) of iron uptake clusters in all A. baumannii isolates
Isolate id	Isolate	ST (MLST Pasteur)	feo	hemO	hemT	bas/bau	entA	bfn	fms
760	12_ax	686	1	0	1	1	1	1	0
2240	ATCC 17978	437	1	0	1	1	0	1	1
2241	D1279779	267	1	0	1	1	1	1	0
2242	NIPH 70	36	1	0	1	1	1	1	0
2243	541915	532	1	0	1	1	1	1	0
2244	AB307-0294	1	1	0	1	1	1	1	0
2245	AB0057	1	1	1	1	1	1	1	0
2246	AYE	1	1	0	1	1	1	1	0
2247	NIPH 527	1	1	0	1	1	1	1	0
2250	NIPH290	1	1	0	1	1	1	1	0
2251	ANC 4097	1	1	1	1	1	1	1	0
2252	R1B	1	1	1	1	1	1	1	1
2256	AB5075	1	1	1	1	1	1	1	0
2257	Canada BC-5	1	1	1	1	1	1	1	0
2258	IS-58	1	1	1	1	1	1	1	0
2259	AB_909-02-7	1	1	1	1	1	1	1	0
2260	AB_908-13	1	1	1	1	1	1	1	0
2262	IS-251	1	1	1	1	1	1	1	0
2263	IS-235	1	1	1	1	1	1	1	0
2264	OIFC074	19	1	0	1	1	1	1	0
2265	Naval-83	20	1	1	1	1	1	1	0
2266	Naval-21	19	1	0	1	1	1	1	0
2267	Canada BC1	1	1	1	1	1	1	1	0
2268	ABNIH19	1	1	1	1	1	1	1	0
2269	ABNIH6	1	1	1	1	1	1	1	0
2273	1605	1	1	1	1	1	1	1	0
2274	TG22190	1	1	1	1	1	1	1	0
2275	TG22194	1	1	1	1	1	1	1	0
2276	TG22196	1	1	1	1	1	1	1	0
2277	TG22214	1	1	1	1	1	1	1	0
2278	TG20277	1	1	1	1	1	1	1	0
2279	TG22112	1	1	1	1	1	1	1	0
2280	TG22148	1	1	1	1	1	1	1	0
2281	MRSN 57	1	1	1	1	1	1	1	0
2282	MRSN 58	1	1	1	1	1	1	1	0
2283	MRSN 3405	94	1	0	1	1	1	1	1
2284	A144	1	1	0	1	1	1	1	0
2285	BJAB0715	23	1	1	1	1	1	1	0
2286	NIPH 335	10	1	1	1	1	1	1	0
2287	LAC-4	10	1	1	1	1	1	1	0
2288	OIFC098	10	1	1	1	1	1	1	0
2289	466760	10	1	1	1	1	1	1	0
2291	3390	10	1	1	1	1	1	1	0
2292	1007214	10	1	1	1	1	1	1	0
2293	1262761-105	10	1	1	1	1	1	1	0
2294	ZW85-1	639	1	1	1	1	1	1	0
2297	NIPH 1734	15	1	1	1	1	1	1	0
2300	IS-116	136	1	1	1	1	1	1	0
2301	WC-692	513	1	0	1	1	1	1	0
2303	AB_2008-15-71	416	1	1	1	1	1	1	0
2304	AB_909-01-7	417	1	1	1	1	1	1	0
2305	AB_1536-8	413	1	0	1	1	1	1	0
2306	AB_2008-15-52	416	1	1	1	1	1	1	0
2307	AB_2008-23-01-01-7	417	1	1	1	1	1	1	0
2308	AB_2009-04-01-7	417	1	1	1	1	1	1	0
2309	AB_TG19617	438	1	0	1	1	1	1	0
2310	AB_TG2018	417	1	1	1	1	1	1	0
2311	OIFC110	515	1	0	1	1	1	1	0
2312	OIFC065	136	1	1	1	1	1	1	0
2313	AA-014	158	1	1	1	1	1	1	0
2314	AB4A3	255	1	1	1	1	1	1	0
2315	MSP4-16	52	1	0	1	1	1	1	0
2316	TG27395	417	1	1	1	1	1	1	0
2317	TG27399	417	1	1	1	1	1	1	0
2318	1075025	514	1	1	1	1	1	1	0
2319	1040094	416	1	1	1	1	1	1	0
2320	1039621	416	1	1	1	1	1	1	0
2322	1202252	416	1	1	1	1	1	1	0
2323	1035119	536	1	1	1	1	1	1	0
2324	562700	416	1	1	1	1	1	1	0
2325	942194	650	1	1	1	1	1	1	0
2326	43926	514	1	1	1	1	1	1	0
2327	42887	514	1	1	1	1	1	1	0
2328	1417041	108	1	0	1	1	1	1	0
2329	318814	651	1	1	1	1	1	1	0
2330	1412924	510	1	1	1	1	1	1	0
2331	1058283	416	1	1	1	1	1	1	0
2332	1295549	652	1	0	1	1	1	1	0
2333	277047	652	1	0	1	1	1	1	0
2334	426863	652	1	0	1	1	1	1	0
2335	25493_2	417	1	1	1	1	1	1	0
2336	25493_10	656	1	1	1	1	1	1	0
2337	25493_1	417	1	1	1	1	1	1	0
2338	25493_3	416	1	1	1	1	1	1	0
2339	25493_4	657	1	1	1	1	1	1	0
2340	25493_5	658	1	1	1	1	1	1	0
2341	25493_6	659	1	1	1	1	1	1	0
2342	25493_8	416	1	1	1	1	1	1	0
2343	25493_9	417	1	1	1	1	1	1	0
2344	25569_1	416	1	1	1	1	1	1	0
2345	25569_2	417	1	1	1	1	1	1	0
2346	25569_4	417	1	1	1	1	1	1	0
2347	45052_3	514	1	1	1	1	1	1	0
2348	45052_5	514	1	1	1	1	1	1	0
2349	25569_3	416	1	1	1	1	1	1	0
2350	25569_7	660	1	1	1	1	1	1	0
2351	25569_5	417	1	1	1	1	1	1	0
2352	45052_1	514	1	1	1	1	1	1	0
2353	JCM 6841	52	1	0	1	1	1	1	0
2354	25569_8	416	1	1	1	1	1	1	0
2355	25569_9	416	1	1	1	1	1	1	0
2356	45052_4	514	1	1	1	1	1	1	0
2357	45075_6	514	1	1	1	1	1	1	0
2358	45075_5	514	1	1	1	1	1	1	0
2359	45075_1	514	1	1	1	1	1	1	0
2360	45075_2	514	1	1	1	1	1	1	0
2361	45075_3	514	1	1	1	1	1	1	0
2362	25569_10	417	1	1	1	1	1	1	0
2363	45075_8	514	1	1	1	1	1	1	0
2364	45075_9	514	1	1	1	1	1	1	0
2366	45075_10	514	1	1	1	1	1	1	0
2367	1598530	56	1	0	1	1	1	1	0
2368	MAR002	271	1	1	1	1	1	1	0
2369	GTC 03324	52	1	0	1	1	1	1	0
2370	GTC 03329	52	1	0	1	1	1	1	0
2371	Ab44444	2	1	1	1	1	1	1	0
2372	ABNIH1	2	1	1	1	1	1	1	0
2373	ABNIH25	2	1	1	1	1	1	1	0
2374	UMB001	2	1	1	1	1	1	1	0
2375	AB_2008-15-34-7	2	1	1	1	1	1	1	0
2376	Naval-2	2	1	1	1	1	1	1	0
2378	ABIsac_ColiR	2	1	1	1	1	1	1	0
2379	Naval-78	2	1	1	1	1	1	1	0
2381	ABNIH5	2	1	1	1	1	1	1	0
2382	ABNIH18	2	1	1	1	1	1	1	0
2383	TG27307	2	1	1	1	1	1	1	0
2384	TG27311	2	1	1	1	1	1	1	0
2385	TG15234	2	1	1	1	1	1	1	0
2386	TG15240	2	1	1	1	1	1	1	0
2387	TG15241	2	1	1	1	1	1	1	0
2388	TG15242	2	1	1	1	1	1	1	0
2389	TG20546	2	1	1	1	1	1	1	0
2390	UH7007	2	1	1	1	1	1	1	0
2391	MDR_MMC4	2	1	0	1	1	1	1	0
2392	1051830	523	1	1	1	1	1	1	0
2394	1042969-1265	2	1	1	1	1	1	1	0
2395	1031433	2	1	1	1	1	1	1	0
2399	1294217	2	1	1	1	1	1	1	0
2401	724909	2	1	1	1	1	1	1	0
2405	647609	2	1	1	1	1	1	1	0
2411	796380-2102	2	1	1	1	1	1	1	0
2412	564012	2	1	1	1	1	1	1	0
2413	472237-1196	2	1	1	1	1	1	1	0
2414	34654	670	1	1	1	0	1	1	0
2416	1289546	2	1	1	1	1	1	1	0
2417	993520	2	1	1	1	1	1	1	0
2419	653020	2	1	1	1	1	1	1	0
2422	1575710	2	1	1	1	1	1	1	0
2424	1552818	2	1	1	1	1	1	1	0
2425	458282	2	1	1	1	1	1	1	0
2426	470922	2	1	1	1	1	1	1	0
2427	1426993	2	1	1	1	1	1	1	0
2428	24860_8	2	1	1	1	1	1	1	0
2429	7893	2	1	1	1	1	1	1	0
2431	24812_4	525	1	1	1	1	1	1	0
2434	24860_2	2	1	1	1	1	1	1	0
2435	24860_4	2	1	1	1	1	1	1	0
2437	1287985	195	1	1	1	1	1	1	0
2438	73736	2	1	1	1	1	1	1	0
2439	10519	2	1	1	1	1	1	1	0
2440	1045092	2	1	1	1	0	1	1	0
2441	923118	2	1	1	1	1	1	1	0
2442	836190	2	1	1	1	1	0	1	0
2443	737393	2	1	1	1	1	1	1	0
2444	655555	2	1	1	1	1	1	1	0
2445	1457504	2	1	1	1	1	1	1	0
2446	2887	2	1	1	1	1	1	1	0
2447	1296252	2	1	1	1	1	1	1	0
2448	1264936	2	1	1	1	1	1	1	0
2449	1271651	2	1	1	1	1	1	1	0
2450	1178044	2	1	1	1	1	1	1	0
2451	1095464	2	1	1	1	1	1	1	0
2452	1022959	2	1	1	1	1	1	1	0
2453	1482820	671	1	1	1	1	1	1	0
2454	1471012	2	1	1	1	1	1	1	0
2455	1475764	2	1	1	1	1	1	1	0
2456	1494580	2	1	1	1	1	1	1	0
2457	1294222	2	1	1	1	1	1	1	0
2458	755829	2	1	1	1	1	1	1	0
2459	1266220	2	1	1	1	1	1	1	0
2460	1232509	2	1	1	1	1	1	1	0
2461	628418	2	1	1	1	1	1	1	0
2462	466215	2	1	1	1	1	1	1	0
2463	981176	2	1	1	1	1	1	1	0
2464	98826	2	1	1	1	1	1	1	0
2465	303002	2	1	1	1	1	1	1	0
2466	1117819	2	1	1	1	1	1	1	0
2467	213697	2	1	1	1	1	1	1	0
2468	1237202	2	1	1	1	1	1	1	0
2469	1262761-97	2	1	1	1	1	1	1	0
2470	1392509	2	1	1	1	1	1	1	0
2471	1406182	2	1	1	1	1	1	1	0
2472	1397513	2	1	1	1	1	1	1	0
2473	44895_9	2	1	1	1	1	1	1	0
2474	44895_8	2	1	1	1	1	1	1	0
2475	44895_4	2	1	1	1	1	1	1	0
2476	24845_8	2	1	1	1	1	1	1	0
2477	24845_10	2	1	1	1	1	1	1	0
2478	24845_5	2	1	1	1	1	1	1	0
2479	24845_3	2	1	1	1	1	1	1	0
2480	24845_4	2	1	1	1	1	1	1	0
2482	25307_6	2	1	1	1	1	1	1	0
2483	25307_8	2	1	1	1	1	1	1	0
2484	24845_7	2	1	1	1	1	1	1	0
2485	44895_10	2	1	1	1	1	1	1	0
2486	44895_1	2	1	1	1	1	1	1	0
2487	44895_2	2	1	1	1	1	1	1	0
2488	25253_8	2	1	1	1	1	1	1	0
2489	25307_1	2	1	1	1	1	1	1	0
2490	25307_2	2	1	1	1	1	1	1	0
2491	25307_3	2	1	1	1	1	1	1	0
2492	25307_4	2	1	1	1	1	1	1	0
2493	25307_5	2	1	1	1	1	1	1	0
2494	24845_6	2	1	1	1	1	1	1	0
2495	24845_1	2	1	1	1	1	1	1	0
2496	25253_1	2	1	1	1	1	1	1	0
2497	25253_10	2	1	1	1	1	1	1	0
2498	25253_3	2	1	1	1	1	1	1	0
2499	25253_4	2	1	1	1	1	1	1	0
2500	25253_5	2	1	1	1	1	1	1	0
2501	25253_6	2	1	1	1	1	1	1	0
2502	25253_7	661	1	1	1	1	1	1	0
2503	44895_5	2	1	1	1	1	1	1	0
2504	44895_6	2	1	1	1	1	1	1	0
2505	44895_3	2	1	1	1	1	1	1	0
2506	24975_4	2	1	1	1	1	1	1	0
2507	25561_2	2	1	1	1	1	1	1	0
2508	25561_7	2	1	1	1	1	1	1	0
2509	25561_1	2	1	1	1	1	1	1	0
2510	24975_7	2	1	1	1	1	1	1	0
2511	24975_9	2	1	1	1	1	1	1	0
2512	25935_10	2	1	1	1	1	1	1	0
2513	44327_8	2	1	1	1	1	1	1	0
2514	44327_2	2	1	1	1	1	1	1	0
2515	25750_7	2	1	1	1	1	1	1	0
2516	25750_8	2	1	1	1	1	1	1	0
2518	44327_7	2	1	1	1	1	1	1	0
2519	44327_1	2	1	1	1	1	1	1	0
2520	44327_4	2	1	1	1	1	1	1	0
2521	44327_5	2	1	1	1	1	1	1	0
2522	44857_10	2	1	1	1	1	1	1	0
2526	25691_10	2	1	1	1	1	1	1	0
2527	25766_2	2	1	1	1	1	1	1	0
2528	25766_3	2	1	1	1	1	1	1	0
2529	25935_9	2	1	1	1	1	1	1	0
2532	25935_1	2	1	1	1	1	1	1	0
2533	25935_2	2	1	1	1	1	1	1	0
2536	25935_6	2	1	1	1	1	1	1	0
2537	25935_7	2	1	1	1	1	1	1	0
2538	25935_8	2	1	1	1	1	1	1	0
2539	25766_6	2	1	1	1	1	1	1	0
2540	25691_2	2	1	1	1	1	1	1	0
2541	25691_6	2	1	1	1	1	1	1	0
2542	25691_9	2	1	1	1	1	1	1	0
2543	25766_7	2	1	1	1	1	1	1	0
2544	25691_1	2	1	1	1	1	1	1	0
2545	25766_5	2	1	1	1	1	1	1	0
2547	25766_10	2	1	1	1	1	1	1	0
2548	25766_4	2	1	1	1	1	1	1	0
2549	44467_5	2	1	1	1	1	1	1	0
2550	44467_6	2	1	1	1	1	1	1	0
2551	44467_7	2	1	1	1	1	1	1	0
2552	44467_8	2	1	0	1	1	1	1	0
2553	25681_2	2	1	1	1	1	1	1	0
2554	25681_3	2	1	1	1	1	1	1	0
2555	25681_5	2	1	1	1	1	1	1	0
2556	25681_6	2	1	1	1	1	1	1	0
2557	25681_8	2	1	1	1	1	1	1	0
2558	25681_9	2	1	1	1	1	1	1	0
2559	25750_6	2	1	1	1	1	1	1	0
2560	44467_10	662	1	1	1	1	1	1	0
2561	44467_1	2	1	1	1	1	1	1	0
2562	44467_2	2	1	1	1	1	1	1	0
2563	44467_3	2	1	1	1	1	1	1	0
2564	44467_4	2	1	1	1	1	1	1	0
2565	25561_10	2	1	1	1	1	1	1	0
2566	43557_1	2	1	1	1	1	1	1	0
2568	25878_1	2	1	1	1	1	1	1	0
2569	44362_2	2	1	1	1	1	1	1	0
2570	25878_3	2	1	1	1	1	1	1	0
2572	44362_4	2	1	1	1	1	1	1	0
2573	44362_5	2	1	1	1	1	1	1	0
2574	44362_6	2	1	1	1	1	1	1	0
2575	44362_7	2	1	1	1	1	1	1	0
2576	44362_8	2	1	1	1	1	1	1	0
2577	44362_9	2	1	1	1	1	1	1	0
2578	44437_3	2	1	1	1	1	1	1	0
2579	44437_4	2	1	1	1	1	1	1	0
2580	44437_5	2	1	1	1	1	1	1	0
2581	44437_7	2	1	1	1	1	1	1	0
2582	44437_8	2	1	1	1	1	1	1	0
2583	44437_9	2	1	1	1	1	1	1	0
2584	44362_10	2	1	1	1	1	1	1	0
2585	44362_1	2	1	1	1	1	1	1	0
2586	26016_4	2	1	1	1	1	1	1	0
2587	26016_1	2	1	1	1	1	1	1	0
2588	26016_6	2	1	1	1	1	1	1	0
2589	26016_10	2	1	1	1	1	1	1	0
2590	25569_6	2	1	1	1	1	1	1	0
2591	26016_5	2	1	1	1	1	1	1	0
2593	26016_8	2	1	1	1	1	1	1	0
2594	16553_1	2	1	1	1	1	1	1	0
2595	24975_10	2	1	1	1	1	1	1	0
2596	44839_10	2	1	1	1	1	1	1	0
2597	26016_9	2	1	1	1	1	1	1	0
2598	24860_1	2	1	1	1	1	1	1	0
2599	24860_6	2	1	1	1	1	1	1	0
2600	44298_1	2	1	1	1	1	1	1	0
2601	44298_2	2	1	1	1	1	1	1	0
2602	44298_4	2	1	1	1	1	1	1	0
2603	44298_6	2	1	1	1	1	1	1	0
2604	44298_7	2	1	1	1	1	1	1	0
2605	44298_9	2	1	1	1	1	1	1	0
2606	44298_10	2	1	1	1	1	1	1	0
2607	25442_5	672	1	1	1	1	1	1	0
2608	25442_7	673	1	1	1	1	1	1	0
2609	25442_9	674	1	1	1	1	1	1	0
2610	42057_2	2	1	1	1	1	1	1	0
2611	1064293_46	2	1	1	1	1	1	1	0
2612	44298_3	2	1	1	1	1	1	1	0
2613	44839_8	2	1	1	1	1	1	1	0
2614	44298_5	2	1	1	1	1	1	1	0
2615	44298_8	2	1	1	1	1	1	1	0
2616	44839_9	2	1	1	1	1	1	1	0
2617	25442_1	2	1	1	1	1	1	1	0
2619	1505311	663	1	1	1	1	1	1	0
2620	25691_5	2	1	1	1	1	1	1	0
2621	24860_9	2	1	1	1	1	1	1	0
2633	24812_2	2	1	1	1	1	1	1	0
2636	1042969-1197	2	1	1	1	1	1	1	0
2637	24812_8	668	1	1	1	1	1	1	0
2638	24860_3	2	1	1	1	1	1	1	0
2639	24860_5	2	1	1	1	1	1	1	0
2640	756476	664	1	1	1	1	1	1	0
2642	24812_7	2	1	1	1	1	1	1	0
2643	NIPH 146	25	1	1	1	1	1	1	0
2645	UMB003	25	1	1	1	1	1	1	0
2646	AB_2008-15-69	25	1	1	1	1	1	1	0
2647	AB5256	25	1	1	1	1	1	1	0
2648	Naval-18	25	1	1	1	1	1	1	0
2649	OIFC143	25	1	1	1	1	1	1	0
2650	107m	25	1	1	1	1	1	1	0
2651	CI86	25	1	1	1	1	1	1	0
2652	CI79	25	1	1	1	1	1	1	0
2654	1429530	25	1	1	1	1	1	1	0
2655	NIPH 615	12	1	1	1	1	1	1	0
2656	TG02017	33	1	1	1	1	1	1	0
2657	NIPH 190	9	1	0	1	1	1	0	0
2659	Naval-82	428	1	0	1	1	1	0	0
2663	NIPH 201	38	1	1	1	1	1	1	0
2664	NIPH 601	40	1	0	1	1	1	1	0
2665	AB031	638	1	0	1	1	1	1	0
2666	UMB002	16	1	0	1	1	1	1	0
2667	BZICU-2	218	1	0	1	1	1	1	0
2668	AB_1649-8	113	1	1	1	1	1	1	0
2669	AB_1650-8	113	1	1	1	1	1	1	0
2670	1043794	16	1	0	1	1	1	1	0
2673	232184	16	1	0	1	1	1	1	0
2674	268680	16	1	0	1	1	1	1	0
2675	655378	16	1	0	1	1	1	1	0
2676	1064293_45	16	1	0	1	1	1	1	0
2677	LY2	40	1	0	1	1	1	1	0
2679	GTC 03322	40	1	0	1	1	1	1	0
2680	GTC 03323	40	1	0	1	1	1	1	0
2681	GTC 03328	40	1	0	1	1	1	1	0
2682	NIPH 329	11	1	0	1	1	1	1	0
2683	OIFC032	32	1	0	1	1	1	1	0
2684	OIFC087	32	1	0	1	1	1	1	0
2685	OIFC099	32	1	0	1	1	1	1	0
2686	OIFC035	403	1	1	1	1	1	1	0
2687	TG27387	6	1	0	1	1	1	1	0
2688	1297549	528	1	0	1	1	1	1	0
2689	781407	32	1	0	1	1	1	1	0
2690	144107	154	1	1	1	1	1	1	0
2691	1525283	32	1	0	1	1	1	1	0
2692	1062314	54	1	0	1	1	1	1	0
2693	NIPH 67	35	1	1	1	1	1	1	0
2694	Naval-57	155	1	0	1	1	1	1	0
2695	TG22204	425	1	0	1	1	1	1	0
2696	TG00314	411	1	1	1	1	1	1	0
2697	UH6507	669	1	0	1	1	1	1	0
2698	1297	537	1	1	1	1	1	1	0
2700	1546444	504	1	0	1	1	1	1	0
2701	846928	535	1	0	1	1	1	1	0
2702	1391434	285	1	0	1	1	1	1	0
2703	BM4587	621	1	1	1	1	1	0	0
2704	NIPH 80	37	1	0	1	0	1	1	0
2706	NIPH 410	39	1	0	1	1	1	0	0
2707	WC-A-92	431	1	0	1	1	1	1	0
2708	AB405E4	516	1	0	1	1	1	1	0
2718	AB900	49	1	0	1	1	1	1	0
2719	OIFC111	49	1	0	1	1	1	1	0
2720	1461963	49	1	0	1	1	1	1	0
2721	1293320	49	1	0	1	1	1	1	0
2723	TG22150	78	1	0	1	1	1	1	0
2724	TG22142	78	1	0	1	1	1	1	0
2725	TG22146	78	1	0	1	1	1	1	0
2726	UH5207	78	1	0	1	1	1	1	0
2728	831240	78	1	0	1	1	1	1	0
2730	AB4857	3	1	0	1	1	1	1	0
2731	NIPH 1669	3	1	0	1	1	1	1	0
2732	Naval-81	3	1	0	1	1	1	1	0
2733	AC30	2	1	1	1	1	1	1	0
2734	OIFC137	3	1	0	1	1	1	1	0
2735	OIFC109	3	1	0	1	1	1	1	0
2736	IS-123	3	1	0	1	1	1	1	0
2737	Naval-13	3	1	0	1	1	1	1	0
2738	WC-A-694	3	1	0	1	1	1	1	0
2739	1121032	500	1	1	1	1	1	1	0
2741	472237-120	500	1	1	1	1	1	1	0
2742	480175	500	1	1	1	1	1	1	0
2743	1237893	500	1	1	1	1	1	1	0
2744	1271213	500	1	1	1	1	1	1	0
2745	1188188	500	1	1	1	1	1	1	0
2746	1276470-86	500	1	1	1	1	1	1	0
2747	1406589	521	1	1	1	1	1	1	0
2748	42057_6	500	1	1	1	1	1	1	0
2749	42057_4	500	1	1	1	1	1	1	0
2750	45075_4	500	1	1	1	1	1	1	0
2754	AC12	2	1	1	1	1	1	1	0
2755	1656-2	2	1	0	1	1	1	1	0
2756	AC29	2	1	1	1	1	1	1	0
2757	MDR-TJ	2	1	0	1	1	1	1	0
2758	MDR-ZJ06	2	1	1	1	1	1	1	0
2759	TCDC-AB0715	2	1	1	1	1	1	1	0
2760	TYTH-1	2	1	1	1	1	1	1	0
2761	BJAB07104	2	1	0	1	1	1	1	0
2762	BJAB0868	2	1	1	1	1	1	1	0
2764	NIPH 528	2	1	0	1	1	1	1	0
2765	NIPH 1362	47	1	1	1	1	1	1	0
2768	Ab11111	2	1	0	1	1	1	1	0
2769	NIPH 24	2	1	0	1	1	1	1	0
2770	NIPH 2061	2	1	1	1	1	1	1	0
2771	BIDMC 56	2	1	0	1	1	1	1	0
2772	WM99c	2	1	0	1	1	1	1	0
2773	AB210	2	1	1	1	1	1	1	0
2774	3990	2	1	1	1	1	1	1	0
2775	ABNIH2	2	1	0	1	1	1	1	0
2777	AB5711	2	1	0	1	1	1	1	0
2779	W7282	2	1	1	1	1	1	1	0
2780	Naval-17	2	1	0	1	1	1	1	0
2781	OIFC189	2	1	0	1	1	1	1	0
2782	IS-143	414	1	0	1	1	1	1	0
2783	ZWS1122	2	1	1	1	1	1	1	0
2784	ZWS1219	2	1	1	1	1	1	1	0
2788	AB_2008-15-45	415	1	1	1	1	1	1	0
2790	AB_908-12	2	1	0	1	1	1	1	0
2791	AB_TG2022	2	1	0	1	1	1	1	0
2792	AB_TG2023	2	1	0	1	1	1	1	0
2794	AB_TG2631	2	1	0	1	1	1	1	0
2795	AB_TG27323	2	1	0	1	1	1	1	0
2796	AB_TG27331	2	1	0	1	1	1	1	0
2799	AB_2009-04-02-7	2	1	0	1	1	1	1	0
2801	AB_909-05	2	1	0	1	1	1	1	0
2803	AB_TG27327	2	1	0	1	1	1	1	0
2804	AB_TG27335	2	1	0	1	1	1	1	0
2805	OIFC180	2	1	0	1	1	1	1	0
2807	Naval-113	2	1	0	1	1	1	1	0
2808	53264	2	1	0	1	1	1	1	0
2809	OIFC338	2	1	1	1	1	1	1	0
2810	AB1H8	2	1	0	1	1	1	1	0
2814	ABNIH26	2	1	0	1	1	1	1	0
2821	48055	2	1	0	1	1	1	1	0
2822	AB-HKU3-10	215	1	1	1	1	1	1	0
2823	AB-HKU3-08	215	1	1	1	1	1	1	0
2824	TG22192	2	1	0	1	1	1	1	0
2825	TG22202	2	1	0	1	1	1	1	0
2826	TG22212	2	1	1	1	1	1	1	0
2827	TG27299	2	1	0	1	1	1	1	0
2828	TG27315	2	1	0	1	1	1	1	0
2829	TG27319	2	1	0	1	1	1	1	0
2830	TG27371	2	1	0	1	1	1	1	0
2831	TG27379	2	1	0	1	1	1	1	0
2832	TG27383	2	1	0	1	1	1	1	0
2833	TG27407	2	1	0	1	1	1	1	0
2834	TG27411	2	1	0	1	1	1	1	0
2835	TG15239	2	1	0	1	1	1	1	0
2836	TG15238	2	1	0	1	1	1	1	0
2837	TG15233	2	1	1	1	1	1	1	0
2838	TG15236	2	1	0	1	1	1	1	0
2839	TG15237	2	1	0	1	1	1	1	0
2840	TG2012	2	1	0	1	1	1	1	0
2841	TG2013	2	1	0	1	1	1	1	0
2842	TG2014	2	1	0	1	1	1	1	0
2843	TG22110	2	1	1	1	1	1	1	0
2845	DU202	2	1	0	1	1	1	1	0
2846	MRY09-0642	2	1	0	1	1	1	1	0
2847	MRY10-0558	2	1	0	1	1	1	1	0
2848	MRY12-0277	2	1	0	1	1	1	1	0
2849	UH0207	2	1	1	1	1	1	1	0
2851	UH1007	2	1	0	1	1	1	1	0
2854	UH10107	2	1	0	1	1	1	1	0
2855	UH10707	2	1	1	1	1	1	1	0
2856	UH11608	2	1	1	1	1	1	1	0
2857	UH12308	2	1	0	1	1	1	1	0
2858	UH12408	2	1	0	1	1	1	1	0
2859	UH12808	2	1	0	1	1	1	1	0
2860	UH13908	2	1	1	1	1	0	1	0
2861	UH14508	2	1	0	1	1	1	1	0
2862	UH15208	2	1	0	1	1	1	1	0
2863	UH16008	2	1	0	1	1	1	1	0
2864	UH16108	2	1	0	1	1	1	1	0
2865	UH18608	2	1	1	1	1	1	1	0
2866	UH19908	2	1	1	1	1	1	1	0
2867	UH20108	2	1	1	1	1	1	1	0
2868	UH8907	524	1	1	1	1	1	1	0
2869	UH2307	2	1	0	1	1	1	1	0
2870	UH8107	2	1	0	1	1	1	1	0
2871	UH8407	2	1	0	1	1	1	1	0
2872	UH8707	2	1	0	1	1	1	1	0
2873	UH8807	2	1	1	1	1	1	1	0
2875	UH9707	2	1	0	1	1	1	1	0
2876	UH9907	2	1	0	1	1	1	1	0
2881	UH5307	2	1	1	1	1	1	1	0
2882	UH5707	2	1	0	1	1	1	1	0
2883	UH6107	2	1	0	1	1	1	1	0
2884	UH6207	2	1	1	1	1	1	1	0
2886	UH7807	2	1	0	1	1	1	1	0
2887	CI77	2	1	0	1	1	1	1	0
2888	UH2107	2	1	0	1	1	1	1	0
2889	UH3807	2	1	1	1	1	1	1	0
2890	1247182	2	1	0	1	1	1	1	0
2893	1051176	2	1	0	1	1	1	1	0
2894	58452	2	1	0	1	1	1	1	0
2895	532413	2	1	0	1	1	1	1	0
2898	1526966	2	1	0	1	1	1	1	0
2900	1552865	2	1	0	1	1	1	1	0
2901	323408	2	1	0	1	1	1	1	0
2902	1552389	2	1	0	1	1	1	1	0
2903	1488685	2	1	0	1	1	1	1	0
2904	825610	2	1	0	1	1	1	1	0
2905	1207552	2	1	0	1	1	1	1	0
2906	273929	2	1	1	1	1	0	1	0
2907	23671	2	1	0	1	1	1	1	0
2908	145660	2	1	0	1	1	1	1	0
2909	339786	2	1	0	1	1	1	1	0
2910	70136	2	1	0	1	1	1	1	0
2911	730795	2	1	0	1	1	1	1	0
2912	1428368	2	1	0	1	1	1	1	0
2913	11126	2	1	0	1	1	1	1	0
2914	45002_6	2	1	0	1	1	1	1	0
2915	45002_7	2	1	0	1	1	1	1	0
2917	45002_5	2	1	0	1	1	1	1	0
2918	45002_10	2	1	0	1	1	1	1	0
2919	45002_3	2	1	0	1	1	1	1	0
2920	45002_4	2	1	0	1	1	1	1	0
2921	16553_6	415	1	1	1	1	1	1	0
2922	16553_2	415	1	1	1	1	1	1	0
2923	16553_4	415	1	1	1	1	1	1	0
2924	16553_3	415	1	1	1	1	1	1	0
2925	16553_10	415	1	1	1	1	1	1	0
2926	16553_9	415	1	1	1	1	1	1	0
2927	16553_8	415	1	1	1	1	1	1	0
2928	1539026	2	1	0	1	1	1	1	0
2932	1276470-132	2	1	0	1	1	1	1	0
2933	LY3	2	1	1	1	1	1	1	0
2936	LY9	2	1	1	1	1	1	1	0
2938	LY4	2	1	1	1	1	1	1	0
2939	LY5	2	1	1	1	1	1	1	0
2940	TCM206	2	1	0	1	1	1	1	0
2941	T25	2	1	1	1	1	1	1	0
2942	341	2	1	1	1	1	1	1	0
2943	AB_2007-16-25-01-7	241	1	1	1	1	1	1	0
2944	AB_2007-16-27-01	241	1	1	1	1	1	1	0
2945	AB_TG27339	241	1	1	1	1	1	1	0
2947	AB_TG2028	406	1	1	1	1	1	1	0
2948	AB_TG2030	406	1	1	1	1	1	1	0
2949	AB_TG2031	406	1	1	1	1	1	1	0
2950	TG22332	406	1	1	1	1	1	1	0
2952	TG22336	406	1	1	1	1	1	1	0
2953	TG27295	406	1	1	1	1	1	1	0
2954	TG07725	406	1	1	1	1	1	1	0
2955	UH5107	406	1	1	1	1	1	1	0
2957	AbH12o-A2	79	1	0	1	1	1	1	0
2958	AB030	79	1	1	1	1	1	1	0
2959	AB_TG27343	422	1	0	1	1	1	1	0
2960	TG02011	422	1	0	1	1	1	1	0
2964	UH22908	422	1	0	1	1	1	1	0
2965	UH6907	422	1	0	1	1	1	1	0
2966	UH7607	422	1	0	1	1	0	1	0
2967	UH7907	422	1	0	1	1	1	1	0
2968	A33405	422	1	1	1	1	1	1	0
2969	Naval-72	405	1	1	1	1	1	1	0
2970	EGD-HP18	221	1	0	1	1	1	1	0
2971	299505	508	1	0	1	1	1	1	0
2972	532279	519	1	0	1	1	1	1	0
2973	OIFC0162	412	1	0	1	1	1	0	0
2974	WC-348	412	1	0	1	1	1	0	0
2975	OIFC047	665	1	0	1	1	1	0	0
2976	110912	499	1	1	1	1	1	1	0
2978	397971	499	1	1	1	1	1	1	1
2979	722310	499	1	1	1	1	1	1	0
2980	457946	499	1	1	1	1	1	1	0
2981	607805	499	1	1	1	1	1	1	0
2982	1195185_11	499	1	1	1	1	1	1	0
2983	1533268	499	1	1	1	1	1	1	0
2984	214216	499	1	1	1	1	1	1	0
2985	14216	499	1	1	1	1	1	1	0
2986	1170863	499	1	1	1	1	1	1	0
2987	1413735	499	1	1	1	1	1	1	0
2988	1195185_80	499	1	1	1	1	1	1	0
2992	BR097	499	1	1	1	1	1	1	0
2993	BU310	499	1	1	1	1	1	1	0
2994	ABBL099	499	1	1	1	1	1	1	0
2995	1419130	529	1	0	1	1	1	1	0
2996	233846	126	1	0	1	1	1	1	0
2997	NIPH 60	34	1	1	1	1	1	1	0
2998	SDF	17	1	1	1	0	0	0	0
3062	IOMTU433	622	1	1	1	1	1	1	0
3063	NCGM 237	2	1	1	1	1	1	1	0
3064	6200	464	1	0	1	1	0	1	0
3065	CSO1	2	1	0	1	1	1	1	0
3066	CR17	2	1	0	1	1	1	1	0
3067	A1	1	1	0	1	1	1	1	0
3068	AB5075-UW	1	1	1	1	1	1	1	0
3069	Ab04-mff	10	1	1	1	1	1	1	0
3070	D36	81	1	0	1	1	1	1	1
3071	XH386	2	1	0	1	1	1	1	0
3072	CIP70.10	126	1	0	1	1	1	1	0
3073	KBN10P02143	2	1	1	1	1	1	1	0
3170	YU-R612	2	1	1	1	1	1	1	0
3171	XH860	2	1	0	1	1	1	1	0
3172	XH859	2	1	0	1	1	1	1	0
3173	XH857	215	1	1	1	1	1	1	0
3174	XH856	2	1	0	1	1	1	1	0
3175	XH858	23	1	1	1	1	1	1	0
3176	3207	422	1	1	1	1	1	1	0
3177	Ab421_GEIH-2010	79	1	0	1	1	0	1	0
3178	TYTH-2	2	1	1	1	1	1	1	0
3301	151/1C	923	1	1	1	1	1	1	0
3304	A134	216	1	0	1	1	1	1	0
3305	A138	10	1	1	1	1	1	1	0
3306	A140	77	1	0	1	1	1	1	0
3307	A147	32	1	0	1	1	1	1	0
3308	A155	10	1	1	1	1	1	1	0
3309	A158	10	1	1	1	1	1	1	0
3310	A159	10	1	1	1	1	1	1	0
3311	A160	10	1	1	1	1	1	1	0
3312	A161	10	1	1	1	1	1	1	0
3313	A162	10	1	1	1	1	1	1	0
3314	A163	10	1	1	1	1	1	1	0
3315	A166B	923	1	1	1	1	1	1	0
3316	A169	10	1	1	1	1	1	1	0
3317	A170	10	1	1	1	1	1	1	0
3318	A173	216	1	0	1	1	1	1	0
3319	A174	267	1	0	1	1	1	1	0
3320	A181	216	1	0	1	1	1	1	0
3321	MSHR_A183	1225	1	1	1	1	1	1	0
3322	A184	1225	1	1	1	1	1	1	0
3323	A185	216	1	0	1	1	1	1	0
3324	A186	10	1	1	1	1	1	1	0
3325	A188	6	1	0	1	1	1	1	0
3326	A189	654	1	0	1	1	1	1	0
3327	MSHR_A192	1111	1	0	1	1	1	1	0
3328	A193	267	1	0	1	1	1	1	0
3329	A196	10	1	1	1	1	1	1	0
3330	A197	10	1	1	1	1	1	1	0
3331	A198	10	1	1	1	1	1	1	0
3332	A2	10	1	1	1	1	1	1	0
3333	A200	837	1	0	1	1	1	1	0
3334	A202	10	1	1	1	1	1	1	0
3335	MSHR_A203	1227	1	1	1	1	1	0	0
3336	A204	10	1	1	1	1	1	1	0
3337	A205	280	1	0	1	1	1	1	0
3338	A215	10	1	1	1	1	1	1	0
3339	A217	10	1	1	1	1	1	1	0
3340	A219	424	1	1	1	1	1	1	0
3341	A221	10	1	1	1	1	1	1	0
3342	A223	10	1	1	1	1	1	1	0
3343	A224	10	1	1	1	1	1	1	0
3344	A225	10	1	1	1	1	1	1	0
3345	A226	10	1	1	1	1	1	1	0
3346	A230	109	1	0	1	1	1	1	0
3347	A232	10	1	1	1	1	1	1	0
3348	A234	10	1	1	1	1	1	1	0
3349	A237	10	1	1	1	1	1	1	0
3350	A240	10	1	1	1	1	1	1	0
3352	A245	10	1	1	1	1	1	1	0
3353	A246	374	1	0	1	1	1	1	0
3354	A3	10	1	1	1	1	1	1	0
3355	MSHR_A4	1230	1	1	1	1	1	1	0
3356	A5	499	1	1	1	1	1	1	0
3357	MSHR_A53	1224	1	1	1	1	1	1	0
3358	MSHR_A54	1223	1	0	1	1	1	1	0
3359	A55	10	1	1	1	1	1	1	0
3360	A57	10	1	1	1	1	1	1	0
3361	A58	10	1	1	1	1	1	1	0
3362	A6	10	1	1	1	1	1	1	0
3363	A62	1	1	1	1	1	1	1	0
3364	MSHR_A68	1228	1	0	1	1	1	1	0
3365	A7	10	1	1	1	1	1	1	0
3366	MSHR_A8	1229	1	1	1	1	1	1	0
3367	A81	1226	1	0	1	1	1	1	0
3368	MSHR_A82	1226	1	0	1	1	1	1	0
3369	A89	203	1	0	1	0	1	1	0
3370	A9	216	1	0	1	1	1	1	0
3371	A93	10	1	1	1	1	1	1	0
3372	A96	141	1	0	1	1	1	1	0
3373	156/2C	926	1	0	1	1	1	1	0
3386	SUl21-2	936	1	0	1	1	1	1	0
3388	Gänse Ei-1	938	1	1	1	1	1	1	0
3389	Gänsemehl-2	138	1	0	1	1	1	1	0
3394	LoGeIst3-1	821	1	1	1	1	1	1	0
3662	7962	458	1	0	1	1	1	1	0
3790	MD-CRE041-MD-M05329	1154	1	0	1	1	1	1	0
3839	ACIN00149	1190	1	1	1	1	1	1	0
3840	ACIN00151	342	1	1	1	1	1	1	0
3842	ACIN00176	1191	1	0	1	1	1	1	0
3878	NCIMB8209	1197	1	0	0	1	1	1	0
3896	5080	1231	1	0	1	1	1	1	0
3897	5081	1231	1	0	1	1	1	1	0
4042	AB18PR065	1303	1	0	1	1	1	1	0
4045	CRAB-GPS-06	81	1	0	1	1	1	1	0
4047	CRAB-GPS-05	1	1	1	1	1	0	1	0
4049	CRAB-GPS-10	1	1	1	1	1	1	1	0
4050	CRAB-GPS-11	2	1	1	1	1	1	1	0
4051	CRAB-GPS-28	2	1	1	1	1	1	1	0
4052	CRAB-GPS-29	2	1	1	1	1	1	1	0
4053	CRAB-GPS-47	2	1	1	1	1	1	1	0
4054	CRAB-GPS-48	1	1	1	1	1	1	1	0
4127	CRE341/2015	25	1	1	1	1	1	1	0
4130	1312671	2	1	1	1	1	1	1	0
4131	2018-12-18	2	1	1	1	1	1	1	0
4212	ACB003	1386	1	1	1	1	1	1	0
4430	1702649	2	1	1	1	1	1	1	0
4431	1600972	215	1	1	1	1	1	1	0
4432	1501103	2	1	0	1	1	1	1	0
4433	1601174	2	1	1	1	1	1	1	0
4434	ACE-JSC-ALP-101066	1429	1	1	1	1	1	1	0
4440	1601108	2	1	1	1	1	1	1	0
4444	ABAY12003	2	1	1	1	1	1	1	0
4445	ABAY13017	2	1	1	1	1	1	1	0
4496	TG22158	1436	1	1	1	1	1	1	0
4497	TG69784	1437	1	1	1	1	1	1	0
4498	TG22162	1438	1	0	1	1	1	1	0
4513	503/16	1447	1	1	1	1	1	1	0
4514	545/16	1448	1	1	1	1	1	1	0
4515	CRAb-29801	1562	1	1	1	1	0	1	0
4516	CRAb-18021	1573	1	1	1	1	1	1	0
4658	01__31_16	1	1	1	0	1	1	1	0
4661	04__546_16	1	1	1	0	1	1	1	0
4662	05__763_16	25	1	1	1	1	1	1	0
4663	06__915_16	79	1	1	1	1	1	1	0
4665	08__ID_548_17	1	1	1	1	1	1	1	0
4666	09__67_16	15	1	1	1	1	1	1	0
4667	11__478_16	79	1	1	1	1	1	1	0
4669	13__767_16	15	1	1	1	1	1	1	0
4670	14__916_16	151	1	1	1	1	1	1	0
4671	16__006	20	1	0	1	1	1	1	0
4673	18__261_16	15	1	1	1	1	1	1	0
4674	19__479_16	15	1	1	1	1	1	1	0
4675	20__548_16	1	1	1	0	1	1	1	0
4676	21__768_16	25	1	1	1	1	1	1	0
4677	22__917_16	79	1	1	1	1	1	1	0
4678	23__192_17	1	1	1	0	1	1	1	0
4679	24__066	1	1	1	0	1	1	1	0
4680	25__101_16	1	1	1	0	1	1	1	0
4681	26__300_16	1	1	1	0	1	1	1	0
4682	27__482_16	1	1	1	0	1	1	1	0
4683	28__550_16	1	1	1	0	1	1	1	0
4686	31__276_17	25	1	1	1	1	1	1	0
4687	33__156_16	163	1	1	1	1	1	1	0
4688	34__359_16	15	1	1	1	0	1	1	0
4689	35__483_16	15	1	1	1	1	1	1	0
4690	36__563_16	1	1	1	0	1	1	1	0
4691	38__928_16	15	1	1	1	1	1	1	0
4692	41__168_16	79	1	1	1	1	1	1	0
4693	42__366_16	1	1	1	0	1	1	1	0
4694	43__484_16	730	1	1	1	1	1	1	0
4695	44__572_16	79	1	1	1	1	1	1	0
4696	45__808_16	79	1	1	1	1	1	1	0
4697	46__961_16	79	1	1	1	1	1	1	0
4698	47__319_17	1	1	1	0	1	1	1	0
4699	48__070	25	1	1	1	1	1	1	0
4700	49__209_16	15	1	1	1	1	1	1	0
4701	50__372_16	25	1	1	1	1	1	1	0
4702	51__494_16	1	1	1	0	1	1	1	0
4703	52__600_16	49	1	0	1	1	1	1	0
4704	53__830_16	79	1	1	1	1	1	1	0
4705	54__966_16	1	1	1	0	1	1	1	0
4706	55__060	15	1	1	1	1	1	1	0
4707	57__211_16	25	1	1	1	1	1	1	0
4708	58__397_16	79	1	1	1	1	1	1	0
4709	59__503_16	1447	1	1	1	1	1	1	0
4710	60__606_16	15	1	1	1	1	1	1	0
4712	62__26_17	1	1	1	1	1	1	1	0
4714	65__212_16	25	1	1	1	1	1	1	0
4715	66__398_16	79	1	1	1	1	1	1	0
4716	68__630_16	1	1	1	0	1	1	1	0
4717	69__872_16	25	1	1	1	1	1	1	0
4720	73__213_16	79	1	1	1	1	1	1	0
4721	74__399_16	15	1	1	1	1	1	1	0
4724	77__886_16	25	1	1	1	1	1	1	0
4725	80__ID_207_18	25	1	1	1	1	1	1	0
4727	82__403_16	79	1	1	1	1	1	1	0
4728	86__162_17	730	1	1	1	1	1	1	0
4729	87__053	15	1	1	1	1	1	1	0
4730	89__229_16	1	1	1	0	1	1	1	0
4731	90__461_16	79	1	1	1	1	1	1	0
4732	91__545_16	1448	1	1	1	1	1	1	0
4733	92__697_16	15	1	1	1	1	1	1	0
4735	94__180_17	79	1	1	1	1	1	1	0
4745	CriePir307	1487	1	0	1	1	1	1	0
4999	AB0003	2	1	0	1	1	1	1	0
5000	AB0037	98	1	1	1	1	1	1	0
5001	AB0155	2	1	1	1	1	1	1	0
5002	AB0236	2	1	1	1	1	0	1	0
5003	AB0315	10	1	1	1	1	1	1	0
5004	AB0317	141	1	0	1	1	1	1	0
5005	AB0343	77	1	0	1	1	1	1	0
5007	AB0365	94	1	0	1	1	1	1	1
5008	AB0395	2	1	1	1	1	1	1	0
5009	AB0404	2	1	1	1	1	1	1	0
5010	AB0533	2	1	1	1	1	1	1	0
5011	AB0536	2	1	1	1	1	1	1	0
5014	AB0720	2	1	1	1	1	1	1	0
5015	AB0745	1	1	1	1	1	1	1	0
5016	AB0866	2	1	1	1	1	1	1	0
5017	AB0871	571	1	1	1	1	1	1	0
5018	AB0922	2	1	1	1	1	1	1	0
5019	AB0964	85	1	0	1	1	1	1	0
5051	ab20A1	294	1	0	1	1	1	1	0
5076	FDAARGOS_540	1542	1	0	1	1	0	1	0
5077	7847	1544	1	0	1	1	1	1	0
5078	ABNIH28	1543	1	0	1	1	1	1	0
5079	B8300	1549	1	0	1	1	1	1	0
5080	B8342	1545	1	1	1	1	1	1	0
5081	BAL062	1550	1	1	1	1	1	1	0
5082	CA-17	1546	1	0	1	1	1	1	0
5083	E47	1547	1	0	1	1	1	1	0
5085	WP8-W18-ESBL-11	1548	1	0	1	1	1	1	0
5095	DETAB-P2	138	1	1	1	1	1	1	0
5096	DETAB-E227	1554	1	0	1	1	1	1	0
5138	ATCC 19606T	52	1	0	1	1	1	1	0
5151	ARLG-6385	1562	1	1	1	1	0	1	0
5152	ARLG-6315	1573	1	1	1	1	1	1	0
5163	20411	2	1	1	1	1	1	1	0
5165	30141	2	1	1	1	1	1	1	0
5166	30211	2	1	1	1	1	1	1	0
5167	30231	2	1	1	1	1	1	1	0
5169	50211	2	1	0	1	1	1	1	0
5170	50411	2	1	1	1	1	1	1	0
5194	160098	2	1	1	1	1	1	1	0
5195	160152	2	1	1	1	1	1	1	0
5196	161381	2	1	1	1	1	1	1	0
5197	161382	2	1	1	1	1	1	1	0
5198	161600	40	1	0	1	1	1	1	0
5199	161636	2	1	1	1	1	1	1	0
5200	161988	2	1	0	1	1	1	1	0
5201	162456	2	1	1	1	1	1	1	0
5202	162487	2	1	1	1	1	1	1	0
5204	163001	2	1	1	1	1	1	1	0
5205	163453	2	1	0	1	1	1	1	0
5206	163560	2	1	0	1	1	1	1	0
5207	163561	2	1	0	1	1	1	1	0
5208	163563	2	1	1	1	1	1	1	0
5209	170340	2	1	1	1	1	1	1	0
5210	170428	2	1	1	1	1	1	1	0
5211	170714	1137	1	0	1	1	1	1	0
5212	170876	49	1	0	1	1	1	1	0
5213	171938	763	1	0	1	1	1	1	0
5214	172188	36	1	0	1	1	1	1	0
5215	172286	2	1	0	1	1	1	1	0
5216	172315	23	1	1	1	1	1	1	0
5218	172985	2	1	1	1	1	1	1	0
5219	173005	2	1	1	1	1	1	1	0
5220	173011	142	1	0	1	1	1	1	0
5221	173189	2	1	1	1	1	1	1	0
5222	173329	2	1	1	1	1	1	1	0
5223	173625	2	1	1	1	1	1	1	0
5224	173762	106	1	0	1	1	1	1	0
5259	A1823	113	1	1	1	1	1	1	0
5262	20111	2	1	1	1	1	1	1	0
5264	30111	2	1	1	1	1	1	1	0
5268	50111	2	1	0	1	1	1	1	0
5271	50711	2	1	0	1	1	1	1	0
5272	51211	2	1	0	1	1	1	1	0
5273	70211	2	1	1	1	1	1	1	0
5274	70311	2	1	1	1	1	1	1	0
5275	70411	2	1	1	1	1	1	1	0
5276	80112	2	1	1	1	1	1	1	0
5277	80311	2	1	0	1	1	1	1	0
5278	80411	2	1	1	1	1	1	1	0
5279	80511	2	1	1	1	1	1	1	0
5280	80711	2	1	1	1	1	1	1	0
5281	90211	2	1	1	1	1	1	1	0
5282	90311	2	1	1	1	1	1	1	0
5283	90342	2	1	1	1	1	1	1	0
5284	90351	2	1	1	1	1	1	1	0
5285	120211	2	1	1	1	1	1	1	0
5286	130311	2	1	1	1	1	1	1	0
5287	130411	2	1	0	1	1	1	1	0
5288	130711	2	1	1	1	1	1	1	0
5289	130811	2	1	0	1	1	1	1	0
5290	130911	2	1	0	1	1	1	1	0
5291	131111	2	1	0	1	1	1	1	0
5292	131211	2	1	0	1	1	1	1	0
5293	160058	2	1	1	1	1	1	1	0
5407	S3d12_S10	1618	1	0	1	1	1	1	0
5410	CPO20190206	164	1	1	1	1	1	1	0
6115	F99	1853	1	1	1	1	1	1	0
6116	E437	1853	1	1	1	1	1	1	1
6117	F447	1853	1	1	1	1	1	1	1
6248	IHIT22647	1729	1	1	1	1	1	1	0
6251	IHIT27297	1732	1	1	1	1	1	1	0
6254	IHIT30014	1735	1	1	1	1	1	1	0
6256	IHIT30088	1737	1	0	1	1	1	1	0
6257	IHIT30528	1738	1	0	1	1	1	1	0
6261	IHIT36713	1742	1	0	1	1	1	1	0
6262	IHIT40077	1743	1	1	1	1	1	1	0
6263	IHIT40220	1744	1	0	1	1	1	1	0
6264	aba-120	1749	1	0	1	1	1	1	0
6265	aba-155	1750	1	0	1	1	1	1	0
6266	aba-448	1641	1	0	1	1	1	1	0
6270	A7057	1647	1	1	1	1	1	1	0
6272	A8061	1644	1	1	1	1	1	1	0
6273	A8062	1644	1	1	1	1	1	1	0
6274	A9065	1649	1	1	1	1	1	1	0
6275	A9145	1645	1	1	1	1	1	1	0
6276	A6148	2	1	1	1	1	1	1	0
6277	A7018	203	1	0	1	0	1	1	0
6278	A7037	203	1	0	1	0	1	1	0
6284	A7092	1642	1	0	1	1	1	1	0
6288	A8030	2	1	1	1	1	1	1	0
6290	A8080	203	1	0	1	0	1	1	0
6293	A9023	2	1	0	1	1	1	1	0
6294	A9046	203	1	0	1	0	1	1	0
6297	A9075	40	1	0	1	1	1	1	0
6298	A9082	2	1	0	1	1	1	1	0
6299	A9083	1648	1	1	1	1	1	1	0
6300	A9084	1648	1	1	1	1	1	1	0
6301	A9095	459	1	1	1	1	1	1	0
6302	A9117	106	1	0	1	1	1	1	0
6304	A9126	34	1	1	1	1	1	1	0
6305	A9159	256	1	1	1	1	1	1	0
6306	A7033	1641	1	0	1	1	1	1	0
6307	A8044	33	1	1	1	1	1	1	0
6308	A8050	284	1	1	1	1	1	1	0
6309	A8015	10	1	1	1	1	1	1	0
6310	A6035	1646	1	0	1	1	1	1	0
6311	A6047	193	1	1	1	1	1	1	0
6312	A7019	1650	1	0	1	1	1	1	0
6313	A7024	1137	1	0	1	1	1	1	0
6314	A7030	266	1	0	1	1	1	1	0
6315	A8001	33	1	1	1	1	1	1	0
6316	A8028	1654	1	0	1	1	1	1	0
6317	A9016	40	1	0	1	1	1	1	0
6318	A9018	1651	1	0	1	1	1	1	0
6319	A9033	1136	1	0	1	1	1	1	0
6320	A9045	40	1	0	1	1	1	1	0
6321	A9160	1643	1	0	1	1	1	1	0
6322	A9167	1653	1	1	1	1	1	1	0
6327	A7076	1652	1	1	1	1	1	1	0
6328	A8006	1512	1	1	1	1	1	1	0
6573	G18255178	2	1	1	1	1	1	1	0
6574	G18255905	1	1	1	1	1	1	1	0
6576	G18255915	2	1	1	1	1	1	1	0
6577	G18255951	623	1	0	1	1	1	1	1
6578	G20250459	2	1	1	1	1	1	1	0
6579	G20250656	622	1	1	1	1	1	1	0
6580	G20250669	149	1	1	1	1	1	1	0
6582	G20251008	2	1	1	1	1	1	1	1
6584	G20251021	2	1	1	1	1	1	1	0
6585	G20251032	976	1	0	1	1	1	1	0
6586	G20251037	2	1	1	1	1	1	1	0
6587	G20251043	2	1	1	1	1	1	1	0
6593	G20251072	2	1	1	1	1	1	1	0
6594	G20251192	624	1	1	1	1	1	1	0
6595	G20251323	1022	1	0	1	1	1	1	0
6599	G20251343	1512	1	1	1	1	1	1	0
6602	G20251360	2	1	1	1	1	1	1	0
6640	GCA_000805065.1	1554	1	0	1	1	1	1	0
6646	GCA_001077555.2	1545	1	1	1	1	1	1	0
6648	GCA_001077965.1	1549	1	0	1	1	1	1	0
6656	GCA_001910585.1	1580	1	1	1	1	1	1	0
6657	GCA_001910605.1	1580	1	1	1	1	1	1	0
6658	GCA_001910615.1	1580	1	1	1	1	1	1	0
6659	GCA_001910665.1	1580	1	1	1	1	1	1	0
6660	GCA_001910685.1	1580	1	1	1	1	1	1	0
6667	GCA_003039005.1	1580	1	1	1	1	1	1	0
6668	GCA_003039275.1	1580	1	1	1	1	1	1	0
6672	GCA_003347355.1	1580	1	1	1	1	1	1	0
6683	GCA_003948495.1	1436	1	1	1	1	1	1	0
6684	GCA_003948775.1	1438	1	0	1	1	1	1	0
6686	GCA_003948835.1	1437	1	1	1	1	1	1	0
6696	GCA_005280395.1	1512	1	1	1	1	1	1	0
6712	GCA_008989245.1	1548	1	0	1	1	1	1	0
6726	GCA_009013035.1	1433	1	0	1	1	1	1	0
6731	GCA_009829555.1	1448	1	1	1	1	1	1	0
6735	GCA_010500545.1	1512	1	1	1	1	1	1	0
6736	GCA_010500665.1	1512	1	1	1	1	1	1	0
6738	GCA_012931605.1	1472	1	0	1	1	1	1	0
6741	GCA_013403085.1	1479	1	1	1	1	1	1	0
6749	GCA_014881465.1	1573	1	1	1	1	1	1	0
6750	GCA_015536865.1	1448	1	1	1	1	1	1	0
6751	GCA_015537385.1	1447	1	1	1	1	1	1	0
6757	GCA_015731985.1	1555	1	1	1	1	1	1	0
6758	GCA_015732055.1	1555	1	1	1	1	1	1	0
6759	GCA_015732075.1	1555	1	1	1	1	1	1	0
6760	GCA_015732435.1	1555	1	1	1	1	1	1	0
6775	GCA_016478885.1	1537	1	0	1	1	1	1	0
6776	GCA_016478905.1	1537	1	0	1	1	1	1	0
6779	GCA_016480415.1	1822	1	0	1	1	1	1	0
6790	GCA_016506665.1	1573	1	1	1	1	1	1	0
6796	GCA_016508875.1	1550	1	1	1	1	1	1	0
6797	GCA_016508915.1	1550	1	1	1	1	1	1	0
6798	GCA_016508955.1	1550	1	1	1	1	1	1	0
6799	GCA_016508975.1	1550	1	1	1	1	1	1	0
6800	GCA_016508995.1	1550	1	1	1	1	1	1	0
6801	GCA_016509015.1	1550	1	1	1	1	1	1	0
6802	GCA_016509035.1	1550	1	1	1	1	1	1	0
6803	GCA_016509055.1	1550	1	1	1	1	1	1	0
6804	GCA_016509075.1	1550	1	1	1	1	1	1	0
6805	GCA_016509095.1	1550	1	1	1	1	1	1	0
6806	GCA_016509115.1	1550	1	1	1	1	1	1	0
6807	GCA_016509135.1	1550	1	1	1	1	1	1	0
6808	GCA_016509155.1	1550	1	1	1	1	1	1	0
6809	GCA_016509175.1	1550	1	1	1	1	1	1	0
6810	GCA_016509195.1	1550	1	1	1	1	1	1	0
6811	GCA_016509235.1	1550	1	1	1	1	1	1	0
6812	GCA_016509335.1	1550	1	1	1	1	1	1	0
6813	GCA_016509355.1	1550	1	1	1	1	1	1	0
6814	GCA_016509375.1	1550	1	1	1	1	1	1	0
6815	GCA_016509495.1	1550	1	1	1	1	1	1	0
6816	GCA_016509515.1	1550	1	1	1	1	1	1	0
6817	GCA_016509555.1	1550	1	1	1	1	1	1	0
6818	GCA_016509605.1	1550	1	1	1	1	1	1	0
6819	GCA_016509635.1	1550	1	1	1	1	1	1	0
6820	GCA_016509655.1	1550	1	1	1	1	1	1	0
6821	GCA_016509675.1	1550	1	1	1	1	1	1	0
6822	GCA_016509695.1	1550	1	1	1	1	1	1	0
6823	GCA_016509715.1	1550	1	1	1	1	1	1	0
6826	GCA_016510795.1	1550	1	1	1	1	1	1	0
6827	GCA_016510815.1	1550	1	1	1	1	1	1	0
6828	GCA_016510915.1	1550	1	1	1	1	1	1	0
6832	GCA_016513475.1	1632	1	1	1	1	1	1	0
6835	GCA_016513635.1	1632	1	1	1	1	1	1	0
6843	GCA_016654265.1	1487	1	0	1	1	1	1	0
6862	GCA_017753625.1	1554	1	0	1	1	1	1	0
6876	GCA_018789455.1	1550	1	1	1	1	1	1	0
6877	GCA_900011305.1	1550	1	1	1	1	1	1	0
6878	GCA_900088705.1	1550	1	1	1	1	1	1	0
6900	GCA_900493605.1	1432	1	0	1	1	1	1	0
6901	GCA_900494435.1	1430	1	1	1	1	1	1	0
6902	GCA_900494475.1	1430	1	1	1	1	1	1	0
6903	GCA_900494705.1	1430	1	1	1	1	1	1	0
6904	GCA_900494775.1	1432	1	0	1	1	1	1	0
6906	GCA_900495005.1	1432	1	0	1	1	1	1	0
6908	GCA_900495235.1	1431	1	1	1	1	1	1	0
6910	GCA_900495475.1	1433	1	0	1	1	1	1	0
6917	GCA_902705485.1	1596	1	1	1	1	1	1	0
6931	SP304	285	1	0	1	1	1	1	0
6932	VB16141	622	1	1	1	1	1	1	0
6933	VB35435	575	1	1	1	1	1	1	0
6957	I027AB	1	1	1	1	1	1	1	0
6958	I030AB	1	1	1	1	1	1	1	0
6959	M217AB	1	1	1	1	1	1	1	0
6960	M328AB	164	1	1	1	1	1	1	0
6962	S130AB	85	1	0	1	1	1	1	0
6963	S161AB	2	1	0	1	1	1	1	0
6964	S167AB	1	1	1	1	1	1	1	0
6965	S170AB	164	1	1	1	1	1	1	0
6966	S171AB	1	1	1	1	1	1	1	0
6967	S176AB	1	1	1	1	1	1	1	0
6968	S209AB	2	1	0	1	1	1	1	0
6969	S212AB	1	1	1	1	1	1	1	0
6970	S270AB	1	1	1	1	1	1	1	0
6971	S275AB	1	1	1	1	1	1	1	0
6972	S296AB	1	1	1	1	1	1	1	0
6973	S315AB	1	1	1	1	1	1	1	0
6974	S327AB	1	1	1	1	1	1	1	0

## Sheet: feo
Isolate id	Isolate	ST (MLST Pasteur)	DMO12_RS01455	DMO12_RS01460	DMO12_RS01465	Cluster presence
760	12_ax	686	1	1	1	1
2240	ATCC 17978	437	1	1	1	1
2241	D1279779	267	1	1	1	1
2242	NIPH 70	36	1	1	1	1
2243	541915	532	1	1	1	1
2244	AB307-0294	1	1	1	1	1
2245	AB0057	1	1	1	1	1
2246	AYE	1	1	1	1	1
2247	NIPH 527	1	1	1	1	1
2250	NIPH290	1	1	1	1	1
2251	ANC 4097	1	1	1	1	1
2252	R1B	1	1	1	1	1
2256	AB5075	1	1	1	1	1
2257	Canada BC-5	1	1	1	1	1
2258	IS-58	1	1	1	1	1
2259	AB_909-02-7	1	1	1	1	1
2260	AB_908-13	1	1	1	1	1
2262	IS-251	1	1	1	1	1
2263	IS-235	1	1	1	1	1
2264	OIFC074	19	1	1	1	1
2265	Naval-83	20	1	1	1	1
2266	Naval-21	19	1	1	1	1
2267	Canada BC1	1	1	1	1	1
2268	ABNIH19	1	1	1	1	1
2269	ABNIH6	1	1	1	1	1
2273	1605	1	1	1	1	1
2274	TG22190	1	1	1	1	1
2275	TG22194	1	1	1	1	1
2276	TG22196	1	1	1	1	1
2277	TG22214	1	1	1	1	1
2278	TG20277	1	1	1	1	1
2279	TG22112	1	1	1	1	1
2280	TG22148	1	1	1	1	1
2281	MRSN 57	1	1	1	1	1
2282	MRSN 58	1	1	1	1	1
2283	MRSN 3405	94	1	1	1	1
2284	A144	1	1	1	1	1
2285	BJAB0715	23	1	1	1	1
2286	NIPH 335	10	1	1	1	1
2287	LAC-4	10	1	1	1	1
2288	OIFC098	10	1	1	1	1
2289	466760	10	1	1	1	1
2291	3390	10	1	1	1	1
2292	1007214	10	1	1	1	1
2293	1262761-105	10	1	1	1	1
2294	ZW85-1	639	1	1	1	1
2297	NIPH 1734	15	1	1	1	1
2300	IS-116	136	1	1	1	1
2301	WC-692	513	1	1	1	1
2303	AB_2008-15-71	416	1	1	1	1
2304	AB_909-01-7	417	1	1	1	1
2305	AB_1536-8	413	1	1	1	1
2306	AB_2008-15-52	416	1	1	1	1
2307	AB_2008-23-01-01-7	417	1	1	1	1
2308	AB_2009-04-01-7	417	1	1	1	1
2309	AB_TG19617	438	1	1	1	1
2310	AB_TG2018	417	1	1	1	1
2311	OIFC110	515	1	1	1	1
2312	OIFC065	136	1	1	1	1
2313	AA-014	158	1	1	1	1
2314	AB4A3	255	1	1	1	1
2315	MSP4-16	52	1	1	1	1
2316	TG27395	417	1	1	1	1
2317	TG27399	417	1	1	1	1
2318	1075025	514	1	1	1	1
2319	1040094	416	1	1	1	1
2320	1039621	416	1	1	1	1
2322	1202252	416	1	1	1	1
2323	1035119	536	1	1	1	1
2324	562700	416	1	1	1	1
2325	942194	650	1	1	1	1
2326	43926	514	1	1	1	1
2327	42887	514	1	1	1	1
2328	1417041	108	1	1	1	1
2329	318814	651	1	1	1	1
2330	1412924	510	1	1	1	1
2331	1058283	416	1	1	1	1
2332	1295549	652	1	1	1	1
2333	277047	652	1	1	1	1
2334	426863	652	1	1	1	1
2335	25493_2	417	1	1	1	1
2336	25493_10	656	1	1	1	1
2337	25493_1	417	1	1	1	1
2338	25493_3	416	1	1	1	1
2339	25493_4	657	1	1	1	1
2340	25493_5	658	1	1	1	1
2341	25493_6	659	1	1	1	1
2342	25493_8	416	1	1	1	1
2343	25493_9	417	1	1	1	1
2344	25569_1	416	1	1	1	1
2345	25569_2	417	1	1	1	1
2346	25569_4	417	1	1	1	1
2347	45052_3	514	1	1	1	1
2348	45052_5	514	1	1	1	1
2349	25569_3	416	1	1	1	1
2350	25569_7	660	1	1	1	1
2351	25569_5	417	1	1	1	1
2352	45052_1	514	1	1	1	1
2353	JCM 6841	52	1	1	1	1
2354	25569_8	416	1	1	1	1
2355	25569_9	416	1	1	1	1
2356	45052_4	514	1	1	1	1
2357	45075_6	514	1	1	1	1
2358	45075_5	514	1	1	1	1
2359	45075_1	514	1	1	1	1
2360	45075_2	514	1	1	1	1
2361	45075_3	514	1	1	1	1
2362	25569_10	417	1	1	1	1
2363	45075_8	514	1	1	1	1
2364	45075_9	514	1	1	1	1
2366	45075_10	514	1	1	1	1
2367	1598530	56	1	1	1	1
2368	MAR002	271	1	1	1	1
2369	GTC 03324	52	1	1	1	1
2370	GTC 03329	52	1	1	1	1
2371	Ab44444	2	1	1	1	1
2372	ABNIH1	2	1	1	1	1
2373	ABNIH25	2	1	1	1	1
2374	UMB001	2	1	1	1	1
2375	AB_2008-15-34-7	2	1	1	1	1
2376	Naval-2	2	1	1	1	1
2378	ABIsac_ColiR	2	1	1	1	1
2379	Naval-78	2	1	1	1	1
2381	ABNIH5	2	1	1	1	1
2382	ABNIH18	2	1	1	1	1
2383	TG27307	2	1	1	1	1
2384	TG27311	2	1	1	1	1
2385	TG15234	2	1	1	1	1
2386	TG15240	2	1	1	1	1
2387	TG15241	2	1	1	1	1
2388	TG15242	2	1	1	1	1
2389	TG20546	2	1	1	1	1
2390	UH7007	2	1	1	1	1
2391	MDR_MMC4	2	1	1	1	1
2392	1051830	523	1	1	1	1
2394	1042969-1265	2	1	1	1	1
2395	1031433	2	1	1	1	1
2399	1294217	2	1	1	1	1
2401	724909	2	1	1	1	1
2405	647609	2	1	1	1	1
2411	796380-2102	2	1	1	1	1
2412	564012	2	1	1	1	1
2413	472237-1196	2	1	1	1	1
2414	34654	670	1	1	1	1
2416	1289546	2	1	1	1	1
2417	993520	2	1	1	1	1
2419	653020	2	1	1	1	1
2422	1575710	2	1	1	1	1
2424	1552818	2	1	1	1	1
2425	458282	2	1	1	1	1
2426	470922	2	1	1	1	1
2427	1426993	2	1	1	1	1
2428	24860_8	2	1	1	1	1
2429	7893	2	1	1	1	1
2431	24812_4	525	1	1	1	1
2434	24860_2	2	1	1	1	1
2435	24860_4	2	1	1	1	1
2437	1287985	195	1	1	1	1
2438	73736	2	1	1	1	1
2439	10519	2	1	1	1	1
2440	1045092	2	1	1	1	1
2441	923118	2	1	1	1	1
2442	836190	2	1	1	1	1
2443	737393	2	1	1	1	1
2444	655555	2	1	1	1	1
2445	1457504	2	1	1	1	1
2446	2887	2	1	1	1	1
2447	1296252	2	1	1	1	1
2448	1264936	2	1	1	1	1
2449	1271651	2	1	1	1	1
2450	1178044	2	1	1	1	1
2451	1095464	2	1	1	1	1
2452	1022959	2	1	1	1	1
2453	1482820	671	1	1	1	1
2454	1471012	2	1	1	1	1
2455	1475764	2	1	1	1	1
2456	1494580	2	1	1	1	1
2457	1294222	2	1	1	1	1
2458	755829	2	1	1	1	1
2459	1266220	2	1	1	1	1
2460	1232509	2	1	1	1	1
2461	628418	2	1	1	1	1
2462	466215	2	1	1	1	1
2463	981176	2	1	1	1	1
2464	98826	2	1	1	1	1
2465	303002	2	1	1	1	1
2466	1117819	2	1	1	1	1
2467	213697	2	1	1	1	1
2468	1237202	2	1	1	1	1
2469	1262761-97	2	1	1	1	1
2470	1392509	2	1	1	1	1
2471	1406182	2	1	1	1	1
2472	1397513	2	1	1	1	1
2473	44895_9	2	1	1	1	1
2474	44895_8	2	1	1	1	1
2475	44895_4	2	1	1	1	1
2476	24845_8	2	1	1	1	1
2477	24845_10	2	1	1	1	1
2478	24845_5	2	1	1	1	1
2479	24845_3	2	1	1	1	1
2480	24845_4	2	1	1	1	1
2482	25307_6	2	1	1	1	1
2483	25307_8	2	1	1	1	1
2484	24845_7	2	1	1	1	1
2485	44895_10	2	1	1	1	1
2486	44895_1	2	1	1	1	1
2487	44895_2	2	1	1	1	1
2488	25253_8	2	1	1	1	1
2489	25307_1	2	1	1	1	1
2490	25307_2	2	1	1	1	1
2491	25307_3	2	1	1	1	1
2492	25307_4	2	1	1	1	1
2493	25307_5	2	1	1	1	1
2494	24845_6	2	1	1	1	1
2495	24845_1	2	1	1	1	1
2496	25253_1	2	1	1	1	1
2497	25253_10	2	1	1	1	1
2498	25253_3	2	1	1	1	1
2499	25253_4	2	1	1	1	1
2500	25253_5	2	1	1	1	1
2501	25253_6	2	1	1	1	1
2502	25253_7	661	1	1	1	1
2503	44895_5	2	1	1	1	1
2504	44895_6	2	1	1	1	1
2505	44895_3	2	1	1	1	1
2506	24975_4	2	1	1	1	1
2507	25561_2	2	1	1	1	1
2508	25561_7	2	1	1	1	1
2509	25561_1	2	1	1	1	1
2510	24975_7	2	1	1	1	1
2511	24975_9	2	1	1	1	1
2512	25935_10	2	1	1	1	1
2513	44327_8	2	1	1	1	1
2514	44327_2	2	1	1	1	1
2515	25750_7	2	1	1	1	1
2516	25750_8	2	1	1	1	1
2518	44327_7	2	1	1	1	1
2519	44327_1	2	1	1	1	1
2520	44327_4	2	1	1	1	1
2521	44327_5	2	1	1	1	1
2522	44857_10	2	1	1	1	1
2526	25691_10	2	1	1	1	1
2527	25766_2	2	1	1	1	1
2528	25766_3	2	1	1	1	1
2529	25935_9	2	1	1	1	1
2532	25935_1	2	1	1	1	1
2533	25935_2	2	1	1	1	1
2536	25935_6	2	1	1	1	1
2537	25935_7	2	1	1	1	1
2538	25935_8	2	1	1	1	1
2539	25766_6	2	1	1	1	1
2540	25691_2	2	1	1	1	1
2541	25691_6	2	1	1	1	1
2542	25691_9	2	1	1	1	1
2543	25766_7	2	1	1	1	1
2544	25691_1	2	1	1	1	1
2545	25766_5	2	1	1	1	1
2547	25766_10	2	1	1	1	1
2548	25766_4	2	1	1	1	1
2549	44467_5	2	1	1	1	1
2550	44467_6	2	1	1	1	1
2551	44467_7	2	1	1	1	1
2552	44467_8	2	1	1	1	1
2553	25681_2	2	1	1	1	1
2554	25681_3	2	1	1	1	1
2555	25681_5	2	1	1	1	1
2556	25681_6	2	1	1	1	1
2557	25681_8	2	1	1	1	1
2558	25681_9	2	1	1	1	1
2559	25750_6	2	1	1	1	1
2560	44467_10	662	1	1	1	1
2561	44467_1	2	1	1	1	1
2562	44467_2	2	1	1	1	1
2563	44467_3	2	1	1	1	1
2564	44467_4	2	1	1	1	1
2565	25561_10	2	1	1	1	1
2566	43557_1	2	1	1	1	1
2568	25878_1	2	1	1	1	1
2569	44362_2	2	1	1	1	1
2570	25878_3	2	1	1	1	1
2572	44362_4	2	1	1	1	1
2573	44362_5	2	1	1	1	1
2574	44362_6	2	1	1	1	1
2575	44362_7	2	1	1	1	1
2576	44362_8	2	1	1	1	1
2577	44362_9	2	1	1	1	1
2578	44437_3	2	1	1	1	1
2579	44437_4	2	1	1	1	1
2580	44437_5	2	1	1	1	1
2581	44437_7	2	1	1	1	1
2582	44437_8	2	1	1	1	1
2583	44437_9	2	1	1	1	1
2584	44362_10	2	1	1	1	1
2585	44362_1	2	1	1	1	1
2586	26016_4	2	1	1	1	1
2587	26016_1	2	1	1	1	1
2588	26016_6	2	1	1	1	1
2589	26016_10	2	1	1	1	1
2590	25569_6	2	1	1	1	1
2591	26016_5	2	1	1	1	1
2593	26016_8	2	1	1	1	1
2594	16553_1	2	1	1	1	1
2595	24975_10	2	1	1	1	1
2596	44839_10	2	1	1	1	1
2597	26016_9	2	1	1	1	1
2598	24860_1	2	1	1	1	1
2599	24860_6	2	1	1	1	1
2600	44298_1	2	1	1	1	1
2601	44298_2	2	1	1	1	1
2602	44298_4	2	1	1	1	1
2603	44298_6	2	1	1	1	1
2604	44298_7	2	1	1	1	1
2605	44298_9	2	1	1	1	1
2606	44298_10	2	1	1	1	1
2607	25442_5	672	1	1	1	1
2608	25442_7	673	1	1	1	1
2609	25442_9	674	1	1	1	1
2610	42057_2	2	1	1	1	1
2611	1064293_46	2	1	1	1	1
2612	44298_3	2	1	1	1	1
2613	44839_8	2	1	1	1	1
2614	44298_5	2	1	1	1	1
2615	44298_8	2	1	1	1	1
2616	44839_9	2	1	1	1	1
2617	25442_1	2	1	1	1	1
2619	1505311	663	1	1	1	1
2620	25691_5	2	1	1	1	1
2621	24860_9	2	1	1	1	1
2633	24812_2	2	1	1	1	1
2636	1042969-1197	2	1	1	1	1
2637	24812_8	668	1	1	1	1
2638	24860_3	2	1	1	1	1
2639	24860_5	2	1	1	1	1
2640	756476	664	1	1	1	1
2642	24812_7	2	1	1	1	1
2643	NIPH 146	25	1	1	1	1
2645	UMB003	25	1	1	1	1
2646	AB_2008-15-69	25	1	1	1	1
2647	AB5256	25	1	1	1	1
2648	Naval-18	25	1	1	1	1
2649	OIFC143	25	1	1	1	1
2650	107m	25	1	1	1	1
2651	CI86	25	1	1	1	1
2652	CI79	25	1	1	1	1
2654	1429530	25	1	1	1	1
2655	NIPH 615	12	1	1	1	1
2656	TG02017	33	1	1	1	1
2657	NIPH 190	9	1	1	1	1
2659	Naval-82	428	1	1	1	1
2663	NIPH 201	38	1	1	1	1
2664	NIPH 601	40	1	1	1	1
2665	AB031	638	1	1	1	1
2666	UMB002	16	1	1	1	1
2667	BZICU-2	218	1	1	1	1
2668	AB_1649-8	113	1	1	1	1
2669	AB_1650-8	113	1	1	1	1
2670	1043794	16	1	1	1	1
2673	232184	16	1	1	1	1
2674	268680	16	1	1	1	1
2675	655378	16	1	1	1	1
2676	1064293_45	16	1	1	1	1
2677	LY2	40	1	1	1	1
2679	GTC 03322	40	1	1	1	1
2680	GTC 03323	40	1	1	1	1
2681	GTC 03328	40	1	1	1	1
2682	NIPH 329	11	1	1	1	1
2683	OIFC032	32	1	1	1	1
2684	OIFC087	32	1	1	1	1
2685	OIFC099	32	1	1	1	1
2686	OIFC035	403	1	1	1	1
2687	TG27387	6	1	1	1	1
2688	1297549	528	1	1	1	1
2689	781407	32	1	1	1	1
2690	144107	154	1	1	1	1
2691	1525283	32	1	1	1	1
2692	1062314	54	1	1	1	1
2693	NIPH 67	35	1	1	1	1
2694	Naval-57	155	1	1	1	1
2695	TG22204	425	1	1	1	1
2696	TG00314	411	1	1	1	1
2697	UH6507	669	1	1	1	1
2698	1297	537	1	1	1	1
2700	1546444	504	1	1	1	1
2701	846928	535	1	1	1	1
2702	1391434	285	1	1	1	1
2703	BM4587	621	1	1	1	1
2704	NIPH 80	37	1	1	1	1
2706	NIPH 410	39	1	1	1	1
2707	WC-A-92	431	1	1	1	1
2708	AB405E4	516	1	1	1	1
2718	AB900	49	1	1	1	1
2719	OIFC111	49	1	1	1	1
2720	1461963	49	1	1	1	1
2721	1293320	49	1	1	1	1
2723	TG22150	78	1	1	1	1
2724	TG22142	78	1	1	1	1
2725	TG22146	78	1	1	1	1
2726	UH5207	78	1	1	1	1
2728	831240	78	1	1	1	1
2730	AB4857	3	1	1	1	1
2731	NIPH 1669	3	1	1	1	1
2732	Naval-81	3	1	1	1	1
2733	AC30	2	1	1	1	1
2734	OIFC137	3	1	1	1	1
2735	OIFC109	3	1	1	1	1
2736	IS-123	3	1	1	1	1
2737	Naval-13	3	1	1	1	1
2738	WC-A-694	3	1	1	1	1
2739	1121032	500	1	1	1	1
2741	472237-120	500	1	1	1	1
2742	480175	500	1	1	1	1
2743	1237893	500	1	1	1	1
2744	1271213	500	1	1	1	1
2745	1188188	500	1	1	1	1
2746	1276470-86	500	1	1	1	1
2747	1406589	521	1	1	1	1
2748	42057_6	500	1	1	1	1
2749	42057_4	500	1	1	1	1
2750	45075_4	500	1	1	1	1
2754	AC12	2	1	1	1	1
2755	1656-2	2	1	1	1	1
2756	AC29	2	1	1	1	1
2757	MDR-TJ	2	1	1	1	1
2758	MDR-ZJ06	2	1	1	1	1
2759	TCDC-AB0715	2	1	1	1	1
2760	TYTH-1	2	1	1	1	1
2761	BJAB07104	2	1	1	1	1
2762	BJAB0868	2	1	1	1	1
2764	NIPH 528	2	1	1	1	1
2765	NIPH 1362	47	1	1	1	1
2768	Ab11111	2	1	1	1	1
2769	NIPH 24	2	1	1	1	1
2770	NIPH 2061	2	1	1	1	1
2771	BIDMC 56	2	1	1	1	1
2772	WM99c	2	1	1	1	1
2773	AB210	2	1	1	1	1
2774	3990	2	1	1	1	1
2775	ABNIH2	2	1	1	1	1
2777	AB5711	2	1	1	1	1
2779	W7282	2	1	1	1	1
2780	Naval-17	2	1	1	1	1
2781	OIFC189	2	1	1	1	1
2782	IS-143	414	1	1	1	1
2783	ZWS1122	2	1	1	1	1
2784	ZWS1219	2	1	1	1	1
2788	AB_2008-15-45	415	1	1	1	1
2790	AB_908-12	2	1	1	1	1
2791	AB_TG2022	2	1	1	1	1
2792	AB_TG2023	2	1	1	1	1
2794	AB_TG2631	2	1	1	1	1
2795	AB_TG27323	2	1	1	1	1
2796	AB_TG27331	2	1	1	1	1
2799	AB_2009-04-02-7	2	1	1	1	1
2801	AB_909-05	2	1	1	1	1
2803	AB_TG27327	2	1	1	1	1
2804	AB_TG27335	2	1	1	1	1
2805	OIFC180	2	1	1	1	1
2807	Naval-113	2	1	1	1	1
2808	53264	2	1	1	1	1
2809	OIFC338	2	1	1	1	1
2810	AB1H8	2	1	1	1	1
2814	ABNIH26	2	1	1	1	1
2821	48055	2	1	1	1	1
2822	AB-HKU3-10	215	1	1	1	1
2823	AB-HKU3-08	215	1	1	1	1
2824	TG22192	2	1	1	1	1
2825	TG22202	2	1	1	1	1
2826	TG22212	2	1	1	1	1
2827	TG27299	2	1	1	1	1
2828	TG27315	2	1	1	1	1
2829	TG27319	2	1	1	1	1
2830	TG27371	2	1	1	1	1
2831	TG27379	2	1	1	1	1
2832	TG27383	2	1	1	1	1
2833	TG27407	2	1	1	1	1
2834	TG27411	2	1	1	1	1
2835	TG15239	2	1	1	1	1
2836	TG15238	2	1	1	1	1
2837	TG15233	2	1	1	1	1
2838	TG15236	2	1	1	1	1
2839	TG15237	2	1	1	1	1
2840	TG2012	2	1	1	1	1
2841	TG2013	2	1	1	1	1
2842	TG2014	2	1	1	1	1
2843	TG22110	2	1	1	1	1
2845	DU202	2	1	1	1	1
2846	MRY09-0642	2	1	1	1	1
2847	MRY10-0558	2	1	1	1	1
2848	MRY12-0277	2	1	1	1	1
2849	UH0207	2	1	1	1	1
2851	UH1007	2	1	1	1	1
2854	UH10107	2	1	1	1	1
2855	UH10707	2	1	1	1	1
2856	UH11608	2	1	1	1	1
2857	UH12308	2	1	1	1	1
2858	UH12408	2	1	1	1	1
2859	UH12808	2	1	1	1	1
2860	UH13908	2	1	1	1	1
2861	UH14508	2	1	1	1	1
2862	UH15208	2	1	1	1	1
2863	UH16008	2	1	1	1	1
2864	UH16108	2	1	1	1	1
2865	UH18608	2	1	1	1	1
2866	UH19908	2	1	1	1	1
2867	UH20108	2	1	1	1	1
2868	UH8907	524	1	1	1	1
2869	UH2307	2	1	1	1	1
2870	UH8107	2	1	1	1	1
2871	UH8407	2	1	1	1	1
2872	UH8707	2	1	1	1	1
2873	UH8807	2	1	1	1	1
2875	UH9707	2	1	1	1	1
2876	UH9907	2	1	1	1	1
2881	UH5307	2	1	1	1	1
2882	UH5707	2	1	1	1	1
2883	UH6107	2	1	1	1	1
2884	UH6207	2	1	1	1	1
2886	UH7807	2	1	1	1	1
2887	CI77	2	1	1	1	1
2888	UH2107	2	1	1	1	1
2889	UH3807	2	1	1	1	1
2890	1247182	2	1	1	1	1
2893	1051176	2	1	1	1	1
2894	58452	2	1	1	1	1
2895	532413	2	1	1	1	1
2898	1526966	2	1	1	1	1
2900	1552865	2	1	1	1	1
2901	323408	2	1	1	1	1
2902	1552389	2	1	1	1	1
2903	1488685	2	1	1	1	1
2904	825610	2	1	1	1	1
2905	1207552	2	1	1	1	1
2906	273929	2	1	1	1	1
2907	23671	2	1	1	1	1
2908	145660	2	1	1	1	1
2909	339786	2	1	1	1	1
2910	70136	2	1	1	1	1
2911	730795	2	1	1	1	1
2912	1428368	2	1	1	1	1
2913	11126	2	1	1	1	1
2914	45002_6	2	1	1	1	1
2915	45002_7	2	1	1	1	1
2917	45002_5	2	1	1	1	1
2918	45002_10	2	1	1	1	1
2919	45002_3	2	1	1	1	1
2920	45002_4	2	1	1	1	1
2921	16553_6	415	1	1	1	1
2922	16553_2	415	1	1	1	1
2923	16553_4	415	1	1	1	1
2924	16553_3	415	1	1	1	1
2925	16553_10	415	1	1	1	1
2926	16553_9	415	1	1	1	1
2927	16553_8	415	1	1	1	1
2928	1539026	2	1	1	1	1
2932	1276470-132	2	1	1	1	1
2933	LY3	2	1	1	1	1
2936	LY9	2	1	1	1	1
2938	LY4	2	1	1	1	1
2939	LY5	2	1	1	1	1
2940	TCM206	2	1	1	1	1
2941	T25	2	1	1	1	1
2942	341	2	1	1	1	1
2943	AB_2007-16-25-01-7	241	1	1	1	1
2944	AB_2007-16-27-01	241	1	1	1	1
2945	AB_TG27339	241	1	1	1	1
2947	AB_TG2028	406	1	1	1	1
2948	AB_TG2030	406	1	1	1	1
2949	AB_TG2031	406	1	1	1	1
2950	TG22332	406	1	1	1	1
2952	TG22336	406	1	1	1	1
2953	TG27295	406	1	1	1	1
2954	TG07725	406	1	1	1	1
2955	UH5107	406	1	1	1	1
2957	AbH12o-A2	79	1	1	1	1
2958	AB030	79	1	1	1	1
2959	AB_TG27343	422	1	1	1	1
2960	TG02011	422	1	1	1	1
2964	UH22908	422	1	1	1	1
2965	UH6907	422	1	1	1	1
2966	UH7607	422	1	1	1	1
2967	UH7907	422	1	1	1	1
2968	A33405	422	1	1	1	1
2969	Naval-72	405	1	1	1	1
2970	EGD-HP18	221	1	1	1	1
2971	299505	508	1	1	1	1
2972	532279	519	1	1	1	1
2973	OIFC0162	412	1	1	1	1
2974	WC-348	412	1	1	1	1
2975	OIFC047	665	1	1	1	1
2976	110912	499	1	1	1	1
2978	397971	499	1	1	1	1
2979	722310	499	1	1	1	1
2980	457946	499	1	1	1	1
2981	607805	499	1	1	1	1
2982	1195185_11	499	1	1	1	1
2983	1533268	499	1	1	1	1
2984	214216	499	1	1	1	1
2985	14216	499	1	1	1	1
2986	1170863	499	1	1	1	1
2987	1413735	499	1	1	1	1
2988	1195185_80	499	1	1	1	1
2992	BR097	499	1	1	1	1
2993	BU310	499	1	1	1	1
2994	ABBL099	499	1	1	1	1
2995	1419130	529	1	1	1	1
2996	233846	126	1	1	1	1
2997	NIPH 60	34	1	1	1	1
2998	SDF	17	1	1	1	1
3062	IOMTU433	622	1	1	1	1
3063	NCGM 237	2	1	1	1	1
3064	6200	464	1	1	1	1
3065	CSO1	2	1	1	1	1
3066	CR17	2	1	1	1	1
3067	A1	1	1	1	1	1
3068	AB5075-UW	1	1	1	1	1
3069	Ab04-mff	10	1	1	1	1
3070	D36	81	1	1	1	1
3071	XH386	2	1	1	1	1
3072	CIP70.10	126	1	1	1	1
3073	KBN10P02143	2	1	1	1	1
3170	YU-R612	2	1	1	1	1
3171	XH860	2	1	1	1	1
3172	XH859	2	1	1	1	1
3173	XH857	215	1	1	1	1
3174	XH856	2	1	1	1	1
3175	XH858	23	1	1	1	1
3176	3207	422	1	1	1	1
3177	Ab421_GEIH-2010	79	1	1	1	1
3178	TYTH-2	2	1	1	1	1
3301	151/1C	923	1	1	1	1
3304	A134	216	1	1	1	1
3305	A138	10	1	1	1	1
3306	A140	77	1	1	1	1
3307	A147	32	1	1	1	1
3308	A155	10	1	1	1	1
3309	A158	10	1	1	1	1
3310	A159	10	1	1	1	1
3311	A160	10	1	1	1	1
3312	A161	10	1	1	1	1
3313	A162	10	1	1	1	1
3314	A163	10	1	1	1	1
3315	A166B	923	1	1	1	1
3316	A169	10	1	1	1	1
3317	A170	10	1	1	1	1
3318	A173	216	1	1	1	1
3319	A174	267	1	1	1	1
3320	A181	216	1	1	1	1
3321	MSHR_A183	1225	1	1	1	1
3322	A184	1225	1	1	1	1
3323	A185	216	1	1	1	1
3324	A186	10	1	1	1	1
3325	A188	6	1	1	1	1
3326	A189	654	1	1	1	1
3327	MSHR_A192	1111	1	1	1	1
3328	A193	267	1	1	1	1
3329	A196	10	1	1	1	1
3330	A197	10	1	1	1	1
3331	A198	10	1	1	1	1
3332	A2	10	1	1	1	1
3333	A200	837	1	1	1	1
3334	A202	10	1	1	1	1
3335	MSHR_A203	1227	1	1	1	1
3336	A204	10	1	1	1	1
3337	A205	280	1	1	1	1
3338	A215	10	1	1	1	1
3339	A217	10	1	1	1	1
3340	A219	424	1	1	1	1
3341	A221	10	1	1	1	1
3342	A223	10	1	1	1	1
3343	A224	10	1	1	1	1
3344	A225	10	1	1	1	1
3345	A226	10	1	1	1	1
3346	A230	109	1	1	1	1
3347	A232	10	1	1	1	1
3348	A234	10	1	1	1	1
3349	A237	10	1	1	1	1
3350	A240	10	1	1	1	1
3352	A245	10	1	1	1	1
3353	A246	374	1	1	1	1
3354	A3	10	1	1	1	1
3355	MSHR_A4	1230	1	1	1	1
3356	A5	499	1	1	1	1
3357	MSHR_A53	1224	1	1	1	1
3358	MSHR_A54	1223	1	1	1	1
3359	A55	10	1	1	1	1
3360	A57	10	1	1	1	1
3361	A58	10	1	1	1	1
3362	A6	10	1	1	1	1
3363	A62	1	1	1	1	1
3364	MSHR_A68	1228	1	1	1	1
3365	A7	10	1	1	1	1
3366	MSHR_A8	1229	1	1	1	1
3367	A81	1226	1	1	1	1
3368	MSHR_A82	1226	1	1	1	1
3369	A89	203	1	1	1	1
3370	A9	216	1	1	1	1
3371	A93	10	1	1	1	1
3372	A96	141	1	1	1	1
3373	156/2C	926	1	1	1	1
3386	SUl21-2	936	1	1	1	1
3388	Gänse Ei-1	938	1	1	1	1
3389	Gänsemehl-2	138	1	1	1	1
3394	LoGeIst3-1	821	1	1	1	1
3662	7962	458	1	1	1	1
3790	MD-CRE041-MD-M05329	1154	1	1	1	1
3839	ACIN00149	1190	1	1	1	1
3840	ACIN00151	342	1	1	1	1
3842	ACIN00176	1191	1	1	1	1
3878	NCIMB8209	1197	1	1	1	1
3896	5080	1231	1	1	1	1
3897	5081	1231	1	1	1	1
4042	AB18PR065	1303	1	1	1	1
4045	CRAB-GPS-06	81	1	1	1	1
4047	CRAB-GPS-05	1	1	1	1	1
4049	CRAB-GPS-10	1	1	1	1	1
4050	CRAB-GPS-11	2	1	1	1	1
4051	CRAB-GPS-28	2	1	1	1	1
4052	CRAB-GPS-29	2	1	1	1	1
4053	CRAB-GPS-47	2	1	1	1	1
4054	CRAB-GPS-48	1	1	1	1	1
4127	CRE341/2015	25	1	1	1	1
4130	1312671	2	1	1	1	1
4131	2018-12-18	2	1	1	1	1
4212	ACB003	1386	1	1	1	1
4430	1702649	2	1	1	1	1
4431	1600972	215	1	1	1	1
4432	1501103	2	1	1	1	1
4433	1601174	2	1	1	1	1
4434	ACE-JSC-ALP-101066	1429	1	1	1	1
4440	1601108	2	1	1	1	1
4444	ABAY12003	2	1	1	1	1
4445	ABAY13017	2	1	1	1	1
4496	TG22158	1436	1	1	1	1
4497	TG69784	1437	1	1	1	1
4498	TG22162	1438	1	1	1	1
4513	503/16	1447	1	1	1	1
4514	545/16	1448	1	1	1	1
4515	CRAb-29801	1562	1	1	1	1
4516	CRAb-18021	1573	1	1	1	1
4658	01__31_16	1	1	1	1	1
4661	04__546_16	1	1	1	1	1
4662	05__763_16	25	1	1	1	1
4663	06__915_16	79	1	1	1	1
4665	08__ID_548_17	1	1	1	1	1
4666	09__67_16	15	1	1	1	1
4667	11__478_16	79	1	1	1	1
4669	13__767_16	15	1	1	1	1
4670	14__916_16	151	1	1	1	1
4671	16__006	20	1	1	1	1
4673	18__261_16	15	1	1	1	1
4674	19__479_16	15	1	1	1	1
4675	20__548_16	1	1	1	1	1
4676	21__768_16	25	1	1	1	1
4677	22__917_16	79	1	1	1	1
4678	23__192_17	1	1	1	1	1
4679	24__066	1	1	1	1	1
4680	25__101_16	1	1	1	1	1
4681	26__300_16	1	1	1	1	1
4682	27__482_16	1	1	1	1	1
4683	28__550_16	1	1	1	1	1
4686	31__276_17	25	1	1	1	1
4687	33__156_16	163	1	1	1	1
4688	34__359_16	15	1	1	1	1
4689	35__483_16	15	1	1	1	1
4690	36__563_16	1	1	1	1	1
4691	38__928_16	15	1	1	1	1
4692	41__168_16	79	1	1	1	1
4693	42__366_16	1	1	1	1	1
4694	43__484_16	730	1	1	1	1
4695	44__572_16	79	1	1	1	1
4696	45__808_16	79	1	1	1	1
4697	46__961_16	79	1	1	1	1
4698	47__319_17	1	1	1	1	1
4699	48__070	25	1	1	1	1
4700	49__209_16	15	1	1	1	1
4701	50__372_16	25	1	1	1	1
4702	51__494_16	1	1	1	1	1
4703	52__600_16	49	1	1	1	1
4704	53__830_16	79	1	1	1	1
4705	54__966_16	1	1	1	1	1
4706	55__060	15	1	1	1	1
4707	57__211_16	25	1	1	1	1
4708	58__397_16	79	1	1	1	1
4709	59__503_16	1447	1	1	1	1
4710	60__606_16	15	1	1	1	1
4712	62__26_17	1	1	1	1	1
4714	65__212_16	25	1	1	1	1
4715	66__398_16	79	1	1	1	1
4716	68__630_16	1	1	1	1	1
4717	69__872_16	25	1	1	1	1
4720	73__213_16	79	1	1	1	1
4721	74__399_16	15	1	1	1	1
4724	77__886_16	25	1	1	1	1
4725	80__ID_207_18	25	1	1	1	1
4727	82__403_16	79	1	1	1	1
4728	86__162_17	730	1	1	1	1
4729	87__053	15	1	1	1	1
4730	89__229_16	1	1	1	1	1
4731	90__461_16	79	1	1	1	1
4732	91__545_16	1448	1	1	1	1
4733	92__697_16	15	1	1	1	1
4735	94__180_17	79	1	1	1	1
4745	CriePir307	1487	1	1	1	1
4999	AB0003	2	1	1	1	1
5000	AB0037	98	1	1	1	1
5001	AB0155	2	1	1	1	1
5002	AB0236	2	1	1	1	1
5003	AB0315	10	1	1	1	1
5004	AB0317	141	1	1	1	1
5005	AB0343	77	1	1	1	1
5007	AB0365	94	1	1	1	1
5008	AB0395	2	1	1	1	1
5009	AB0404	2	1	1	1	1
5010	AB0533	2	1	1	1	1
5011	AB0536	2	1	1	1	1
5014	AB0720	2	1	1	1	1
5015	AB0745	1	1	1	1	1
5016	AB0866	2	1	1	1	1
5017	AB0871	571	1	1	1	1
5018	AB0922	2	1	1	1	1
5019	AB0964	85	1	1	1	1
5051	ab20A1	294	1	1	1	1
5076	FDAARGOS_540	1542	1	1	1	1
5077	7847	1544	1	1	1	1
5078	ABNIH28	1543	1	1	1	1
5079	B8300	1549	1	1	1	1
5080	B8342	1545	1	1	1	1
5081	BAL062	1550	1	1	1	1
5082	CA-17	1546	1	1	1	1
5083	E47	1547	1	1	1	1
5085	WP8-W18-ESBL-11	1548	1	1	1	1
5095	DETAB-P2	138	1	1	1	1
5096	DETAB-E227	1554	1	1	1	1
5138	ATCC 19606T	52	1	1	1	1
5151	ARLG-6385	1562	1	1	1	1
5152	ARLG-6315	1573	1	1	1	1
5163	20411	2	1	1	1	1
5165	30141	2	1	1	1	1
5166	30211	2	1	1	1	1
5167	30231	2	1	1	1	1
5169	50211	2	1	1	1	1
5170	50411	2	1	1	1	1
5194	160098	2	1	1	1	1
5195	160152	2	1	1	1	1
5196	161381	2	1	1	1	1
5197	161382	2	1	1	1	1
5198	161600	40	1	1	1	1
5199	161636	2	1	1	1	1
5200	161988	2	1	1	1	1
5201	162456	2	1	1	1	1
5202	162487	2	1	1	1	1
5204	163001	2	1	1	1	1
5205	163453	2	1	1	1	1
5206	163560	2	1	1	1	1
5207	163561	2	1	1	1	1
5208	163563	2	1	1	1	1
5209	170340	2	1	1	1	1
5210	170428	2	1	1	1	1
5211	170714	1137	1	1	1	1
5212	170876	49	1	1	1	1
5213	171938	763	1	1	1	1
5214	172188	36	1	1	1	1
5215	172286	2	1	1	1	1
5216	172315	23	1	1	1	1
5218	172985	2	1	1	1	1
5219	173005	2	1	1	1	1
5220	173011	142	1	1	1	1
5221	173189	2	1	1	1	1
5222	173329	2	1	1	1	1
5223	173625	2	1	1	1	1
5224	173762	106	1	1	1	1
5259	A1823	113	1	1	1	1
5262	20111	2	1	1	1	1
5264	30111	2	1	1	1	1
5268	50111	2	1	1	1	1
5271	50711	2	1	1	1	1
5272	51211	2	1	1	1	1
5273	70211	2	1	1	1	1
5274	70311	2	1	1	1	1
5275	70411	2	1	1	1	1
5276	80112	2	1	1	1	1
5277	80311	2	1	1	1	1
5278	80411	2	1	1	1	1
5279	80511	2	1	1	1	1
5280	80711	2	1	1	1	1
5281	90211	2	1	1	1	1
5282	90311	2	1	1	1	1
5283	90342	2	1	1	1	1
5284	90351	2	1	1	1	1
5285	120211	2	1	1	1	1
5286	130311	2	1	1	1	1
5287	130411	2	1	1	1	1
5288	130711	2	1	1	1	1
5289	130811	2	1	1	1	1
5290	130911	2	1	1	1	1
5291	131111	2	1	1	1	1
5292	131211	2	1	1	1	1
5293	160058	2	1	1	1	1
5407	S3d12_S10	1618	1	1	1	1
5410	CPO20190206	164	1	1	1	1
6115	F99	1853	1	1	1	1
6116	E437	1853	1	1	1	1
6117	F447	1853	1	1	1	1
6248	IHIT22647	1729	1	1	1	1
6251	IHIT27297	1732	1	1	1	1
6254	IHIT30014	1735	1	1	1	1
6256	IHIT30088	1737	1	1	1	1
6257	IHIT30528	1738	1	1	1	1
6261	IHIT36713	1742	1	1	1	1
6262	IHIT40077	1743	1	1	1	1
6263	IHIT40220	1744	1	1	1	1
6264	aba-120	1749	1	1	1	1
6265	aba-155	1750	1	1	1	1
6266	aba-448	1641	1	1	1	1
6270	A7057	1647	1	1	1	1
6272	A8061	1644	1	1	1	1
6273	A8062	1644	1	1	1	1
6274	A9065	1649	1	1	1	1
6275	A9145	1645	1	1	1	1
6276	A6148	2	1	1	1	1
6277	A7018	203	1	1	1	1
6278	A7037	203	1	1	1	1
6284	A7092	1642	1	1	1	1
6288	A8030	2	1	1	1	1
6290	A8080	203	1	1	1	1
6293	A9023	2	1	1	1	1
6294	A9046	203	1	1	1	1
6297	A9075	40	1	1	1	1
6298	A9082	2	1	1	1	1
6299	A9083	1648	1	1	1	1
6300	A9084	1648	1	1	1	1
6301	A9095	459	1	1	1	1
6302	A9117	106	1	1	1	1
6304	A9126	34	1	1	1	1
6305	A9159	256	1	1	1	1
6306	A7033	1641	1	1	1	1
6307	A8044	33	1	1	1	1
6308	A8050	284	1	1	1	1
6309	A8015	10	1	1	1	1
6310	A6035	1646	1	1	1	1
6311	A6047	193	1	1	1	1
6312	A7019	1650	1	1	1	1
6313	A7024	1137	1	1	1	1
6314	A7030	266	1	1	1	1
6315	A8001	33	1	1	1	1
6316	A8028	1654	1	1	1	1
6317	A9016	40	1	1	1	1
6318	A9018	1651	1	1	1	1
6319	A9033	1136	1	1	1	1
6320	A9045	40	1	1	1	1
6321	A9160	1643	1	1	1	1
6322	A9167	1653	1	1	1	1
6327	A7076	1652	1	1	1	1
6328	A8006	1512	1	1	1	1
6573	G18255178	2	1	1	1	1
6574	G18255905	1	1	1	1	1
6576	G18255915	2	1	1	1	1
6577	G18255951	623	1	1	1	1
6578	G20250459	2	1	1	1	1
6579	G20250656	622	1	1	1	1
6580	G20250669	149	1	1	1	1
6582	G20251008	2	1	1	1	1
6584	G20251021	2	1	1	1	1
6585	G20251032	976	1	1	1	1
6586	G20251037	2	1	1	1	1
6587	G20251043	2	1	1	1	1
6593	G20251072	2	1	1	1	1
6594	G20251192	624	1	1	1	1
6595	G20251323	1022	1	1	1	1
6599	G20251343	1512	1	1	1	1
6602	G20251360	2	1	1	1	1
6640	GCA_000805065.1	1554	1	1	1	1
6646	GCA_001077555.2	1545	1	1	1	1
6648	GCA_001077965.1	1549	1	1	1	1
6656	GCA_001910585.1	1580	1	1	1	1
6657	GCA_001910605.1	1580	1	1	1	1
6658	GCA_001910615.1	1580	1	1	1	1
6659	GCA_001910665.1	1580	1	1	1	1
6660	GCA_001910685.1	1580	1	1	1	1
6667	GCA_003039005.1	1580	1	1	1	1
6668	GCA_003039275.1	1580	1	1	1	1
6672	GCA_003347355.1	1580	1	1	1	1
6683	GCA_003948495.1	1436	1	1	1	1
6684	GCA_003948775.1	1438	1	1	1	1
6686	GCA_003948835.1	1437	1	1	1	1
6696	GCA_005280395.1	1512	1	1	1	1
6712	GCA_008989245.1	1548	1	1	1	1
6726	GCA_009013035.1	1433	1	1	1	1
6731	GCA_009829555.1	1448	1	1	1	1
6735	GCA_010500545.1	1512	1	1	1	1
6736	GCA_010500665.1	1512	1	1	1	1
6738	GCA_012931605.1	1472	1	1	1	1
6741	GCA_013403085.1	1479	1	1	1	1
6749	GCA_014881465.1	1573	1	1	1	1
6750	GCA_015536865.1	1448	1	1	1	1
6751	GCA_015537385.1	1447	1	1	1	1
6757	GCA_015731985.1	1555	1	1	1	1
6758	GCA_015732055.1	1555	1	1	1	1
6759	GCA_015732075.1	1555	1	1	1	1
6760	GCA_015732435.1	1555	1	1	1	1
6775	GCA_016478885.1	1537	1	1	1	1
6776	GCA_016478905.1	1537	1	1	1	1
6779	GCA_016480415.1	1822	1	1	1	1
6790	GCA_016506665.1	1573	1	1	1	1
6796	GCA_016508875.1	1550	1	1	1	1
6797	GCA_016508915.1	1550	1	1	1	1
6798	GCA_016508955.1	1550	1	1	1	1
6799	GCA_016508975.1	1550	1	1	1	1
6800	GCA_016508995.1	1550	1	1	1	1
6801	GCA_016509015.1	1550	1	1	1	1
6802	GCA_016509035.1	1550	1	1	1	1
6803	GCA_016509055.1	1550	1	1	1	1
6804	GCA_016509075.1	1550	1	1	1	1
6805	GCA_016509095.1	1550	1	1	1	1
6806	GCA_016509115.1	1550	1	1	1	1
6807	GCA_016509135.1	1550	1	1	1	1
6808	GCA_016509155.1	1550	1	1	1	1
6809	GCA_016509175.1	1550	1	1	1	1
6810	GCA_016509195.1	1550	1	1	1	1
6811	GCA_016509235.1	1550	1	1	1	1
6812	GCA_016509335.1	1550	1	1	1	1
6813	GCA_016509355.1	1550	1	1	1	1
6814	GCA_016509375.1	1550	1	1	1	1
6815	GCA_016509495.1	1550	1	1	1	1
6816	GCA_016509515.1	1550	1	1	1	1
6817	GCA_016509555.1	1550	1	1	1	1
6818	GCA_016509605.1	1550	1	1	1	1
6819	GCA_016509635.1	1550	1	1	1	1
6820	GCA_016509655.1	1550	1	1	1	1
6821	GCA_016509675.1	1550	1	1	1	1
6822	GCA_016509695.1	1550	1	1	1	1
6823	GCA_016509715.1	1550	1	1	1	1
6826	GCA_016510795.1	1550	1	1	1	1
6827	GCA_016510815.1	1550	1	1	1	1
6828	GCA_016510915.1	1550	1	1	1	1
6832	GCA_016513475.1	1632	1	1	1	1
6835	GCA_016513635.1	1632	1	1	1	1
6843	GCA_016654265.1	1487	1	1	1	1
6862	GCA_017753625.1	1554	1	1	1	1
6876	GCA_018789455.1	1550	1	1	1	1
6877	GCA_900011305.1	1550	1	1	1	1
6878	GCA_900088705.1	1550	1	1	1	1
6900	GCA_900493605.1	1432	1	1	1	1
6901	GCA_900494435.1	1430	1	1	1	1
6902	GCA_900494475.1	1430	1	1	1	1
6903	GCA_900494705.1	1430	1	1	1	1
6904	GCA_900494775.1	1432	1	1	1	1
6906	GCA_900495005.1	1432	1	1	1	1
6908	GCA_900495235.1	1431	1	1	1	1
6910	GCA_900495475.1	1433	1	1	1	1
6917	GCA_902705485.1	1596	1	1	1	1
6931	SP304	285	1	1	1	1
6932	VB16141	622	1	1	1	1
6933	VB35435	575	1	1	1	1
6957	I027AB	1	1	1	1	1
6958	I030AB	1	1	1	1	1
6959	M217AB	1	1	1	1	1
6960	M328AB	164	1	1	1	1
6962	S130AB	85	1	1	1	1
6963	S161AB	2	1	1	1	1
6964	S167AB	1	1	1	1	1
6965	S170AB	164	1	1	1	1
6966	S171AB	1	1	1	1	1
6967	S176AB	1	1	1	1	1
6968	S209AB	2	1	1	1	1
6969	S212AB	1	1	1	1	1
6970	S270AB	1	1	1	1	1
6971	S275AB	1	1	1	1	1
6972	S296AB	1	1	1	1	1
6973	S315AB	1	1	1	1	1
6974	S327AB	1	1	1	1	1

## Sheet: hemO
Isolate id	Isolate	ST (MLST Pasteur)	DMO12_RS04685	DMO12_RS04690	DMO12_RS04695	DMO12_RS04700	DMO12_RS04705	DMO12_RS04710	DMO12_RS04715	DMO12_RS04720	Cluster presence
760	12_ax	686	0	0	0	0	0	0	0	0	0
2240	ATCC 17978	437	0	0	0	0	0	0	0	0	0
2241	D1279779	267	0	0	0	0	0	0	0	0	0
2242	NIPH 70	36	0	0	0	0	0	0	0	0	0
2243	541915	532	0	0	0	0	0	0	0	0	0
2244	AB307-0294	1	0	0	0	0	0	0	0	0	0
2245	AB0057	1	1	1	1	1	1	1	1	1	1
2246	AYE	1	0	0	0	0	0	0	0	0	0
2247	NIPH 527	1	0	0	0	0	0	0	0	0	0
2250	NIPH290	1	0	0	0	0	0	0	0	0	0
2251	ANC 4097	1	1	1	1	1	1	1	1	1	1
2252	R1B	1	1	1	1	1	1	1	1	1	1
2256	AB5075	1	1	1	1	1	1	1	1	1	1
2257	Canada BC-5	1	1	1	1	1	1	1	1	1	1
2258	IS-58	1	1	1	1	1	1	1	1	1	1
2259	AB_909-02-7	1	1	1	1	1	1	1	1	1	1
2260	AB_908-13	1	1	1	1	1	1	1	1	1	1
2262	IS-251	1	1	1	1	1	1	1	1	1	1
2263	IS-235	1	1	1	1	1	1	1	1	1	1
2264	OIFC074	19	0	0	0	0	0	0	0	0	0
2265	Naval-83	20	1	1	1	1	1	1	1	1	1
2266	Naval-21	19	0	0	0	0	0	0	0	0	0
2267	Canada BC1	1	1	1	1	1	1	1	1	1	1
2268	ABNIH19	1	1	1	1	1	1	1	1	1	1
2269	ABNIH6	1	1	1	1	1	1	1	1	1	1
2273	1605	1	1	1	1	1	1	1	1	1	1
2274	TG22190	1	1	1	1	1	1	1	1	1	1
2275	TG22194	1	1	1	1	1	1	1	1	1	1
2276	TG22196	1	1	1	1	1	1	1	1	1	1
2277	TG22214	1	1	1	1	1	1	1	1	1	1
2278	TG20277	1	1	1	1	1	1	1	1	1	1
2279	TG22112	1	1	1	1	1	1	1	1	1	1
2280	TG22148	1	1	1	1	1	1	1	1	1	1
2281	MRSN 57	1	1	1	1	1	1	1	1	1	1
2282	MRSN 58	1	1	1	1	1	1	1	1	1	1
2283	MRSN 3405	94	0	0	0	0	0	0	0	0	0
2284	A144	1	0	0	0	0	0	0	0	0	0
2285	BJAB0715	23	1	1	1	1	1	1	1	1	1
2286	NIPH 335	10	1	1	1	1	1	1	1	1	1
2287	LAC-4	10	1	1	1	1	1	1	1	1	1
2288	OIFC098	10	1	1	1	1	1	1	1	1	1
2289	466760	10	1	1	1	1	1	1	1	1	1
2291	3390	10	1	1	1	1	1	1	1	1	1
2292	1007214	10	1	1	1	1	1	1	1	1	1
2293	1262761-105	10	1	1	1	1	1	1	1	1	1
2294	ZW85-1	639	1	1	1	1	1	1	1	1	1
2297	NIPH 1734	15	1	1	1	1	1	1	1	1	1
2300	IS-116	136	1	1	1	1	1	1	1	1	1
2301	WC-692	513	0	0	0	0	0	0	0	0	0
2303	AB_2008-15-71	416	1	1	1	1	1	1	1	1	1
2304	AB_909-01-7	417	1	1	1	1	1	1	1	1	1
2305	AB_1536-8	413	0	0	0	0	0	0	0	0	0
2306	AB_2008-15-52	416	1	1	1	1	1	1	1	1	1
2307	AB_2008-23-01-01-7	417	1	1	1	1	1	1	1	1	1
2308	AB_2009-04-01-7	417	1	1	1	1	1	1	1	1	1
2309	AB_TG19617	438	0	0	0	0	0	0	0	0	0
2310	AB_TG2018	417	1	1	1	1	1	1	1	1	1
2311	OIFC110	515	0	0	0	0	0	0	0	0	0
2312	OIFC065	136	1	1	1	1	1	1	1	1	1
2313	AA-014	158	1	1	1	1	1	1	1	1	1
2314	AB4A3	255	1	1	1	1	1	1	1	1	1
2315	MSP4-16	52	0	0	0	0	0	0	0	0	0
2316	TG27395	417	1	1	1	1	1	1	1	1	1
2317	TG27399	417	1	1	1	1	1	1	1	1	1
2318	1075025	514	1	1	1	1	1	1	1	1	1
2319	1040094	416	1	1	1	1	1	1	1	1	1
2320	1039621	416	1	1	1	1	1	1	1	1	1
2322	1202252	416	1	1	1	1	1	1	1	1	1
2323	1035119	536	1	1	1	1	1	1	1	1	1
2324	562700	416	1	1	1	1	1	1	1	1	1
2325	942194	650	1	1	1	1	1	1	1	1	1
2326	43926	514	1	1	1	1	1	1	1	1	1
2327	42887	514	1	1	1	1	1	1	1	1	1
2328	1417041	108	0	0	0	0	0	0	0	0	0
2329	318814	651	1	1	1	1	1	1	1	1	1
2330	1412924	510	1	1	1	1	1	1	1	1	1
2331	1058283	416	1	1	1	1	1	1	1	1	1
2332	1295549	652	0	0	0	0	0	0	0	0	0
2333	277047	652	0	0	0	0	0	0	0	0	0
2334	426863	652	0	0	0	0	0	0	0	0	0
2335	25493_2	417	1	1	1	1	1	1	1	1	1
2336	25493_10	656	1	1	1	1	1	1	1	1	1
2337	25493_1	417	1	1	1	1	1	1	1	1	1
2338	25493_3	416	1	1	1	1	1	1	1	1	1
2339	25493_4	657	1	1	1	1	1	1	1	1	1
2340	25493_5	658	1	1	1	1	1	1	1	1	1
2341	25493_6	659	1	1	1	1	1	1	1	1	1
2342	25493_8	416	1	1	1	1	1	1	1	1	1
2343	25493_9	417	1	1	1	1	1	1	1	1	1
2344	25569_1	416	1	1	1	1	1	1	1	1	1
2345	25569_2	417	1	1	1	1	1	1	1	1	1
2346	25569_4	417	1	1	1	1	1	1	1	1	1
2347	45052_3	514	1	1	1	1	1	1	1	1	1
2348	45052_5	514	1	1	1	1	1	1	1	1	1
2349	25569_3	416	1	1	1	1	1	1	1	1	1
2350	25569_7	660	1	1	1	1	1	1	1	1	1
2351	25569_5	417	1	1	1	1	1	1	1	1	1
2352	45052_1	514	1	1	1	1	1	1	1	1	1
2353	JCM 6841	52	0	0	0	0	0	0	0	0	0
2354	25569_8	416	1	1	1	1	1	1	1	1	1
2355	25569_9	416	1	1	1	1	1	1	1	1	1
2356	45052_4	514	1	1	1	1	1	1	1	1	1
2357	45075_6	514	1	1	1	1	1	1	1	1	1
2358	45075_5	514	1	1	1	1	1	1	1	1	1
2359	45075_1	514	1	1	1	1	1	1	1	1	1
2360	45075_2	514	1	1	1	1	1	1	1	1	1
2361	45075_3	514	1	1	1	1	1	1	1	1	1
2362	25569_10	417	1	1	1	1	1	1	1	1	1
2363	45075_8	514	1	1	1	1	1	1	1	1	1
2364	45075_9	514	1	1	1	1	1	1	1	1	1
2366	45075_10	514	1	1	1	1	1	1	1	1	1
2367	1598530	56	0	0	0	0	0	0	0	0	0
2368	MAR002	271	1	1	1	1	1	1	1	1	1
2369	GTC 03324	52	0	0	0	0	0	0	0	0	0
2370	GTC 03329	52	0	0	0	0	0	0	0	0	0
2371	Ab44444	2	1	1	1	1	1	1	1	1	1
2372	ABNIH1	2	1	1	1	1	1	1	1	1	1
2373	ABNIH25	2	1	1	1	1	1	1	1	1	1
2374	UMB001	2	1	1	1	1	1	1	1	1	1
2375	AB_2008-15-34-7	2	1	1	1	1	1	1	1	1	1
2376	Naval-2	2	1	1	1	1	1	1	1	1	1
2378	ABIsac_ColiR	2	1	1	1	1	1	1	1	1	1
2379	Naval-78	2	1	1	1	1	1	1	1	1	1
2381	ABNIH5	2	1	1	1	1	1	1	1	1	1
2382	ABNIH18	2	1	1	1	1	1	1	1	1	1
2383	TG27307	2	1	1	1	1	1	1	1	1	1
2384	TG27311	2	1	1	1	1	1	1	1	1	1
2385	TG15234	2	1	1	1	1	1	1	1	1	1
2386	TG15240	2	1	1	1	1	1	1	1	1	1
2387	TG15241	2	1	1	1	1	1	1	1	1	1
2388	TG15242	2	1	1	1	1	1	1	1	1	1
2389	TG20546	2	1	1	1	1	1	1	1	1	1
2390	UH7007	2	1	1	1	1	1	1	1	1	1
2391	MDR_MMC4	2	0	0	0	0	0	0	0	0	0
2392	1051830	523	1	1	1	1	1	1	1	1	1
2394	1042969-1265	2	1	1	1	1	1	1	1	1	1
2395	1031433	2	1	1	1	1	1	1	1	1	1
2399	1294217	2	1	1	1	1	1	1	1	1	1
2401	724909	2	1	1	1	1	1	1	1	1	1
2405	647609	2	1	1	1	1	1	1	1	1	1
2411	796380-2102	2	1	1	1	1	1	1	1	1	1
2412	564012	2	1	1	1	1	1	1	1	1	1
2413	472237-1196	2	1	1	1	1	1	1	1	1	1
2414	34654	670	1	1	1	1	1	1	1	1	1
2416	1289546	2	1	1	1	1	1	1	1	1	1
2417	993520	2	1	1	1	1	1	1	1	1	1
2419	653020	2	1	1	1	1	1	1	1	1	1
2422	1575710	2	1	1	1	1	1	1	1	1	1
2424	1552818	2	1	1	1	1	1	1	1	1	1
2425	458282	2	1	1	1	1	1	1	1	1	1
2426	470922	2	1	1	1	1	1	1	1	1	1
2427	1426993	2	1	1	1	1	1	1	1	1	1
2428	24860_8	2	1	1	1	1	1	1	1	1	1
2429	7893	2	1	1	1	1	1	1	1	1	1
2431	24812_4	525	1	1	1	1	1	1	1	1	1
2434	24860_2	2	1	1	1	1	1	1	1	1	1
2435	24860_4	2	1	1	1	1	1	1	1	1	1
2437	1287985	195	1	1	1	1	1	1	1	1	1
2438	73736	2	1	1	1	1	1	1	1	1	1
2439	10519	2	1	1	1	1	1	1	1	1	1
2440	1045092	2	1	1	1	1	1	1	1	1	1
2441	923118	2	1	1	1	1	1	1	1	1	1
2442	836190	2	1	1	1	1	1	1	1	1	1
2443	737393	2	1	1	1	1	1	1	1	1	1
2444	655555	2	1	1	1	1	1	1	1	1	1
2445	1457504	2	1	1	1	1	1	1	1	1	1
2446	2887	2	1	1	1	1	1	1	1	1	1
2447	1296252	2	1	1	1	1	1	1	1	1	1
2448	1264936	2	1	1	1	1	1	1	1	1	1
2449	1271651	2	1	1	1	1	1	1	1	1	1
2450	1178044	2	1	1	1	1	1	1	1	1	1
2451	1095464	2	1	1	1	1	1	1	1	1	1
2452	1022959	2	1	1	1	1	1	1	1	1	1
2453	1482820	671	1	1	1	1	1	1	1	1	1
2454	1471012	2	1	1	1	1	1	1	1	1	1
2455	1475764	2	1	1	1	1	1	1	1	1	1
2456	1494580	2	1	1	1	1	1	1	1	1	1
2457	1294222	2	1	1	1	1	1	1	1	1	1
2458	755829	2	1	1	1	1	1	1	1	1	1
2459	1266220	2	1	1	1	1	1	1	1	1	1
2460	1232509	2	1	1	1	1	1	1	1	1	1
2461	628418	2	1	1	1	1	1	1	1	1	1
2462	466215	2	1	1	1	1	1	1	1	1	1
2463	981176	2	1	1	1	1	1	1	1	1	1
2464	98826	2	1	1	1	1	1	1	1	1	1
2465	303002	2	1	1	1	1	1	1	1	1	1
2466	1117819	2	1	1	1	1	1	1	1	1	1
2467	213697	2	1	1	1	1	1	1	1	1	1
2468	1237202	2	1	1	1	1	1	1	1	1	1
2469	1262761-97	2	1	1	1	1	1	1	1	1	1
2470	1392509	2	1	1	1	1	1	1	1	1	1
2471	1406182	2	1	1	1	1	1	1	1	1	1
2472	1397513	2	1	1	1	1	1	1	1	1	1
2473	44895_9	2	1	1	1	1	1	1	1	1	1
2474	44895_8	2	1	1	1	1	1	1	1	1	1
2475	44895_4	2	1	1	1	1	1	1	1	1	1
2476	24845_8	2	1	1	1	1	1	1	1	1	1
2477	24845_10	2	1	1	1	1	1	1	1	1	1
2478	24845_5	2	1	1	1	1	1	1	1	1	1
2479	24845_3	2	1	1	1	1	1	1	1	1	1
2480	24845_4	2	1	1	1	1	1	1	1	1	1
2482	25307_6	2	1	1	1	1	1	1	1	1	1
2483	25307_8	2	1	1	1	1	1	1	1	1	1
2484	24845_7	2	1	1	1	1	1	1	1	1	1
2485	44895_10	2	1	1	1	1	1	1	1	1	1
2486	44895_1	2	1	1	1	1	1	1	1	1	1
2487	44895_2	2	1	1	1	1	1	1	1	1	1
2488	25253_8	2	1	1	1	1	1	1	1	1	1
2489	25307_1	2	1	1	1	1	1	1	1	1	1
2490	25307_2	2	1	1	1	1	1	1	1	1	1
2491	25307_3	2	1	1	1	1	1	1	1	1	1
2492	25307_4	2	1	1	1	1	1	1	1	1	1
2493	25307_5	2	1	1	1	1	1	1	1	1	1
2494	24845_6	2	1	1	1	1	1	1	1	1	1
2495	24845_1	2	1	1	1	1	1	1	1	1	1
2496	25253_1	2	1	1	1	1	1	1	1	1	1
2497	25253_10	2	1	1	1	1	1	1	1	1	1
2498	25253_3	2	1	1	1	1	1	1	1	1	1
2499	25253_4	2	1	1	1	1	1	1	1	1	1
2500	25253_5	2	1	1	1	1	1	1	1	1	1
2501	25253_6	2	1	1	1	1	1	1	1	1	1
2502	25253_7	661	1	1	1	1	1	1	1	1	1
2503	44895_5	2	1	1	1	1	1	1	1	1	1
2504	44895_6	2	1	1	1	1	1	1	1	1	1
2505	44895_3	2	1	1	1	1	1	1	1	1	1
2506	24975_4	2	1	1	1	1	1	1	1	1	1
2507	25561_2	2	1	1	1	1	1	1	1	1	1
2508	25561_7	2	1	1	1	1	1	1	1	1	1
2509	25561_1	2	1	1	1	1	1	1	1	1	1
2510	24975_7	2	1	1	1	1	1	1	1	1	1
2511	24975_9	2	1	1	1	1	1	1	1	1	1
2512	25935_10	2	1	1	1	1	1	1	1	1	1
2513	44327_8	2	1	1	1	1	1	1	1	1	1
2514	44327_2	2	1	1	1	1	1	1	1	1	1
2515	25750_7	2	1	1	1	1	1	1	1	1	1
2516	25750_8	2	1	1	1	1	1	1	1	1	1
2518	44327_7	2	1	1	1	1	1	1	1	1	1
2519	44327_1	2	1	1	1	1	1	1	1	1	1
2520	44327_4	2	1	1	1	1	1	1	1	1	1
2521	44327_5	2	1	1	1	1	1	1	1	1	1
2522	44857_10	2	1	1	1	1	1	1	1	1	1
2526	25691_10	2	1	1	1	1	1	1	1	1	1
2527	25766_2	2	1	1	1	1	1	1	1	1	1
2528	25766_3	2	1	1	1	1	1	1	1	1	1
2529	25935_9	2	1	1	1	1	1	1	1	1	1
2532	25935_1	2	1	1	1	1	1	1	1	1	1
2533	25935_2	2	1	1	1	1	1	1	1	1	1
2536	25935_6	2	1	1	1	1	1	1	1	1	1
2537	25935_7	2	1	1	1	1	1	1	1	1	1
2538	25935_8	2	1	1	1	1	1	1	1	1	1
2539	25766_6	2	1	1	1	1	1	1	1	1	1
2540	25691_2	2	1	1	1	1	1	1	1	1	1
2541	25691_6	2	1	1	1	1	1	1	1	1	1
2542	25691_9	2	1	1	1	1	1	1	1	1	1
2543	25766_7	2	1	1	1	1	1	1	1	1	1
2544	25691_1	2	1	1	1	1	1	1	1	1	1
2545	25766_5	2	1	1	1	1	1	1	1	1	1
2547	25766_10	2	1	1	1	1	1	1	1	1	1
2548	25766_4	2	1	1	1	1	1	1	1	1	1
2549	44467_5	2	1	1	1	1	1	1	1	1	1
2550	44467_6	2	1	1	1	1	1	1	1	1	1
2551	44467_7	2	1	1	1	1	1	1	1	1	1
2552	44467_8	2	0	0	0	0	0	0	1	1	0
2553	25681_2	2	1	1	1	1	1	1	1	1	1
2554	25681_3	2	1	1	1	1	1	1	1	1	1
2555	25681_5	2	1	1	1	1	1	1	1	1	1
2556	25681_6	2	1	1	1	1	1	1	1	1	1
2557	25681_8	2	1	1	1	1	1	1	1	1	1
2558	25681_9	2	1	1	1	1	1	1	1	1	1
2559	25750_6	2	1	1	1	1	1	1	1	1	1
2560	44467_10	662	1	1	1	1	1	1	1	1	1
2561	44467_1	2	1	1	1	1	1	1	1	1	1
2562	44467_2	2	1	1	1	1	1	1	1	1	1
2563	44467_3	2	1	1	1	1	1	1	1	1	1
2564	44467_4	2	1	1	1	1	1	1	1	1	1
2565	25561_10	2	1	1	1	1	1	1	1	1	1
2566	43557_1	2	1	1	1	1	1	1	1	1	1
2568	25878_1	2	1	1	1	1	1	1	1	1	1
2569	44362_2	2	1	1	1	1	1	1	1	1	1
2570	25878_3	2	1	1	1	1	1	1	1	1	1
2572	44362_4	2	1	1	1	1	1	1	1	1	1
2573	44362_5	2	1	1	1	1	1	1	1	1	1
2574	44362_6	2	1	1	1	1	1	1	1	1	1
2575	44362_7	2	1	1	1	1	1	1	1	1	1
2576	44362_8	2	1	1	1	1	1	1	1	1	1
2577	44362_9	2	1	1	1	1	1	1	1	1	1
2578	44437_3	2	1	1	1	1	1	1	1	1	1
2579	44437_4	2	1	1	1	1	1	1	1	1	1
2580	44437_5	2	1	1	1	1	1	1	1	1	1
2581	44437_7	2	1	1	1	1	1	1	1	1	1
2582	44437_8	2	1	1	1	1	1	1	1	1	1
2583	44437_9	2	1	1	1	1	1	1	1	1	1
2584	44362_10	2	1	1	1	1	1	1	1	1	1
2585	44362_1	2	1	1	1	1	1	1	1	1	1
2586	26016_4	2	1	1	1	1	1	1	1	1	1
2587	26016_1	2	1	1	1	1	1	1	1	1	1
2588	26016_6	2	1	1	1	1	1	1	1	1	1
2589	26016_10	2	1	1	1	1	1	1	1	1	1
2590	25569_6	2	1	1	1	1	1	1	1	1	1
2591	26016_5	2	1	1	1	1	1	1	1	1	1
2593	26016_8	2	1	1	1	1	1	1	1	1	1
2594	16553_1	2	1	1	1	1	1	1	1	1	1
2595	24975_10	2	1	1	1	1	1	1	1	1	1
2596	44839_10	2	1	1	1	1	1	1	1	1	1
2597	26016_9	2	1	1	1	1	1	1	1	1	1
2598	24860_1	2	1	1	1	1	1	1	1	1	1
2599	24860_6	2	1	1	1	1	1	1	1	1	1
2600	44298_1	2	1	1	1	1	1	1	1	1	1
2601	44298_2	2	1	1	1	1	1	1	1	1	1
2602	44298_4	2	1	1	1	1	1	1	1	1	1
2603	44298_6	2	1	1	1	1	1	1	1	1	1
2604	44298_7	2	1	1	1	1	1	1	1	1	1
2605	44298_9	2	1	1	1	1	1	1	1	1	1
2606	44298_10	2	1	1	1	1	1	1	1	1	1
2607	25442_5	672	1	1	1	1	1	1	1	1	1
2608	25442_7	673	1	1	1	1	1	1	1	1	1
2609	25442_9	674	1	1	1	1	1	1	1	1	1
2610	42057_2	2	1	1	1	1	1	1	1	1	1
2611	1064293_46	2	1	1	1	1	1	1	1	1	1
2612	44298_3	2	1	1	1	1	1	1	1	1	1
2613	44839_8	2	1	1	1	1	1	1	1	1	1
2614	44298_5	2	1	1	1	1	1	1	1	1	1
2615	44298_8	2	1	1	1	1	1	1	1	1	1
2616	44839_9	2	1	1	1	1	1	1	1	1	1
2617	25442_1	2	1	1	1	1	1	1	1	1	1
2619	1505311	663	1	1	1	1	1	1	1	1	1
2620	25691_5	2	1	1	1	1	1	1	1	1	1
2621	24860_9	2	1	1	1	1	1	1	1	1	1
2633	24812_2	2	1	1	1	1	1	1	1	1	1
2636	1042969-1197	2	1	1	1	1	1	1	1	1	1
2637	24812_8	668	1	1	1	1	1	1	1	1	1
2638	24860_3	2	1	1	1	1	1	1	1	1	1
2639	24860_5	2	1	1	1	1	1	1	1	1	1
2640	756476	664	1	1	1	1	1	1	1	1	1
2642	24812_7	2	1	1	1	1	1	1	1	1	1
2643	NIPH 146	25	1	1	1	1	1	1	1	1	1
2645	UMB003	25	1	1	1	1	1	1	1	1	1
2646	AB_2008-15-69	25	1	1	1	1	1	1	1	1	1
2647	AB5256	25	1	1	1	1	1	1	1	1	1
2648	Naval-18	25	1	1	1	1	1	1	1	1	1
2649	OIFC143	25	1	1	1	1	1	1	1	1	1
2650	107m	25	1	1	1	1	1	1	1	1	1
2651	CI86	25	1	1	1	1	1	1	1	1	1
2652	CI79	25	1	1	1	1	1	1	1	1	1
2654	1429530	25	1	1	1	1	1	1	1	1	1
2655	NIPH 615	12	1	1	1	1	1	1	1	1	1
2656	TG02017	33	1	1	1	1	1	1	1	1	1
2657	NIPH 190	9	0	0	0	0	0	0	0	0	0
2659	Naval-82	428	0	0	0	0	0	0	0	0	0
2663	NIPH 201	38	1	1	1	1	1	1	1	1	1
2664	NIPH 601	40	0	0	0	0	0	0	0	0	0
2665	AB031	638	0	0	0	0	0	0	0	0	0
2666	UMB002	16	0	0	0	0	0	0	0	0	0
2667	BZICU-2	218	0	0	0	0	0	0	0	0	0
2668	AB_1649-8	113	1	1	1	1	1	1	1	1	1
2669	AB_1650-8	113	1	1	1	1	1	1	1	1	1
2670	1043794	16	0	0	0	0	0	0	0	0	0
2673	232184	16	0	0	0	0	0	0	0	0	0
2674	268680	16	0	0	0	0	0	0	0	0	0
2675	655378	16	0	0	0	0	0	0	0	0	0
2676	1064293_45	16	0	0	0	0	0	0	0	0	0
2677	LY2	40	0	0	0	0	0	0	0	0	0
2679	GTC 03322	40	0	0	0	0	0	0	0	0	0
2680	GTC 03323	40	0	0	0	0	0	0	0	0	0
2681	GTC 03328	40	0	0	0	0	0	0	0	0	0
2682	NIPH 329	11	0	0	0	0	0	0	0	0	0
2683	OIFC032	32	0	0	0	0	0	0	0	0	0
2684	OIFC087	32	0	0	0	0	0	0	0	0	0
2685	OIFC099	32	0	0	0	0	0	0	0	0	0
2686	OIFC035	403	1	1	1	1	1	1	1	1	1
2687	TG27387	6	0	0	0	0	0	0	0	0	0
2688	1297549	528	0	0	0	0	0	0	0	0	0
2689	781407	32	0	0	0	0	0	0	0	0	0
2690	144107	154	1	1	1	1	1	1	1	1	1
2691	1525283	32	0	0	0	0	0	0	0	0	0
2692	1062314	54	0	0	0	0	0	0	0	0	0
2693	NIPH 67	35	1	1	1	1	1	1	1	1	1
2694	Naval-57	155	0	0	0	0	0	0	0	0	0
2695	TG22204	425	0	0	0	0	0	0	0	0	0
2696	TG00314	411	1	1	1	1	1	1	1	1	1
2697	UH6507	669	0	0	0	0	0	0	0	0	0
2698	1297	537	1	1	1	1	1	1	1	1	1
2700	1546444	504	0	0	0	0	0	0	0	0	0
2701	846928	535	0	0	0	0	0	0	0	0	0
2702	1391434	285	0	0	0	0	0	0	0	0	0
2703	BM4587	621	1	1	1	1	1	1	1	1	1
2704	NIPH 80	37	0	0	0	0	0	0	0	0	0
2706	NIPH 410	39	0	0	0	0	0	0	0	0	0
2707	WC-A-92	431	0	0	0	0	0	0	0	0	0
2708	AB405E4	516	0	0	0	0	0	0	0	0	0
2718	AB900	49	0	0	0	0	0	0	0	0	0
2719	OIFC111	49	0	0	0	0	0	0	0	0	0
2720	1461963	49	0	0	0	0	0	0	0	0	0
2721	1293320	49	0	0	0	0	0	0	0	0	0
2723	TG22150	78	0	0	0	0	0	0	0	0	0
2724	TG22142	78	0	0	0	0	0	0	0	0	0
2725	TG22146	78	0	0	0	0	0	0	0	0	0
2726	UH5207	78	0	0	0	0	0	0	0	0	0
2728	831240	78	0	0	0	0	0	0	0	0	0
2730	AB4857	3	0	0	0	0	0	0	0	0	0
2731	NIPH 1669	3	0	0	0	0	0	0	0	0	0
2732	Naval-81	3	0	0	0	0	0	0	0	0	0
2733	AC30	2	1	1	1	1	1	1	1	1	1
2734	OIFC137	3	0	0	0	0	0	0	0	0	0
2735	OIFC109	3	0	0	0	0	0	0	0	0	0
2736	IS-123	3	0	0	0	0	0	0	0	0	0
2737	Naval-13	3	0	0	0	0	0	0	0	0	0
2738	WC-A-694	3	0	0	0	0	0	0	0	0	0
2739	1121032	500	1	1	1	1	1	1	1	1	1
2741	472237-120	500	1	1	1	1	1	1	1	1	1
2742	480175	500	1	1	1	1	1	1	1	1	1
2743	1237893	500	1	1	1	1	1	1	1	1	1
2744	1271213	500	1	1	1	1	1	1	1	1	1
2745	1188188	500	1	1	1	1	1	1	1	1	1
2746	1276470-86	500	1	1	1	1	1	1	1	1	1
2747	1406589	521	1	1	1	1	1	1	1	1	1
2748	42057_6	500	1	1	1	1	1	1	1	1	1
2749	42057_4	500	1	1	1	1	1	1	1	1	1
2750	45075_4	500	1	1	1	1	1	1	1	1	1
2754	AC12	2	1	1	1	1	1	1	1	1	1
2755	1656-2	2	0	0	0	0	0	0	0	0	0
2756	AC29	2	1	1	1	1	1	1	1	1	1
2757	MDR-TJ	2	0	0	0	0	0	0	0	0	0
2758	MDR-ZJ06	2	1	1	1	1	1	1	1	1	1
2759	TCDC-AB0715	2	1	1	1	1	1	1	1	1	1
2760	TYTH-1	2	1	1	1	1	1	1	1	1	1
2761	BJAB07104	2	0	0	0	0	0	0	0	0	0
2762	BJAB0868	2	1	1	1	1	1	1	1	1	1
2764	NIPH 528	2	0	0	0	0	0	0	0	0	0
2765	NIPH 1362	47	1	1	1	1	1	1	1	1	1
2768	Ab11111	2	0	0	0	0	0	0	0	0	0
2769	NIPH 24	2	0	0	0	0	0	0	0	0	0
2770	NIPH 2061	2	1	1	1	1	1	1	1	1	1
2771	BIDMC 56	2	0	0	0	0	0	0	0	0	0
2772	WM99c	2	0	0	0	0	0	0	0	0	0
2773	AB210	2	1	1	1	1	1	1	1	1	1
2774	3990	2	1	1	1	1	1	1	1	1	1
2775	ABNIH2	2	0	0	0	0	0	0	0	0	0
2777	AB5711	2	0	0	0	0	0	0	0	0	0
2779	W7282	2	1	1	1	1	1	1	1	1	1
2780	Naval-17	2	0	0	0	0	0	0	0	0	0
2781	OIFC189	2	0	0	0	0	0	0	0	0	0
2782	IS-143	414	0	0	0	0	0	0	0	0	0
2783	ZWS1122	2	1	1	1	1	1	1	1	1	1
2784	ZWS1219	2	1	1	1	1	1	1	1	1	1
2788	AB_2008-15-45	415	1	1	1	1	1	1	1	1	1
2790	AB_908-12	2	0	0	0	0	0	0	0	0	0
2791	AB_TG2022	2	0	0	0	0	0	0	0	0	0
2792	AB_TG2023	2	0	0	0	0	0	0	0	0	0
2794	AB_TG2631	2	0	0	0	0	0	0	0	0	0
2795	AB_TG27323	2	0	0	0	0	0	0	0	0	0
2796	AB_TG27331	2	0	0	0	0	0	0	0	0	0
2799	AB_2009-04-02-7	2	0	0	0	0	0	0	0	0	0
2801	AB_909-05	2	0	0	0	0	0	0	0	0	0
2803	AB_TG27327	2	0	0	0	0	0	0	0	0	0
2804	AB_TG27335	2	0	0	0	0	0	0	0	0	0
2805	OIFC180	2	0	0	0	0	0	0	0	0	0
2807	Naval-113	2	0	0	0	0	0	0	0	0	0
2808	53264	2	0	0	0	0	0	0	0	0	0
2809	OIFC338	2	1	1	1	1	1	1	1	1	1
2810	AB1H8	2	0	0	0	0	0	0	0	0	0
2814	ABNIH26	2	0	0	0	0	0	0	0	0	0
2821	48055	2	0	0	0	0	0	0	0	0	0
2822	AB-HKU3-10	215	1	1	1	1	1	1	1	1	1
2823	AB-HKU3-08	215	1	1	1	1	1	1	1	1	1
2824	TG22192	2	0	0	0	0	0	0	0	0	0
2825	TG22202	2	0	0	0	0	0	0	0	0	0
2826	TG22212	2	1	1	1	1	1	1	1	1	1
2827	TG27299	2	0	0	0	0	0	0	0	0	0
2828	TG27315	2	0	0	0	0	0	0	0	0	0
2829	TG27319	2	0	0	0	0	0	0	0	0	0
2830	TG27371	2	0	0	0	0	0	0	0	0	0
2831	TG27379	2	0	0	0	0	0	0	0	0	0
2832	TG27383	2	0	0	0	0	0	0	0	0	0
2833	TG27407	2	0	0	0	0	0	0	0	0	0
2834	TG27411	2	0	0	0	0	0	0	0	0	0
2835	TG15239	2	0	0	0	0	0	0	0	0	0
2836	TG15238	2	0	0	0	0	0	0	0	0	0
2837	TG15233	2	1	1	1	1	1	1	1	1	1
2838	TG15236	2	0	0	0	0	0	0	0	0	0
2839	TG15237	2	0	0	0	0	0	0	0	0	0
2840	TG2012	2	0	0	0	0	0	0	0	0	0
2841	TG2013	2	0	0	0	0	0	0	0	0	0
2842	TG2014	2	0	0	0	0	0	0	0	0	0
2843	TG22110	2	1	1	1	1	1	1	1	1	1
2845	DU202	2	0	0	0	0	0	0	0	0	0
2846	MRY09-0642	2	0	0	0	0	0	0	0	0	0
2847	MRY10-0558	2	0	0	0	0	0	0	0	0	0
2848	MRY12-0277	2	0	0	0	0	0	0	0	0	0
2849	UH0207	2	1	1	1	1	1	1	1	1	1
2851	UH1007	2	0	0	0	0	0	0	0	0	0
2854	UH10107	2	0	0	0	0	0	0	0	0	0
2855	UH10707	2	1	1	1	1	1	1	1	1	1
2856	UH11608	2	1	1	1	1	1	1	1	1	1
2857	UH12308	2	0	0	0	0	0	0	0	0	0
2858	UH12408	2	0	0	0	0	0	0	0	0	0
2859	UH12808	2	0	0	0	0	0	0	0	0	0
2860	UH13908	2	1	1	1	1	1	1	1	1	1
2861	UH14508	2	0	0	0	0	0	0	0	0	0
2862	UH15208	2	0	0	0	0	0	0	0	0	0
2863	UH16008	2	0	0	0	0	0	0	0	0	0
2864	UH16108	2	0	0	0	0	0	0	0	0	0
2865	UH18608	2	1	1	1	1	1	1	1	1	1
2866	UH19908	2	1	1	1	1	1	1	1	1	1
2867	UH20108	2	1	1	1	1	1	1	1	1	1
2868	UH8907	524	1	1	1	1	1	1	1	1	1
2869	UH2307	2	0	0	0	0	0	0	0	0	0
2870	UH8107	2	0	0	0	0	0	0	0	0	0
2871	UH8407	2	0	0	0	0	0	0	0	0	0
2872	UH8707	2	0	0	0	0	0	0	0	0	0
2873	UH8807	2	1	1	1	1	1	1	1	1	1
2875	UH9707	2	0	0	0	0	0	0	0	0	0
2876	UH9907	2	0	0	0	0	0	0	0	0	0
2881	UH5307	2	1	1	1	1	1	1	1	1	1
2882	UH5707	2	0	0	0	0	0	0	0	0	0
2883	UH6107	2	0	0	0	0	0	0	0	0	0
2884	UH6207	2	1	1	1	1	1	1	1	1	1
2886	UH7807	2	0	0	0	0	0	0	0	0	0
2887	CI77	2	0	0	0	0	0	0	0	0	0
2888	UH2107	2	0	0	0	0	0	0	0	0	0
2889	UH3807	2	1	1	1	1	1	1	1	1	1
2890	1247182	2	0	0	0	0	0	0	0	0	0
2893	1051176	2	0	0	0	0	0	0	0	0	0
2894	58452	2	0	0	0	0	0	0	0	0	0
2895	532413	2	0	0	0	0	0	0	0	0	0
2898	1526966	2	0	0	0	0	0	0	0	0	0
2900	1552865	2	0	0	0	0	0	0	0	0	0
2901	323408	2	0	0	0	0	0	0	0	0	0
2902	1552389	2	0	0	0	0	0	0	0	0	0
2903	1488685	2	0	0	0	0	0	0	0	0	0
2904	825610	2	0	0	0	0	0	0	0	0	0
2905	1207552	2	0	0	0	0	0	0	0	0	0
2906	273929	2	1	1	1	1	1	1	1	1	1
2907	23671	2	0	0	0	0	0	0	0	0	0
2908	145660	2	0	0	0	0	0	0	0	0	0
2909	339786	2	0	0	0	0	0	0	0	0	0
2910	70136	2	0	0	0	0	0	0	0	0	0
2911	730795	2	0	0	0	0	0	0	0	0	0
2912	1428368	2	0	0	0	0	0	0	0	0	0
2913	11126	2	0	0	0	0	0	0	0	0	0
2914	45002_6	2	0	0	0	0	0	0	0	0	0
2915	45002_7	2	0	0	0	0	0	0	0	0	0
2917	45002_5	2	0	0	0	0	0	0	0	0	0
2918	45002_10	2	0	0	0	0	0	0	0	0	0
2919	45002_3	2	0	0	0	0	0	0	0	0	0
2920	45002_4	2	0	0	0	0	0	0	0	0	0
2921	16553_6	415	1	1	1	1	1	1	1	1	1
2922	16553_2	415	1	1	1	1	1	1	1	1	1
2923	16553_4	415	1	1	1	1	1	1	1	1	1
2924	16553_3	415	1	1	1	1	1	1	1	1	1
2925	16553_10	415	1	1	1	1	1	1	1	1	1
2926	16553_9	415	1	1	1	1	1	1	1	1	1
2927	16553_8	415	1	1	1	1	1	1	1	1	1
2928	1539026	2	0	0	0	0	0	0	0	0	0
2932	1276470-132	2	0	0	0	0	0	0	0	0	0
2933	LY3	2	1	1	1	1	1	1	1	1	1
2936	LY9	2	1	1	1	1	1	1	1	1	1
2938	LY4	2	1	1	1	1	1	1	1	1	1
2939	LY5	2	1	1	1	1	1	1	1	1	1
2940	TCM206	2	0	0	0	0	0	0	0	0	0
2941	T25	2	1	1	1	1	1	1	1	1	1
2942	341	2	1	1	1	1	1	1	1	1	1
2943	AB_2007-16-25-01-7	241	1	1	1	1	1	1	1	1	1
2944	AB_2007-16-27-01	241	1	1	1	1	1	1	1	1	1
2945	AB_TG27339	241	1	1	1	1	1	1	1	1	1
2947	AB_TG2028	406	1	1	1	1	1	1	1	1	1
2948	AB_TG2030	406	1	1	1	1	1	1	1	1	1
2949	AB_TG2031	406	1	1	1	1	1	1	1	1	1
2950	TG22332	406	1	1	1	1	1	1	1	1	1
2952	TG22336	406	1	1	1	1	1	1	1	1	1
2953	TG27295	406	1	1	1	1	1	1	1	1	1
2954	TG07725	406	1	1	1	1	1	1	1	1	1
2955	UH5107	406	1	1	1	1	1	1	1	1	1
2957	AbH12o-A2	79	0	0	0	0	0	0	0	0	0
2958	AB030	79	1	1	1	1	1	1	1	1	1
2959	AB_TG27343	422	0	0	0	0	0	0	0	0	0
2960	TG02011	422	0	0	0	0	0	0	0	0	0
2964	UH22908	422	0	0	0	0	0	0	0	0	0
2965	UH6907	422	0	0	0	0	0	0	0	0	0
2966	UH7607	422	0	0	0	0	0	0	0	0	0
2967	UH7907	422	0	0	0	0	0	0	0	0	0
2968	A33405	422	1	1	1	1	1	1	1	1	1
2969	Naval-72	405	1	1	1	1	1	1	1	1	1
2970	EGD-HP18	221	0	0	0	0	0	0	0	0	0
2971	299505	508	0	0	0	0	0	0	0	0	0
2972	532279	519	0	0	0	0	0	0	0	0	0
2973	OIFC0162	412	0	0	0	0	0	0	0	0	0
2974	WC-348	412	0	0	0	0	0	0	0	0	0
2975	OIFC047	665	0	0	0	0	0	0	0	0	0
2976	110912	499	1	1	1	1	1	1	1	1	1
2978	397971	499	1	1	1	1	1	1	1	1	1
2979	722310	499	1	1	1	1	1	1	1	1	1
2980	457946	499	1	1	1	1	1	1	1	1	1
2981	607805	499	1	1	1	1	1	1	1	1	1
2982	1195185_11	499	1	1	1	1	1	1	1	1	1
2983	1533268	499	1	1	1	1	1	1	1	1	1
2984	214216	499	1	1	1	1	1	1	1	1	1
2985	14216	499	1	1	1	1	1	1	1	1	1
2986	1170863	499	1	1	1	1	1	1	1	1	1
2987	1413735	499	1	1	1	1	1	1	1	1	1
2988	1195185_80	499	1	1	1	1	1	1	1	1	1
2992	BR097	499	1	1	1	1	1	1	1	1	1
2993	BU310	499	1	1	1	1	1	1	1	1	1
2994	ABBL099	499	1	1	1	1	1	1	1	1	1
2995	1419130	529	0	0	0	0	0	0	0	0	0
2996	233846	126	0	0	0	0	0	0	0	0	0
2997	NIPH 60	34	1	1	1	1	1	1	1	1	1
2998	SDF	17	1	1	1	1	1	1	1	1	1
3062	IOMTU433	622	1	1	1	1	1	1	1	1	1
3063	NCGM 237	2	1	1	1	1	1	1	1	1	1
3064	6200	464	0	0	0	0	0	0	0	0	0
3065	CSO1	2	0	0	0	0	0	0	0	0	0
3066	CR17	2	0	0	0	0	0	0	0	0	0
3067	A1	1	0	0	0	0	0	0	0	0	0
3068	AB5075-UW	1	1	1	1	1	1	1	1	1	1
3069	Ab04-mff	10	1	1	1	1	1	1	1	1	1
3070	D36	81	0	0	0	0	0	0	0	0	0
3071	XH386	2	0	0	0	0	0	0	0	0	0
3072	CIP70.10	126	0	0	0	0	0	0	0	0	0
3073	KBN10P02143	2	1	1	1	1	1	1	1	1	1
3170	YU-R612	2	1	1	1	1	1	1	1	1	1
3171	XH860	2	0	0	0	0	0	0	0	0	0
3172	XH859	2	0	0	0	0	0	0	0	0	0
3173	XH857	215	1	1	1	1	1	1	1	1	1
3174	XH856	2	0	0	0	0	0	0	0	0	0
3175	XH858	23	1	1	1	1	1	1	1	1	1
3176	3207	422	1	1	1	1	1	1	1	1	1
3177	Ab421_GEIH-2010	79	0	0	0	0	0	0	0	0	0
3178	TYTH-2	2	1	1	1	1	1	1	1	1	1
3301	151/1C	923	1	1	1	1	1	1	1	1	1
3304	A134	216	0	0	0	0	0	0	0	0	0
3305	A138	10	1	1	1	1	1	1	1	1	1
3306	A140	77	0	0	0	0	0	0	0	0	0
3307	A147	32	0	0	0	0	0	0	0	0	0
3308	A155	10	1	1	1	1	1	1	1	1	1
3309	A158	10	1	1	1	1	1	1	1	1	1
3310	A159	10	1	1	1	1	1	1	1	1	1
3311	A160	10	1	1	1	1	1	1	1	1	1
3312	A161	10	1	1	1	1	1	1	1	1	1
3313	A162	10	1	1	1	1	1	1	1	1	1
3314	A163	10	1	1	1	1	1	1	1	1	1
3315	A166B	923	1	1	1	1	1	1	1	1	1
3316	A169	10	1	1	1	1	1	1	1	1	1
3317	A170	10	1	1	1	1	1	1	1	1	1
3318	A173	216	0	0	0	0	0	0	0	0	0
3319	A174	267	0	0	0	0	0	0	0	0	0
3320	A181	216	0	0	0	0	0	0	0	0	0
3321	MSHR_A183	1225	1	1	1	1	1	1	1	1	1
3322	A184	1225	1	1	1	1	1	1	1	1	1
3323	A185	216	0	0	0	0	0	0	0	0	0
3324	A186	10	1	1	1	1	1	1	1	1	1
3325	A188	6	0	0	0	0	0	0	0	0	0
3326	A189	654	0	0	0	0	0	0	0	0	0
3327	MSHR_A192	1111	0	0	0	0	0	0	0	0	0
3328	A193	267	0	0	0	0	0	0	0	0	0
3329	A196	10	1	1	1	1	1	1	1	1	1
3330	A197	10	1	1	1	1	1	1	1	1	1
3331	A198	10	1	1	1	1	1	1	1	1	1
3332	A2	10	1	1	1	1	1	1	1	1	1
3333	A200	837	0	0	0	0	0	0	0	0	0
3334	A202	10	1	1	1	1	1	1	1	1	1
3335	MSHR_A203	1227	1	1	1	1	1	1	1	1	1
3336	A204	10	1	1	1	1	1	1	1	1	1
3337	A205	280	0	0	0	0	0	0	0	0	0
3338	A215	10	1	1	1	1	1	1	1	1	1
3339	A217	10	1	1	1	1	1	1	1	1	1
3340	A219	424	1	1	1	1	1	1	1	1	1
3341	A221	10	1	1	1	1	1	1	1	1	1
3342	A223	10	1	1	1	1	1	1	1	1	1
3343	A224	10	1	1	1	1	1	1	1	1	1
3344	A225	10	1	1	1	1	1	1	1	1	1
3345	A226	10	1	1	1	1	1	1	1	1	1
3346	A230	109	0	0	0	0	0	0	0	0	0
3347	A232	10	1	1	1	1	1	1	1	1	1
3348	A234	10	1	1	1	1	1	1	1	1	1
3349	A237	10	1	1	1	1	1	1	1	1	1
3350	A240	10	1	1	1	1	1	1	1	1	1
3352	A245	10	1	1	1	1	1	1	1	1	1
3353	A246	374	0	0	0	0	0	0	0	0	0
3354	A3	10	1	1	1	1	1	1	1	1	1
3355	MSHR_A4	1230	1	1	1	1	1	1	1	1	1
3356	A5	499	1	1	1	1	1	1	1	1	1
3357	MSHR_A53	1224	1	1	1	1	1	1	1	1	1
3358	MSHR_A54	1223	0	0	0	0	0	0	0	0	0
3359	A55	10	1	1	1	1	1	1	1	1	1
3360	A57	10	1	1	1	1	1	1	1	1	1
3361	A58	10	1	1	1	1	1	1	1	1	1
3362	A6	10	1	1	1	1	1	1	1	1	1
3363	A62	1	1	1	1	1	1	1	1	1	1
3364	MSHR_A68	1228	0	0	0	0	0	0	0	0	0
3365	A7	10	1	1	1	1	1	1	1	1	1
3366	MSHR_A8	1229	1	1	1	1	1	1	1	1	1
3367	A81	1226	0	0	0	0	0	0	0	0	0
3368	MSHR_A82	1226	0	0	0	0	0	0	0	0	0
3369	A89	203	0	0	0	0	0	0	0	0	0
3370	A9	216	0	0	0	0	0	0	0	0	0
3371	A93	10	1	1	1	1	1	1	1	1	1
3372	A96	141	0	0	0	0	0	0	0	0	0
3373	156/2C	926	0	0	0	0	0	0	0	0	0
3386	SUl21-2	936	0	0	0	0	0	0	0	0	0
3388	Gänse Ei-1	938	1	1	1	1	1	1	1	1	1
3389	Gänsemehl-2	138	0	0	0	0	0	0	0	0	0
3394	LoGeIst3-1	821	1	1	1	1	1	1	1	1	1
3662	7962	458	0	0	0	0	0	0	0	0	0
3790	MD-CRE041-MD-M05329	1154	0	0	0	0	0	0	0	0	0
3839	ACIN00149	1190	1	1	1	1	1	1	1	1	1
3840	ACIN00151	342	1	1	1	1	1	1	1	1	1
3842	ACIN00176	1191	0	0	0	0	0	0	0	0	0
3878	NCIMB8209	1197	0	0	0	0	0	0	0	0	0
3896	5080	1231	0	0	0	0	0	0	0	0	0
3897	5081	1231	0	0	0	0	0	0	0	0	0
4042	AB18PR065	1303	0	0	0	0	0	0	0	0	0
4045	CRAB-GPS-06	81	0	0	0	0	0	0	0	0	0
4047	CRAB-GPS-05	1	1	1	1	1	1	1	1	1	1
4049	CRAB-GPS-10	1	1	1	1	1	1	1	1	1	1
4050	CRAB-GPS-11	2	1	1	1	1	1	1	1	1	1
4051	CRAB-GPS-28	2	1	1	1	1	1	1	1	1	1
4052	CRAB-GPS-29	2	1	1	1	1	1	1	1	1	1
4053	CRAB-GPS-47	2	1	1	1	1	1	1	1	1	1
4054	CRAB-GPS-48	1	1	1	1	1	1	1	1	1	1
4127	CRE341/2015	25	1	1	1	1	1	1	1	1	1
4130	1312671	2	1	1	1	1	1	1	1	1	1
4131	2018-12-18	2	1	1	1	1	1	1	1	1	1
4212	ACB003	1386	1	1	1	1	1	1	1	1	1
4430	1702649	2	1	1	1	1	1	1	1	1	1
4431	1600972	215	1	1	1	1	1	1	1	1	1
4432	1501103	2	0	0	0	0	0	0	0	0	0
4433	1601174	2	1	1	1	1	1	1	1	1	1
4434	ACE-JSC-ALP-101066	1429	1	1	1	1	1	1	1	1	1
4440	1601108	2	1	1	1	1	1	1	1	1	1
4444	ABAY12003	2	1	1	1	1	1	1	1	1	1
4445	ABAY13017	2	1	1	1	1	1	1	1	1	1
4496	TG22158	1436	1	1	1	1	1	1	1	1	1
4497	TG69784	1437	1	1	1	1	1	1	1	1	1
4498	TG22162	1438	0	0	0	0	0	0	0	0	0
4513	503/16	1447	1	1	1	1	1	1	1	1	1
4514	545/16	1448	1	1	1	1	1	1	1	1	1
4515	CRAb-29801	1562	1	1	1	1	1	1	1	1	1
4516	CRAb-18021	1573	1	1	1	1	1	1	1	1	1
4658	01__31_16	1	1	1	1	1	1	1	1	1	1
4661	04__546_16	1	1	1	1	1	1	1	1	1	1
4662	05__763_16	25	1	1	1	1	1	1	1	1	1
4663	06__915_16	79	1	1	1	1	1	1	1	1	1
4665	08__ID_548_17	1	1	1	1	1	1	1	1	1	1
4666	09__67_16	15	1	1	1	1	1	1	1	1	1
4667	11__478_16	79	1	1	1	1	1	1	1	1	1
4669	13__767_16	15	1	1	1	1	1	1	1	1	1
4670	14__916_16	151	1	1	1	1	1	1	1	1	1
4671	16__006	20	0	0	0	0	0	0	0	0	0
4673	18__261_16	15	1	1	1	1	1	1	1	1	1
4674	19__479_16	15	1	1	1	1	1	1	1	1	1
4675	20__548_16	1	1	1	1	1	1	1	1	1	1
4676	21__768_16	25	1	1	1	1	1	1	1	1	1
4677	22__917_16	79	1	1	1	1	1	1	1	1	1
4678	23__192_17	1	1	1	1	1	1	1	1	1	1
4679	24__066	1	1	1	1	1	1	1	1	1	1
4680	25__101_16	1	1	1	1	1	1	1	1	1	1
4681	26__300_16	1	1	1	1	1	1	1	1	1	1
4682	27__482_16	1	1	1	1	1	1	1	1	1	1
4683	28__550_16	1	1	1	1	1	1	1	1	1	1
4686	31__276_17	25	1	1	1	1	1	1	1	1	1
4687	33__156_16	163	1	1	1	1	1	1	1	1	1
4688	34__359_16	15	1	1	1	1	1	1	1	1	1
4689	35__483_16	15	1	1	1	1	1	1	1	1	1
4690	36__563_16	1	1	1	1	1	1	1	1	1	1
4691	38__928_16	15	1	1	1	1	1	1	1	1	1
4692	41__168_16	79	1	1	1	1	1	1	1	1	1
4693	42__366_16	1	1	1	1	1	1	1	1	1	1
4694	43__484_16	730	1	1	1	1	1	1	1	1	1
4695	44__572_16	79	1	1	1	1	1	1	1	1	1
4696	45__808_16	79	1	1	1	1	1	1	1	1	1
4697	46__961_16	79	1	1	1	1	1	1	1	1	1
4698	47__319_17	1	1	1	1	1	1	1	1	1	1
4699	48__070	25	1	1	1	1	1	1	1	1	1
4700	49__209_16	15	1	1	1	1	1	1	1	1	1
4701	50__372_16	25	1	1	1	1	1	1	1	1	1
4702	51__494_16	1	1	1	1	1	1	1	1	1	1
4703	52__600_16	49	0	0	0	0	0	0	0	0	0
4704	53__830_16	79	1	1	1	1	1	1	1	1	1
4705	54__966_16	1	1	1	1	1	1	1	1	1	1
4706	55__060	15	1	1	1	1	1	1	1	1	1
4707	57__211_16	25	1	1	1	1	1	1	1	1	1
4708	58__397_16	79	1	1	1	1	1	1	1	1	1
4709	59__503_16	1447	1	1	1	1	1	1	1	1	1
4710	60__606_16	15	1	1	1	1	1	1	1	1	1
4712	62__26_17	1	1	1	1	1	1	1	1	1	1
4714	65__212_16	25	1	1	1	1	1	1	1	1	1
4715	66__398_16	79	1	1	1	1	1	1	1	1	1
4716	68__630_16	1	1	1	1	1	1	1	1	1	1
4717	69__872_16	25	1	1	1	1	1	1	1	1	1
4720	73__213_16	79	1	1	1	1	1	1	1	1	1
4721	74__399_16	15	1	1	1	1	1	1	1	1	1
4724	77__886_16	25	1	1	1	1	1	1	1	1	1
4725	80__ID_207_18	25	1	1	1	1	1	1	1	1	1
4727	82__403_16	79	1	1	1	1	1	1	1	1	1
4728	86__162_17	730	1	1	1	1	1	1	1	1	1
4729	87__053	15	1	1	1	1	1	1	1	1	1
4730	89__229_16	1	1	1	1	1	1	1	1	1	1
4731	90__461_16	79	1	1	1	1	1	1	1	1	1
4732	91__545_16	1448	1	1	1	1	1	1	1	1	1
4733	92__697_16	15	1	1	1	1	1	1	1	1	1
4735	94__180_17	79	1	1	1	1	1	1	1	1	1
4745	CriePir307	1487	0	0	0	0	0	0	0	0	0
4999	AB0003	2	0	0	0	0	0	0	0	0	0
5000	AB0037	98	1	1	1	1	1	1	1	1	1
5001	AB0155	2	1	1	1	1	1	1	1	1	1
5002	AB0236	2	1	1	1	1	1	1	1	1	1
5003	AB0315	10	1	1	1	1	1	1	1	1	1
5004	AB0317	141	0	0	0	0	0	0	0	0	0
5005	AB0343	77	0	0	0	0	0	0	0	0	0
5007	AB0365	94	0	0	0	0	0	0	0	0	0
5008	AB0395	2	1	1	1	1	1	1	1	1	1
5009	AB0404	2	1	1	1	1	1	1	1	1	1
5010	AB0533	2	1	1	1	1	1	1	1	1	1
5011	AB0536	2	1	1	1	1	1	1	1	1	1
5014	AB0720	2	1	1	1	1	1	1	1	1	1
5015	AB0745	1	1	1	1	1	1	1	1	1	1
5016	AB0866	2	1	1	1	1	1	1	1	1	1
5017	AB0871	571	1	1	1	1	1	1	1	1	1
5018	AB0922	2	1	1	1	1	1	1	1	1	1
5019	AB0964	85	0	0	0	0	0	0	0	0	0
5051	ab20A1	294	0	0	0	0	0	0	0	0	0
5076	FDAARGOS_540	1542	0	0	0	0	0	0	0	0	0
5077	7847	1544	0	0	0	0	0	0	0	0	0
5078	ABNIH28	1543	0	0	0	0	0	0	0	0	0
5079	B8300	1549	0	0	0	0	0	0	0	0	0
5080	B8342	1545	1	1	1	1	1	1	1	1	1
5081	BAL062	1550	1	1	1	1	1	1	1	1	1
5082	CA-17	1546	0	0	0	0	0	0	0	0	0
5083	E47	1547	0	0	0	0	0	0	0	0	0
5085	WP8-W18-ESBL-11	1548	0	0	0	0	0	0	0	0	0
5095	DETAB-P2	138	1	1	1	1	1	1	1	1	1
5096	DETAB-E227	1554	0	0	0	0	0	0	0	0	0
5138	ATCC 19606T	52	0	0	0	0	0	0	0	0	0
5151	ARLG-6385	1562	1	1	1	1	1	1	1	1	1
5152	ARLG-6315	1573	1	1	1	1	1	1	1	1	1
5163	20411	2	1	1	1	1	1	1	1	1	1
5165	30141	2	1	1	1	1	1	1	1	1	1
5166	30211	2	1	1	1	1	1	1	1	1	1
5167	30231	2	1	1	1	1	1	1	1	1	1
5169	50211	2	0	0	0	0	0	0	0	0	0
5170	50411	2	1	1	1	1	1	1	1	1	1
5194	160098	2	1	1	1	1	1	1	1	1	1
5195	160152	2	1	1	1	1	1	1	1	1	1
5196	161381	2	1	1	1	1	1	1	1	1	1
5197	161382	2	1	1	1	1	1	1	1	1	1
5198	161600	40	0	0	0	0	0	0	0	0	0
5199	161636	2	1	1	1	1	1	1	1	1	1
5200	161988	2	0	0	0	0	0	0	0	0	0
5201	162456	2	1	1	1	1	1	1	1	1	1
5202	162487	2	1	1	1	1	1	1	1	1	1
5204	163001	2	1	1	1	1	1	1	1	1	1
5205	163453	2	0	0	0	0	0	0	0	0	0
5206	163560	2	0	0	0	0	0	0	0	0	0
5207	163561	2	0	0	0	0	0	0	0	0	0
5208	163563	2	1	1	1	1	1	1	1	1	1
5209	170340	2	1	1	1	1	1	1	1	1	1
5210	170428	2	1	1	1	1	1	1	1	1	1
5211	170714	1137	0	0	0	0	0	0	0	0	0
5212	170876	49	0	0	0	0	0	0	0	0	0
5213	171938	763	0	0	0	0	0	0	0	0	0
5214	172188	36	0	0	0	0	0	0	0	0	0
5215	172286	2	0	0	0	0	0	0	0	0	0
5216	172315	23	1	1	1	1	1	1	1	1	1
5218	172985	2	1	1	1	1	1	1	1	1	1
5219	173005	2	1	1	1	1	1	1	1	1	1
5220	173011	142	0	0	0	0	0	0	0	0	0
5221	173189	2	1	1	1	1	1	1	1	1	1
5222	173329	2	1	1	1	1	1	1	1	1	1
5223	173625	2	1	1	1	1	1	1	1	1	1
5224	173762	106	0	0	0	0	0	0	0	0	0
5259	A1823	113	1	1	1	1	1	1	1	1	1
5262	20111	2	1	1	1	1	1	1	1	1	1
5264	30111	2	1	1	1	1	1	1	1	1	1
5268	50111	2	0	0	0	0	0	0	0	0	0
5271	50711	2	0	0	0	0	0	0	0	0	0
5272	51211	2	0	0	0	0	0	0	0	0	0
5273	70211	2	1	1	1	1	1	1	1	1	1
5274	70311	2	1	1	1	1	1	1	1	1	1
5275	70411	2	1	1	1	1	1	1	1	1	1
5276	80112	2	1	1	1	1	1	1	1	1	1
5277	80311	2	0	0	0	0	0	0	0	0	0
5278	80411	2	1	1	1	1	1	1	1	1	1
5279	80511	2	1	1	1	1	1	1	1	1	1
5280	80711	2	1	1	1	1	1	1	1	1	1
5281	90211	2	1	1	1	1	1	1	1	1	1
5282	90311	2	1	1	1	1	1	1	1	1	1
5283	90342	2	1	1	1	1	1	1	1	1	1
5284	90351	2	1	1	1	1	1	1	1	1	1
5285	120211	2	1	1	1	1	1	1	1	1	1
5286	130311	2	1	1	1	1	1	1	1	1	1
5287	130411	2	0	0	0	0	0	0	0	0	0
5288	130711	2	1	1	1	1	1	1	1	1	1
5289	130811	2	0	0	0	0	0	0	0	0	0
5290	130911	2	0	0	0	0	0	0	0	0	0
5291	131111	2	0	0	0	0	0	0	0	0	0
5292	131211	2	0	0	0	0	0	0	0	0	0
5293	160058	2	1	1	1	1	1	1	1	1	1
5407	S3d12_S10	1618	0	0	0	0	0	0	0	0	0
5410	CPO20190206	164	1	1	1	1	1	1	1	1	1
6115	F99	1853	1	1	1	1	1	1	1	1	1
6116	E437	1853	1	1	1	1	1	1	1	1	1
6117	F447	1853	1	1	1	1	1	1	1	1	1
6248	IHIT22647	1729	1	1	1	1	1	1	1	1	1
6251	IHIT27297	1732	1	1	1	1	1	1	1	1	1
6254	IHIT30014	1735	1	1	1	1	1	1	1	1	1
6256	IHIT30088	1737	0	0	0	0	0	0	0	0	0
6257	IHIT30528	1738	0	0	0	0	0	0	0	0	0
6261	IHIT36713	1742	0	0	0	0	0	0	0	0	0
6262	IHIT40077	1743	1	1	1	1	1	1	1	1	1
6263	IHIT40220	1744	0	0	0	0	0	0	0	0	0
6264	aba-120	1749	0	0	0	0	0	0	0	0	0
6265	aba-155	1750	0	0	0	0	0	0	0	0	0
6266	aba-448	1641	0	0	0	0	0	0	0	0	0
6270	A7057	1647	1	1	1	1	1	1	1	1	1
6272	A8061	1644	1	1	1	1	1	1	1	1	1
6273	A8062	1644	1	1	1	1	1	1	1	1	1
6274	A9065	1649	1	1	1	1	1	1	1	1	1
6275	A9145	1645	1	1	1	1	1	1	1	1	1
6276	A6148	2	1	1	1	1	1	1	1	1	1
6277	A7018	203	0	0	0	0	0	0	0	0	0
6278	A7037	203	0	0	0	0	0	0	0	0	0
6284	A7092	1642	0	0	0	0	0	0	0	0	0
6288	A8030	2	1	1	1	1	1	1	1	1	1
6290	A8080	203	0	0	0	0	0	0	0	0	0
6293	A9023	2	0	0	0	0	0	0	0	0	0
6294	A9046	203	0	0	0	0	0	0	0	0	0
6297	A9075	40	0	0	0	0	0	0	0	0	0
6298	A9082	2	0	0	0	0	0	0	0	0	0
6299	A9083	1648	1	1	1	1	1	1	1	1	1
6300	A9084	1648	1	1	1	1	1	1	1	1	1
6301	A9095	459	1	1	1	1	1	1	1	1	1
6302	A9117	106	0	0	0	0	0	0	0	0	0
6304	A9126	34	1	1	1	1	1	1	1	1	1
6305	A9159	256	1	1	1	1	1	1	1	1	1
6306	A7033	1641	0	0	0	0	0	0	0	0	0
6307	A8044	33	1	1	1	1	1	1	1	1	1
6308	A8050	284	1	1	1	1	1	1	1	1	1
6309	A8015	10	1	1	1	1	1	1	1	1	1
6310	A6035	1646	0	0	0	0	0	0	0	0	0
6311	A6047	193	1	1	1	1	1	1	1	1	1
6312	A7019	1650	0	0	0	0	0	0	0	0	0
6313	A7024	1137	0	0	0	0	0	0	0	0	0
6314	A7030	266	0	0	0	0	0	0	0	0	0
6315	A8001	33	1	1	1	1	1	1	1	1	1
6316	A8028	1654	0	0	0	0	0	0	0	0	0
6317	A9016	40	0	0	0	0	0	0	0	0	0
6318	A9018	1651	0	0	0	0	0	0	0	0	0
6319	A9033	1136	0	0	0	0	0	0	0	0	0
6320	A9045	40	0	0	0	0	0	0	0	0	0
6321	A9160	1643	0	0	0	0	0	0	0	0	0
6322	A9167	1653	1	1	1	1	1	1	1	1	1
6327	A7076	1652	1	1	1	1	1	1	1	1	1
6328	A8006	1512	1	1	1	1	1	1	1	1	1
6573	G18255178	2	1	1	1	1	1	1	1	1	1
6574	G18255905	1	1	1	1	1	1	1	1	1	1
6576	G18255915	2	1	1	1	1	1	1	1	1	1
6577	G18255951	623	0	0	0	0	0	0	0	0	0
6578	G20250459	2	1	1	1	1	1	1	1	1	1
6579	G20250656	622	1	1	1	1	1	1	1	1	1
6580	G20250669	149	1	1	1	1	1	1	1	1	1
6582	G20251008	2	1	1	1	1	1	1	1	1	1
6584	G20251021	2	1	1	1	1	1	1	1	1	1
6585	G20251032	976	0	0	0	0	0	0	0	0	0
6586	G20251037	2	1	1	1	1	1	1	1	1	1
6587	G20251043	2	1	1	1	1	1	1	1	1	1
6593	G20251072	2	1	1	1	1	1	1	1	1	1
6594	G20251192	624	1	1	1	1	1	1	1	1	1
6595	G20251323	1022	0	0	0	0	0	0	0	0	0
6599	G20251343	1512	1	1	1	1	1	1	1	1	1
6602	G20251360	2	1	1	1	1	1	1	1	1	1
6640	GCA_000805065.1	1554	0	0	0	0	0	0	0	0	0
6646	GCA_001077555.2	1545	1	1	1	1	1	1	1	1	1
6648	GCA_001077965.1	1549	0	0	0	0	0	0	0	0	0
6656	GCA_001910585.1	1580	1	1	1	1	1	1	1	1	1
6657	GCA_001910605.1	1580	1	1	1	1	1	1	1	1	1
6658	GCA_001910615.1	1580	1	1	1	1	1	1	1	1	1
6659	GCA_001910665.1	1580	1	1	1	1	1	1	1	1	1
6660	GCA_001910685.1	1580	1	1	1	1	1	1	1	1	1
6667	GCA_003039005.1	1580	1	1	1	1	1	1	1	1	1
6668	GCA_003039275.1	1580	1	1	1	1	1	1	1	1	1
6672	GCA_003347355.1	1580	1	1	1	1	1	1	1	1	1
6683	GCA_003948495.1	1436	1	1	1	1	1	1	1	1	1
6684	GCA_003948775.1	1438	0	0	0	0	0	0	0	0	0
6686	GCA_003948835.1	1437	1	1	1	1	1	1	1	1	1
6696	GCA_005280395.1	1512	1	1	1	1	1	1	1	1	1
6712	GCA_008989245.1	1548	0	0	0	0	0	0	0	0	0
6726	GCA_009013035.1	1433	0	0	0	0	0	0	0	0	0
6731	GCA_009829555.1	1448	1	1	1	1	1	1	1	1	1
6735	GCA_010500545.1	1512	1	1	1	1	1	1	1	1	1
6736	GCA_010500665.1	1512	1	1	1	1	1	1	1	1	1
6738	GCA_012931605.1	1472	0	0	0	0	0	0	0	0	0
6741	GCA_013403085.1	1479	1	1	1	1	1	1	1	1	1
6749	GCA_014881465.1	1573	1	1	1	1	1	1	1	1	1
6750	GCA_015536865.1	1448	1	1	1	1	1	1	1	1	1
6751	GCA_015537385.1	1447	1	1	1	1	1	1	1	1	1
6757	GCA_015731985.1	1555	1	1	1	1	1	1	1	1	1
6758	GCA_015732055.1	1555	1	1	1	1	1	1	1	1	1
6759	GCA_015732075.1	1555	1	1	1	1	1	1	1	1	1
6760	GCA_015732435.1	1555	1	1	1	1	1	1	1	1	1
6775	GCA_016478885.1	1537	0	0	0	0	0	0	0	0	0
6776	GCA_016478905.1	1537	0	0	0	0	0	0	0	0	0
6779	GCA_016480415.1	1822	0	0	0	0	0	0	0	0	0
6790	GCA_016506665.1	1573	1	1	1	1	1	1	1	1	1
6796	GCA_016508875.1	1550	1	1	1	1	1	1	1	1	1
6797	GCA_016508915.1	1550	1	1	1	1	1	1	1	1	1
6798	GCA_016508955.1	1550	1	1	1	1	1	1	1	1	1
6799	GCA_016508975.1	1550	1	1	1	1	1	1	1	1	1
6800	GCA_016508995.1	1550	1	1	1	1	1	1	1	1	1
6801	GCA_016509015.1	1550	1	1	1	1	1	1	1	1	1
6802	GCA_016509035.1	1550	1	1	1	1	1	1	1	1	1
6803	GCA_016509055.1	1550	1	1	1	1	1	1	1	1	1
6804	GCA_016509075.1	1550	1	1	1	1	1	1	1	1	1
6805	GCA_016509095.1	1550	1	1	1	1	1	1	1	1	1
6806	GCA_016509115.1	1550	1	1	1	1	1	1	1	1	1
6807	GCA_016509135.1	1550	1	1	1	1	1	1	1	1	1
6808	GCA_016509155.1	1550	1	1	1	1	1	1	1	1	1
6809	GCA_016509175.1	1550	1	1	1	1	1	1	1	1	1
6810	GCA_016509195.1	1550	1	1	1	1	1	1	1	1	1
6811	GCA_016509235.1	1550	1	1	1	1	1	1	1	1	1
6812	GCA_016509335.1	1550	1	1	1	1	1	1	1	1	1
6813	GCA_016509355.1	1550	1	1	1	1	1	1	1	1	1
6814	GCA_016509375.1	1550	1	1	1	1	1	1	1	1	1
6815	GCA_016509495.1	1550	1	1	1	1	1	1	1	1	1
6816	GCA_016509515.1	1550	1	1	1	1	1	1	1	1	1
6817	GCA_016509555.1	1550	1	1	1	1	1	1	1	1	1
6818	GCA_016509605.1	1550	1	1	1	1	1	1	1	1	1
6819	GCA_016509635.1	1550	1	1	1	1	1	1	1	1	1
6820	GCA_016509655.1	1550	1	1	1	1	1	1	1	1	1
6821	GCA_016509675.1	1550	1	1	1	1	1	1	1	1	1
6822	GCA_016509695.1	1550	1	1	1	1	1	1	1	1	1
6823	GCA_016509715.1	1550	1	1	1	1	1	1	1	1	1
6826	GCA_016510795.1	1550	1	1	1	1	1	1	1	1	1
6827	GCA_016510815.1	1550	1	1	1	1	1	1	1	1	1
6828	GCA_016510915.1	1550	1	1	1	1	1	1	1	1	1
6832	GCA_016513475.1	1632	1	1	1	1	1	1	1	1	1
6835	GCA_016513635.1	1632	1	1	1	1	1	1	1	1	1
6843	GCA_016654265.1	1487	0	0	0	0	0	0	0	0	0
6862	GCA_017753625.1	1554	0	0	0	0	0	0	0	0	0
6876	GCA_018789455.1	1550	1	1	1	1	1	1	1	1	1
6877	GCA_900011305.1	1550	1	1	1	1	1	1	1	1	1
6878	GCA_900088705.1	1550	1	1	1	1	1	1	1	1	1
6900	GCA_900493605.1	1432	0	0	0	0	0	0	0	0	0
6901	GCA_900494435.1	1430	1	1	1	1	1	1	1	1	1
6902	GCA_900494475.1	1430	1	1	1	1	1	1	1	1	1
6903	GCA_900494705.1	1430	1	1	1	1	1	1	1	1	1
6904	GCA_900494775.1	1432	0	0	0	0	0	0	0	0	0
6906	GCA_900495005.1	1432	0	0	0	0	0	0	0	0	0
6908	GCA_900495235.1	1431	1	1	1	1	1	1	1	1	1
6910	GCA_900495475.1	1433	0	0	0	0	0	0	0	0	0
6917	GCA_902705485.1	1596	1	1	1	1	1	1	1	1	1
6931	SP304	285	0	0	0	0	0	0	0	0	0
6932	VB16141	622	1	1	1	1	1	1	1	1	1
6933	VB35435	575	1	1	1	1	1	1	1	1	1
6957	I027AB	1	1	1	1	1	1	1	1	1	1
6958	I030AB	1	1	1	1	1	1	1	1	1	1
6959	M217AB	1	1	1	1	1	1	1	1	1	1
6960	M328AB	164	1	1	1	1	1	1	1	1	1
6962	S130AB	85	0	0	0	0	0	0	0	0	0
6963	S161AB	2	0	0	0	0	0	0	0	0	0
6964	S167AB	1	1	1	1	1	1	1	1	1	1
6965	S170AB	164	1	1	1	1	1	1	1	1	1
6966	S171AB	1	1	1	1	1	1	1	1	1	1
6967	S176AB	1	1	1	1	1	1	1	1	1	1
6968	S209AB	2	0	0	0	0	0	0	0	0	0
6969	S212AB	1	1	1	1	1	1	1	1	1	1
6970	S270AB	1	1	1	1	1	1	1	1	1	1
6971	S275AB	1	1	1	1	1	1	1	1	1	1
6972	S296AB	1	1	1	1	1	1	1	1	1	1
6973	S315AB	1	1	1	1	1	1	1	1	1	1
6974	S327AB	1	1	1	1	1	1	1	1	1	1

## Sheet: hemT
Isolate id	Isolate	ST (MLST Pasteur)	DM012_RS08415	DM012_RS08420	DM012_RS08425	DM012_RS08430	DM012_RS08435	DM012_RS08445	DM012_RS08450	DM012_RS08455	DM012_RS08460	DM012_RS08465	DM012_RS08470	DM012_RS08475	Cluster presence
760	12_ax	686	1	1	1	1	1	1	1	1	1	1	1	1	1
2240	ATCC 17978	437	1	1	1	1	1	1	1	1	1	1	1	1	1
2241	D1279779	267	1	1	1	1	1	1	1	1	1	1	1	1	1
2242	NIPH 70	36	1	1	1	1	1	1	1	1	1	1	1	1	1
2243	541915	532	1	1	1	1	1	1	1	1	1	1	1	1	1
2244	AB307-0294	1	1	1	1	1	1	1	1	1	1	1	1	1	1
2245	AB0057	1	1	1	1	1	1	1	1	1	1	1	1	1	1
2246	AYE	1	1	1	1	1	1	1	1	1	1	1	1	1	1
2247	NIPH 527	1	1	1	1	1	1	1	1	1	1	1	1	1	1
2250	NIPH290	1	1	1	1	1	1	1	1	1	1	1	1	1	1
2251	ANC 4097	1	1	1	1	1	1	1	1	1	1	1	1	1	1
2252	R1B	1	1	1	1	1	1	1	1	1	1	1	1	1	1
2256	AB5075	1	1	1	1	1	1	1	1	1	1	1	1	1	1
2257	Canada BC-5	1	1	1	1	1	1	1	1	1	1	1	1	1	1
2258	IS-58	1	1	1	1	1	1	1	1	1	1	1	1	1	1
2259	AB_909-02-7	1	1	1	1	1	1	1	1	1	1	1	1	1	1
2260	AB_908-13	1	1	1	1	1	1	1	1	1	1	1	1	1	1
2262	IS-251	1	1	1	1	1	1	1	1	1	1	1	1	1	1
2263	IS-235	1	1	1	1	1	1	1	1	1	1	1	1	1	1
2264	OIFC074	19	1	1	1	1	1	1	1	1	1	1	1	1	1
2265	Naval-83	20	1	1	1	1	1	1	1	1	1	1	1	1	1
2266	Naval-21	19	1	1	1	1	1	1	1	1	1	1	1	1	1
2267	Canada BC1	1	1	1	1	1	1	1	1	1	1	1	1	1	1
2268	ABNIH19	1	1	1	1	1	1	1	1	1	1	1	1	1	1
2269	ABNIH6	1	1	1	1	1	1	1	1	1	1	1	1	1	1
2273	1605	1	1	1	1	1	1	1	1	1	1	1	1	1	1
2274	TG22190	1	1	1	1	1	1	1	1	1	1	1	1	1	1
2275	TG22194	1	1	1	1	1	1	1	1	1	1	1	1	1	1
2276	TG22196	1	1	1	1	1	1	1	1	1	1	1	1	1	1
2277	TG22214	1	1	1	1	1	1	1	1	1	1	1	1	1	1
2278	TG20277	1	1	1	1	1	1	1	1	1	1	1	1	1	1
2279	TG22112	1	1	1	1	1	1	1	1	1	1	1	1	1	1
2280	TG22148	1	1	1	1	1	1	1	1	1	1	1	1	1	1
2281	MRSN 57	1	1	1	1	1	1	1	1	1	1	1	1	1	1
2282	MRSN 58	1	1	1	1	1	1	1	1	1	1	1	1	1	1
2283	MRSN 3405	94	1	1	1	1	1	1	1	1	1	1	1	1	1
2284	A144	1	1	1	1	1	1	1	1	1	1	1	1	1	1
2285	BJAB0715	23	1	1	1	1	1	1	1	1	1	1	1	1	1
2286	NIPH 335	10	1	1	1	1	1	1	1	1	1	1	1	1	1
2287	LAC-4	10	1	1	1	1	1	1	1	1	1	1	1	1	1
2288	OIFC098	10	1	1	1	1	1	1	1	1	1	1	1	1	1
2289	466760	10	1	1	1	1	1	1	1	1	1	1	1	1	1
2291	3390	10	1	1	1	1	1	1	1	1	1	1	1	1	1
2292	1007214	10	1	1	1	1	1	1	1	1	1	1	1	1	1
2293	1262761-105	10	1	1	1	1	1	1	1	1	1	1	1	1	1
2294	ZW85-1	639	1	1	1	1	1	1	1	1	1	1	1	1	1
2297	NIPH 1734	15	1	1	1	1	1	1	1	1	1	1	1	1	1
2300	IS-116	136	1	1	1	1	1	1	1	1	1	1	1	1	1
2301	WC-692	513	1	1	1	1	1	1	1	1	1	1	1	1	1
2303	AB_2008-15-71	416	1	1	1	1	1	1	1	1	1	1	1	1	1
2304	AB_909-01-7	417	1	1	1	1	1	1	1	1	1	1	1	1	1
2305	AB_1536-8	413	1	1	1	1	1	1	1	1	1	1	1	1	1
2306	AB_2008-15-52	416	1	1	1	1	1	1	1	1	1	1	1	1	1
2307	AB_2008-23-01-01-7	417	1	1	1	1	1	1	1	1	1	1	1	1	1
2308	AB_2009-04-01-7	417	1	1	1	1	1	1	1	1	1	1	1	1	1
2309	AB_TG19617	438	1	1	1	1	1	1	1	1	1	1	1	1	1
2310	AB_TG2018	417	1	1	1	1	1	1	1	1	1	1	1	1	1
2311	OIFC110	515	1	1	1	1	1	1	1	1	1	1	1	1	1
2312	OIFC065	136	1	1	1	1	1	1	1	1	1	1	1	1	1
2313	AA-014	158	1	1	1	1	1	1	1	1	1	1	1	1	1
2314	AB4A3	255	1	1	1	1	1	1	1	1	1	1	1	1	1
2315	MSP4-16	52	1	1	1	1	1	1	1	1	1	1	1	1	1
2316	TG27395	417	1	1	1	1	1	1	1	1	1	1	1	1	1
2317	TG27399	417	1	1	1	1	1	1	1	1	1	1	1	1	1
2318	1075025	514	1	1	1	1	1	1	1	1	1	1	1	1	1
2319	1040094	416	1	1	1	1	1	1	1	1	1	1	1	1	1
2320	1039621	416	1	1	1	1	1	1	1	1	1	1	1	1	1
2322	1202252	416	1	1	1	1	1	1	1	1	1	1	1	1	1
2323	1035119	536	1	1	1	1	1	1	1	1	1	1	1	1	1
2324	562700	416	1	1	1	1	1	1	1	1	1	1	1	1	1
2325	942194	650	1	1	1	1	1	1	1	1	1	1	1	1	1
2326	43926	514	1	1	1	1	1	1	1	1	1	1	1	1	1
2327	42887	514	1	1	1	1	1	1	1	1	1	1	1	1	1
2328	1417041	108	1	1	1	1	1	1	1	1	1	1	1	1	1
2329	318814	651	1	1	1	1	1	1	1	1	1	1	1	1	1
2330	1412924	510	1	1	1	1	1	1	1	1	1	1	1	1	1
2331	1058283	416	1	1	1	1	1	1	1	1	1	1	1	1	1
2332	1295549	652	1	1	1	1	1	1	1	1	1	1	1	1	1
2333	277047	652	1	1	1	1	1	1	1	1	1	1	1	1	1
2334	426863	652	1	1	1	1	1	1	1	1	1	1	1	1	1
2335	25493_2	417	1	1	1	1	1	1	1	1	1	1	1	1	1
2336	25493_10	656	1	1	1	1	1	1	1	1	1	1	1	1	1
2337	25493_1	417	1	1	1	1	1	1	1	1	1	1	1	1	1
2338	25493_3	416	1	1	1	1	1	1	1	1	1	1	1	1	1
2339	25493_4	657	1	1	1	1	1	1	1	1	1	1	1	1	1
2340	25493_5	658	1	1	1	1	1	1	1	1	1	1	1	1	1
2341	25493_6	659	1	1	1	1	1	1	1	1	1	1	1	1	1
2342	25493_8	416	1	1	1	1	1	1	1	1	1	1	1	1	1
2343	25493_9	417	1	1	1	1	1	1	1	1	1	1	1	1	1
2344	25569_1	416	1	1	1	1	1	1	1	1	1	1	1	1	1
2345	25569_2	417	1	1	1	1	1	1	1	1	1	1	1	1	1
2346	25569_4	417	1	1	1	1	1	1	1	1	1	1	1	1	1
2347	45052_3	514	1	1	1	1	1	1	1	1	1	1	1	1	1
2348	45052_5	514	1	1	1	1	1	1	1	1	1	1	1	1	1
2349	25569_3	416	1	1	1	1	1	1	1	1	1	1	1	1	1
2350	25569_7	660	1	1	1	1	1	1	1	1	1	1	1	1	1
2351	25569_5	417	1	1	1	1	1	1	1	1	1	1	1	1	1
2352	45052_1	514	1	1	1	1	1	1	1	1	1	1	1	1	1
2353	JCM 6841	52	1	1	1	1	1	1	1	1	1	1	1	1	1
2354	25569_8	416	1	1	1	1	1	1	1	1	1	1	1	1	1
2355	25569_9	416	1	1	1	1	1	1	1	1	1	1	1	1	1
2356	45052_4	514	1	1	1	1	1	1	1	1	1	1	1	1	1
2357	45075_6	514	1	1	1	1	1	1	1	1	1	1	1	1	1
2358	45075_5	514	1	1	1	1	1	1	1	1	1	1	1	1	1
2359	45075_1	514	1	1	1	1	1	1	1	1	1	1	1	1	1
2360	45075_2	514	1	1	1	1	1	1	1	1	1	1	1	1	1
2361	45075_3	514	1	1	1	1	1	1	1	1	1	1	1	1	1
2362	25569_10	417	1	1	1	1	1	1	1	1	1	1	1	1	1
2363	45075_8	514	1	1	1	1	1	1	1	1	1	1	1	1	1
2364	45075_9	514	1	1	1	1	1	1	1	1	1	1	1	1	1
2366	45075_10	514	1	1	1	1	1	1	1	1	1	1	1	1	1
2367	1598530	56	1	1	1	1	1	1	1	1	1	1	1	1	1
2368	MAR002	271	1	1	1	1	1	1	1	1	1	1	1	1	1
2369	GTC 03324	52	1	1	1	1	1	1	1	1	1	1	1	1	1
2370	GTC 03329	52	1	1	1	1	1	1	1	1	1	1	1	1	1
2371	Ab44444	2	1	1	1	1	1	1	1	1	1	1	1	1	1
2372	ABNIH1	2	1	1	1	1	1	1	1	1	1	1	1	1	1
2373	ABNIH25	2	1	1	1	1	1	1	1	1	1	1	1	1	1
2374	UMB001	2	1	1	1	1	1	1	1	1	1	1	1	1	1
2375	AB_2008-15-34-7	2	1	1	1	1	1	1	1	1	1	1	1	1	1
2376	Naval-2	2	1	1	1	1	1	1	1	1	1	1	1	1	1
2378	ABIsac_ColiR	2	1	1	1	1	1	1	1	1	1	1	1	1	1
2379	Naval-78	2	1	1	1	1	1	1	1	1	1	1	1	1	1
2381	ABNIH5	2	1	1	1	1	1	1	1	1	1	1	1	1	1
2382	ABNIH18	2	1	1	1	1	1	1	1	1	1	1	1	1	1
2383	TG27307	2	1	1	1	1	1	1	1	1	1	1	1	1	1
2384	TG27311	2	1	1	1	1	1	1	1	1	1	1	1	1	1
2385	TG15234	2	1	1	1	1	1	1	1	1	1	1	1	1	1
2386	TG15240	2	1	1	1	1	1	1	1	1	1	1	1	1	1
2387	TG15241	2	1	1	1	1	1	1	1	1	1	1	1	1	1
2388	TG15242	2	1	1	1	1	1	1	1	1	1	1	1	1	1
2389	TG20546	2	1	1	1	1	1	1	1	1	1	1	1	1	1
2390	UH7007	2	1	1	1	1	1	1	1	1	1	1	1	1	1
2391	MDR_MMC4	2	1	1	1	1	1	1	1	1	1	1	1	1	1
2392	1051830	523	1	1	1	1	1	1	1	1	1	1	1	1	1
2394	1042969-1265	2	1	1	1	1	1	1	1	1	1	1	1	1	1
2395	1031433	2	1	1	1	1	1	1	1	1	1	1	1	1	1
2399	1294217	2	1	1	1	1	1	1	1	1	1	1	1	1	1
2401	724909	2	1	1	1	1	1	1	1	1	1	1	1	1	1
2405	647609	2	1	1	1	1	1	1	1	1	1	1	1	1	1
2411	796380-2102	2	1	1	1	1	1	1	1	1	1	1	1	1	1
2412	564012	2	1	1	1	1	1	1	1	1	1	1	1	1	1
2413	472237-1196	2	1	1	1	1	1	1	1	1	1	1	1	1	1
2414	34654	670	1	1	1	1	1	1	1	1	1	1	1	1	1
2416	1289546	2	1	1	1	1	1	1	1	1	1	1	1	1	1
2417	993520	2	1	1	1	1	1	1	1	1	1	1	1	1	1
2419	653020	2	1	1	1	1	1	1	1	1	1	1	1	1	1
2422	1575710	2	1	1	1	1	1	1	1	1	1	1	1	1	1
2424	1552818	2	1	1	1	1	1	1	1	1	1	1	1	1	1
2425	458282	2	1	1	1	1	1	1	1	1	1	1	1	1	1
2426	470922	2	1	1	1	1	1	1	1	1	1	1	1	1	1
2427	1426993	2	1	1	1	1	1	1	1	1	1	1	1	1	1
2428	24860_8	2	1	1	1	1	1	1	1	1	1	1	1	1	1
2429	7893	2	1	1	1	1	1	1	1	1	1	1	1	1	1
2431	24812_4	525	1	1	1	1	1	1	1	1	1	1	1	1	1
2434	24860_2	2	1	1	1	1	1	1	1	1	1	1	1	1	1
2435	24860_4	2	1	1	1	1	1	1	1	1	1	1	1	1	1
2437	1287985	195	1	1	1	1	1	1	1	1	1	1	1	1	1
2438	73736	2	1	1	1	1	1	1	1	1	1	1	1	1	1
2439	10519	2	1	1	1	1	1	1	1	1	1	1	1	1	1
2440	1045092	2	1	1	1	1	1	1	1	1	1	1	1	1	1
2441	923118	2	1	1	1	1	1	1	1	1	1	1	1	1	1
2442	836190	2	1	1	1	1	1	1	1	1	1	1	1	1	1
2443	737393	2	1	1	1	1	1	1	1	1	1	1	1	1	1
2444	655555	2	1	1	1	1	1	1	1	1	1	1	1	1	1
2445	1457504	2	1	1	1	1	1	1	1	1	1	1	1	1	1
2446	2887	2	1	1	1	1	1	1	1	1	1	1	1	1	1
2447	1296252	2	1	1	1	1	1	1	1	1	1	1	1	1	1
2448	1264936	2	1	1	1	1	1	1	1	1	1	1	1	1	1
2449	1271651	2	1	1	1	1	1	1	1	1	1	1	1	1	1
2450	1178044	2	1	1	1	1	1	1	1	1	1	1	1	1	1
2451	1095464	2	1	1	1	1	1	1	1	1	1	1	1	1	1
2452	1022959	2	1	1	1	1	1	1	1	1	1	1	1	1	1
2453	1482820	671	1	1	1	1	1	1	1	1	1	1	1	1	1
2454	1471012	2	1	1	1	1	1	1	1	1	1	1	1	1	1
2455	1475764	2	1	1	1	1	1	1	1	1	1	1	1	1	1
2456	1494580	2	1	1	1	1	1	1	1	1	1	1	1	1	1
2457	1294222	2	1	1	1	1	1	1	1	1	1	1	1	1	1
2458	755829	2	1	1	1	1	1	1	1	1	1	1	1	1	1
2459	1266220	2	1	1	1	1	1	1	1	1	1	1	1	1	1
2460	1232509	2	1	1	1	1	1	1	1	1	1	1	1	1	1
2461	628418	2	1	1	1	1	1	1	1	1	1	1	1	1	1
2462	466215	2	1	1	1	1	1	1	1	1	1	1	1	1	1
2463	981176	2	1	1	1	1	1	1	1	1	1	1	1	1	1
2464	98826	2	1	1	1	1	1	1	1	1	1	1	1	1	1
2465	303002	2	1	1	1	1	1	1	1	1	1	1	1	1	1
2466	1117819	2	1	1	1	1	1	1	1	1	1	1	1	1	1
2467	213697	2	1	1	1	1	1	1	1	1	1	1	1	1	1
2468	1237202	2	1	1	1	1	1	1	1	1	1	1	1	1	1
2469	1262761-97	2	1	1	1	1	1	1	1	1	1	1	1	1	1
2470	1392509	2	1	1	1	1	1	1	1	1	1	1	1	1	1
2471	1406182	2	1	1	1	1	1	1	1	1	1	1	1	1	1
2472	1397513	2	1	1	1	1	1	1	1	1	1	1	1	1	1
2473	44895_9	2	1	1	1	1	1	1	1	1	1	1	1	1	1
2474	44895_8	2	1	1	1	1	1	1	1	1	1	1	1	1	1
2475	44895_4	2	1	1	1	1	1	1	1	1	1	1	1	1	1
2476	24845_8	2	1	1	1	1	1	1	1	1	1	1	1	1	1
2477	24845_10	2	1	1	1	1	1	1	1	1	1	1	1	1	1
2478	24845_5	2	1	1	1	1	1	1	1	1	1	1	1	1	1
2479	24845_3	2	1	1	1	1	1	1	1	1	1	1	1	1	1
2480	24845_4	2	1	1	1	1	1	1	1	1	1	1	1	1	1
2482	25307_6	2	1	1	1	1	1	1	1	1	1	1	1	1	1
2483	25307_8	2	1	1	1	1	1	1	1	1	1	1	1	1	1
2484	24845_7	2	1	1	1	1	1	1	1	1	1	1	1	1	1
2485	44895_10	2	1	1	1	1	1	1	1	1	1	1	1	1	1
2486	44895_1	2	1	1	1	1	1	1	1	1	1	1	1	1	1
2487	44895_2	2	1	1	1	1	1	1	1	1	1	1	1	1	1
2488	25253_8	2	1	1	1	1	1	1	1	1	1	1	1	1	1
2489	25307_1	2	1	1	1	1	1	1	1	1	1	1	1	1	1
2490	25307_2	2	1	1	1	1	1	1	1	1	1	1	1	1	1
2491	25307_3	2	1	1	1	1	1	1	1	1	1	1	1	1	1
2492	25307_4	2	1	1	1	1	1	1	1	1	1	1	1	1	1
2493	25307_5	2	1	1	1	1	1	1	1	1	1	1	1	1	1
2494	24845_6	2	1	1	1	1	1	1	1	1	1	1	1	1	1
2495	24845_1	2	1	1	1	1	1	1	1	1	1	1	1	1	1
2496	25253_1	2	1	1	1	1	1	1	1	1	1	1	1	1	1
2497	25253_10	2	1	1	1	1	1	1	1	1	1	1	1	1	1
2498	25253_3	2	1	1	1	1	1	1	1	1	1	1	1	1	1
2499	25253_4	2	1	1	1	1	1	1	1	1	1	1	1	1	1
2500	25253_5	2	1	1	1	1	1	1	1	1	1	1	1	1	1
2501	25253_6	2	1	1	1	1	1	1	1	1	1	1	1	1	1
2502	25253_7	661	1	1	1	1	1	1	1	1	1	1	1	1	1
2503	44895_5	2	1	1	1	1	1	1	1	1	1	1	1	1	1
2504	44895_6	2	1	1	1	1	1	1	1	1	1	1	1	1	1
2505	44895_3	2	1	1	1	1	1	1	1	1	1	1	1	1	1
2506	24975_4	2	1	1	1	1	1	1	1	1	1	1	1	1	1
2507	25561_2	2	1	1	1	1	1	1	1	1	1	1	1	1	1
2508	25561_7	2	1	1	1	1	1	1	1	1	1	1	1	1	1
2509	25561_1	2	1	1	1	1	1	1	1	1	1	1	1	1	1
2510	24975_7	2	1	1	1	1	1	1	1	1	1	1	1	1	1
2511	24975_9	2	1	1	1	1	1	1	1	1	1	1	1	1	1
2512	25935_10	2	1	1	1	1	1	1	1	1	1	1	1	1	1
2513	44327_8	2	1	1	1	1	1	1	1	1	1	1	1	1	1
2514	44327_2	2	1	1	1	1	1	1	1	1	1	1	1	1	1
2515	25750_7	2	1	1	1	1	1	1	1	1	1	1	1	1	1
2516	25750_8	2	1	1	1	1	1	1	1	1	1	1	1	1	1
2518	44327_7	2	1	1	1	1	1	1	1	1	1	1	1	1	1
2519	44327_1	2	1	1	1	1	1	1	1	1	1	1	1	1	1
2520	44327_4	2	1	1	1	1	1	1	1	1	1	1	1	1	1
2521	44327_5	2	1	1	1	1	1	1	1	1	1	1	1	1	1
2522	44857_10	2	1	1	1	1	1	1	1	1	1	1	1	1	1
2526	25691_10	2	1	1	1	1	1	1	1	1	1	1	1	1	1
2527	25766_2	2	1	1	1	1	1	1	1	1	1	1	1	1	1
2528	25766_3	2	1	1	1	1	1	1	1	1	1	1	1	1	1
2529	25935_9	2	1	1	1	1	1	1	1	1	1	1	1	1	1
2532	25935_1	2	1	1	1	1	1	1	1	1	1	1	1	1	1
2533	25935_2	2	1	1	1	1	1	1	1	1	1	1	1	1	1
2536	25935_6	2	1	1	1	1	1	1	1	1	1	1	1	1	1
2537	25935_7	2	1	1	1	1	1	1	1	1	1	1	1	1	1
2538	25935_8	2	1	1	1	1	1	1	1	1	1	1	1	1	1
2539	25766_6	2	1	1	1	1	1	1	1	1	1	1	1	1	1
2540	25691_2	2	1	1	1	1	1	1	1	1	1	1	1	1	1
2541	25691_6	2	1	1	1	1	1	1	1	1	1	1	1	1	1
2542	25691_9	2	1	1	1	1	1	1	1	1	1	1	1	1	1
2543	25766_7	2	1	1	1	1	1	1	1	1	1	1	1	1	1
2544	25691_1	2	1	1	1	1	1	1	1	1	1	1	1	1	1
2545	25766_5	2	1	1	1	1	1	1	1	1	1	1	1	1	1
2547	25766_10	2	1	1	1	1	1	1	1	1	1	1	1	1	1
2548	25766_4	2	1	1	1	1	1	1	1	1	1	1	1	1	1
2549	44467_5	2	1	1	1	1	1	1	1	1	1	1	1	1	1
2550	44467_6	2	1	1	1	1	1	1	1	1	1	1	1	1	1
2551	44467_7	2	1	1	1	1	1	1	1	1	1	1	1	1	1
2552	44467_8	2	1	1	1	1	1	1	1	1	1	1	1	1	1
2553	25681_2	2	1	1	1	1	1	1	1	1	1	1	1	1	1
2554	25681_3	2	1	1	1	1	1	1	1	1	1	1	1	1	1
2555	25681_5	2	1	1	1	1	1	1	1	1	1	1	1	1	1
2556	25681_6	2	1	1	1	1	1	1	1	1	1	1	1	1	1
2557	25681_8	2	1	1	1	1	1	1	1	1	1	1	1	1	1
2558	25681_9	2	1	1	1	1	1	1	1	1	1	1	1	1	1
2559	25750_6	2	1	1	1	1	1	1	1	1	1	1	1	1	1
2560	44467_10	662	1	1	1	1	1	1	1	1	1	1	1	1	1
2561	44467_1	2	1	1	1	1	1	1	1	1	1	1	1	1	1
2562	44467_2	2	1	1	1	1	1	1	1	1	1	1	1	1	1
2563	44467_3	2	1	1	1	1	1	1	1	1	1	1	1	1	1
2564	44467_4	2	1	1	1	1	1	1	1	1	1	1	1	1	1
2565	25561_10	2	1	1	1	1	1	1	1	1	1	1	1	1	1
2566	43557_1	2	1	1	1	1	1	1	1	1	1	1	1	1	1
2568	25878_1	2	1	1	1	1	1	1	1	1	1	1	1	1	1
2569	44362_2	2	1	1	1	1	1	1	1	1	1	1	1	1	1
2570	25878_3	2	1	1	1	1	1	1	1	1	1	1	1	1	1
2572	44362_4	2	1	1	1	1	1	1	1	1	1	1	1	1	1
2573	44362_5	2	1	1	1	1	1	1	1	1	1	1	1	1	1
2574	44362_6	2	1	1	1	1	1	1	1	1	1	1	1	1	1
2575	44362_7	2	1	1	1	1	1	1	1	1	1	1	1	1	1
2576	44362_8	2	1	1	1	1	1	1	1	1	1	1	1	1	1
2577	44362_9	2	1	1	1	1	1	1	1	1	1	1	1	1	1
2578	44437_3	2	1	1	1	1	1	1	1	1	1	1	1	1	1
2579	44437_4	2	1	1	1	1	1	1	1	1	1	1	1	1	1
2580	44437_5	2	1	1	1	1	1	1	1	1	1	1	1	1	1
2581	44437_7	2	1	1	1	1	1	1	1	1	1	1	1	1	1
2582	44437_8	2	1	1	1	1	1	1	1	1	1	1	1	1	1
2583	44437_9	2	1	1	1	1	1	1	1	1	1	1	1	1	1
2584	44362_10	2	1	1	1	1	1	1	1	1	1	1	1	1	1
2585	44362_1	2	1	1	1	1	1	1	1	1	1	1	1	1	1
2586	26016_4	2	1	1	1	1	1	1	1	1	1	1	1	1	1
2587	26016_1	2	1	1	1	1	1	1	1	1	1	1	1	1	1
2588	26016_6	2	1	1	1	1	1	1	1	1	1	1	1	1	1
2589	26016_10	2	1	1	1	1	1	1	1	1	1	1	1	1	1
2590	25569_6	2	1	1	1	1	1	1	1	1	1	1	1	1	1
2591	26016_5	2	1	1	1	1	1	1	1	1	1	1	1	1	1
2593	26016_8	2	1	1	1	1	1	1	1	1	1	1	1	1	1
2594	16553_1	2	1	1	1	1	1	1	1	1	1	1	1	1	1
2595	24975_10	2	1	1	1	1	1	1	1	1	1	1	1	1	1
2596	44839_10	2	1	1	1	1	1	1	1	1	1	1	1	1	1
2597	26016_9	2	1	1	1	1	1	1	1	1	1	1	1	1	1
2598	24860_1	2	1	1	1	1	1	1	1	1	1	1	1	1	1
2599	24860_6	2	1	1	1	1	1	1	1	1	1	1	1	1	1
2600	44298_1	2	1	1	1	1	1	1	1	1	1	1	1	1	1
2601	44298_2	2	1	1	1	1	1	1	1	1	1	1	1	1	1
2602	44298_4	2	1	1	1	1	1	1	1	1	1	1	1	1	1
2603	44298_6	2	1	1	1	1	1	1	1	1	1	1	1	1	1
2604	44298_7	2	1	1	1	1	1	1	1	1	1	1	1	1	1
2605	44298_9	2	1	1	1	1	1	1	1	1	1	1	1	1	1
2606	44298_10	2	1	1	1	1	1	1	1	1	1	1	1	1	1
2607	25442_5	672	1	1	1	1	1	1	1	1	1	1	1	1	1
2608	25442_7	673	1	1	1	1	1	1	1	1	1	1	1	1	1
2609	25442_9	674	1	1	1	1	1	1	1	1	1	1	1	1	1
2610	42057_2	2	1	1	1	1	1	1	1	1	1	1	1	1	1
2611	1064293_46	2	1	1	1	1	1	1	1	1	1	1	1	1	1
2612	44298_3	2	1	1	1	1	1	1	1	1	1	1	1	1	1
2613	44839_8	2	1	1	1	1	1	1	1	1	1	1	1	1	1
2614	44298_5	2	1	1	1	1	1	1	1	1	1	1	1	1	1
2615	44298_8	2	1	1	1	1	1	1	1	1	1	1	1	1	1
2616	44839_9	2	1	1	1	1	1	1	1	1	1	1	1	1	1
2617	25442_1	2	1	1	1	1	1	1	1	1	1	1	1	1	1
2619	1505311	663	1	1	1	1	1	1	1	1	1	1	1	1	1
2620	25691_5	2	1	1	1	1	1	1	1	1	1	1	1	1	1
2621	24860_9	2	1	1	1	1	1	1	1	1	1	1	1	1	1
2633	24812_2	2	1	1	1	1	1	1	1	1	1	1	1	1	1
2636	1042969-1197	2	1	1	1	1	1	1	1	1	1	1	1	1	1
2637	24812_8	668	1	1	1	1	1	1	1	1	1	1	1	1	1
2638	24860_3	2	1	1	1	1	1	1	1	1	1	1	1	1	1
2639	24860_5	2	1	1	1	1	1	1	1	1	1	1	1	1	1
2640	756476	664	1	1	1	1	1	1	1	1	1	1	1	1	1
2642	24812_7	2	1	1	1	1	1	1	1	1	1	1	1	1	1
2643	NIPH 146	25	1	1	1	1	1	1	1	1	1	1	1	1	1
2645	UMB003	25	1	1	1	1	1	1	1	1	1	1	1	1	1
2646	AB_2008-15-69	25	1	1	1	1	1	1	1	1	1	1	1	1	1
2647	AB5256	25	1	1	1	1	1	1	1	1	1	1	1	1	1
2648	Naval-18	25	1	1	1	1	1	1	1	1	1	1	1	1	1
2649	OIFC143	25	1	1	1	1	1	1	1	1	1	1	1	1	1
2650	107m	25	1	1	1	1	1	1	1	1	1	1	1	1	1
2651	CI86	25	1	1	1	1	1	1	1	1	1	1	1	1	1
2652	CI79	25	1	1	1	1	1	1	1	1	1	1	1	1	1
2654	1429530	25	1	1	1	1	1	1	1	1	1	1	1	1	1
2655	NIPH 615	12	1	1	1	1	1	1	1	1	1	1	1	1	1
2656	TG02017	33	1	1	1	1	1	1	1	1	1	1	1	1	1
2657	NIPH 190	9	1	1	1	1	1	1	1	1	1	1	1	1	1
2659	Naval-82	428	1	1	1	1	1	1	1	1	1	1	1	1	1
2663	NIPH 201	38	1	1	1	1	1	1	1	1	1	1	1	1	1
2664	NIPH 601	40	1	1	1	1	1	1	1	1	1	1	1	1	1
2665	AB031	638	1	1	1	1	1	1	1	1	1	1	1	1	1
2666	UMB002	16	1	1	1	1	1	1	1	1	1	1	1	1	1
2667	BZICU-2	218	1	1	1	1	1	1	1	1	1	1	1	1	1
2668	AB_1649-8	113	1	1	1	1	1	1	1	1	1	1	1	1	1
2669	AB_1650-8	113	1	1	1	1	1	1	1	1	1	1	1	1	1
2670	1043794	16	1	1	1	1	1	1	1	1	1	1	1	1	1
2673	232184	16	1	1	1	1	1	1	1	1	1	1	1	1	1
2674	268680	16	1	1	1	1	1	1	1	1	1	1	1	1	1
2675	655378	16	1	1	1	1	1	1	1	1	1	1	1	1	1
2676	1064293_45	16	1	1	1	1	1	1	1	1	1	1	1	1	1
2677	LY2	40	1	1	1	1	1	1	1	1	1	1	1	1	1
2679	GTC 03322	40	1	1	1	1	1	1	1	1	1	1	1	1	1
2680	GTC 03323	40	1	1	1	1	1	1	1	1	1	1	1	1	1
2681	GTC 03328	40	1	1	1	1	1	1	1	1	1	1	1	1	1
2682	NIPH 329	11	1	1	1	1	1	1	1	1	1	1	1	1	1
2683	OIFC032	32	1	1	1	1	1	1	1	1	1	1	1	1	1
2684	OIFC087	32	1	1	1	1	1	1	1	1	1	1	1	1	1
2685	OIFC099	32	1	1	1	1	1	1	1	1	1	1	1	1	1
2686	OIFC035	403	1	1	1	1	1	1	1	1	1	1	1	1	1
2687	TG27387	6	1	1	1	1	1	1	1	1	1	1	1	1	1
2688	1297549	528	1	1	1	1	1	1	1	1	1	1	1	1	1
2689	781407	32	1	1	1	1	1	1	1	1	1	1	1	1	1
2690	144107	154	1	1	1	1	1	1	1	1	1	1	1	1	1
2691	1525283	32	1	1	1	1	1	1	1	1	1	1	1	1	1
2692	1062314	54	1	1	1	1	1	1	1	1	1	1	1	1	1
2693	NIPH 67	35	1	1	1	1	1	1	1	1	1	1	1	1	1
2694	Naval-57	155	1	1	1	1	1	1	1	1	1	1	1	1	1
2695	TG22204	425	1	1	1	1	1	1	1	1	1	1	1	1	1
2696	TG00314	411	1	1	1	1	1	1	1	1	1	1	1	1	1
2697	UH6507	669	1	1	1	1	1	1	1	1	1	1	1	1	1
2698	1297	537	1	1	1	1	1	1	1	1	1	1	1	1	1
2700	1546444	504	1	1	1	1	1	1	1	1	1	1	1	1	1
2701	846928	535	1	1	1	1	1	1	1	1	1	1	1	1	1
2702	1391434	285	1	1	1	1	1	1	1	1	1	1	1	1	1
2703	BM4587	621	1	1	1	1	1	1	1	1	1	1	1	1	1
2704	NIPH 80	37	1	1	1	1	1	1	1	1	1	1	1	1	1
2706	NIPH 410	39	1	1	1	1	1	1	1	1	1	1	1	1	1
2707	WC-A-92	431	1	1	1	1	1	1	1	1	1	1	1	1	1
2708	AB405E4	516	1	1	1	1	1	1	1	1	1	1	1	1	1
2718	AB900	49	1	1	1	1	1	1	1	1	1	1	1	1	1
2719	OIFC111	49	1	1	1	1	1	1	1	1	1	1	1	1	1
2720	1461963	49	1	1	1	1	1	1	1	1	1	1	1	1	1
2721	1293320	49	1	1	1	1	1	1	1	1	1	1	1	1	1
2723	TG22150	78	1	1	1	1	1	1	1	1	1	1	1	1	1
2724	TG22142	78	1	1	1	1	1	1	1	1	1	1	1	1	1
2725	TG22146	78	1	1	1	1	1	1	1	1	1	1	1	1	1
2726	UH5207	78	1	1	1	1	1	1	1	1	1	1	1	1	1
2728	831240	78	1	1	1	1	1	1	1	1	1	1	1	1	1
2730	AB4857	3	1	1	1	1	1	1	1	1	1	1	1	1	1
2731	NIPH 1669	3	1	1	1	1	1	1	1	1	1	1	1	1	1
2732	Naval-81	3	1	1	1	1	1	1	1	1	1	1	1	1	1
2733	AC30	2	1	1	1	1	1	1	1	1	1	1	1	1	1
2734	OIFC137	3	1	1	1	1	1	1	1	1	1	1	1	1	1
2735	OIFC109	3	1	1	1	1	1	1	1	1	1	1	1	1	1
2736	IS-123	3	1	1	1	1	1	1	1	1	1	1	1	1	1
2737	Naval-13	3	1	1	1	1	1	1	1	1	1	1	1	1	1
2738	WC-A-694	3	1	1	1	1	1	1	1	1	1	1	1	1	1
2739	1121032	500	1	1	1	1	1	1	1	1	1	1	1	1	1
2741	472237-120	500	1	1	1	1	1	1	1	1	1	1	1	1	1
2742	480175	500	1	1	1	1	1	1	1	1	1	1	1	1	1
2743	1237893	500	1	1	1	1	1	1	1	1	1	1	1	1	1
2744	1271213	500	1	1	1	1	1	1	1	1	1	1	1	1	1
2745	1188188	500	1	1	1	1	1	1	1	1	1	1	1	1	1
2746	1276470-86	500	1	1	1	1	1	1	1	1	1	1	1	1	1
2747	1406589	521	1	1	1	1	1	1	1	1	1	1	1	1	1
2748	42057_6	500	1	1	1	1	1	1	1	1	1	1	1	1	1
2749	42057_4	500	1	1	1	1	1	1	1	1	1	1	1	1	1
2750	45075_4	500	1	1	1	1	1	1	1	1	1	1	1	1	1
2754	AC12	2	1	1	1	1	1	1	1	1	1	1	1	1	1
2755	1656-2	2	1	1	1	1	1	1	1	1	1	1	1	1	1
2756	AC29	2	1	1	1	1	1	1	1	1	1	1	1	1	1
2757	MDR-TJ	2	1	1	1	1	1	1	1	1	1	1	1	1	1
2758	MDR-ZJ06	2	1	1	1	1	1	1	1	1	1	1	1	1	1
2759	TCDC-AB0715	2	1	1	1	1	1	1	1	1	1	1	1	1	1
2760	TYTH-1	2	1	1	1	1	1	1	1	1	1	1	1	1	1
2761	BJAB07104	2	1	1	1	1	1	1	1	1	1	1	1	1	1
2762	BJAB0868	2	1	1	1	1	1	1	1	1	1	1	1	1	1
2764	NIPH 528	2	1	1	1	1	1	1	1	1	1	1	1	1	1
2765	NIPH 1362	47	1	1	1	1	1	1	1	1	1	1	1	1	1
2768	Ab11111	2	1	1	1	1	1	1	1	1	1	1	1	1	1
2769	NIPH 24	2	1	1	1	1	1	1	1	1	1	1	1	1	1
2770	NIPH 2061	2	1	1	1	1	1	1	1	1	1	1	1	1	1
2771	BIDMC 56	2	1	1	1	1	1	1	1	1	1	1	1	1	1
2772	WM99c	2	1	1	1	1	1	1	1	1	1	1	1	1	1
2773	AB210	2	1	1	1	1	1	1	1	1	1	1	1	1	1
2774	3990	2	1	1	1	1	1	1	1	1	1	1	1	1	1
2775	ABNIH2	2	1	1	1	1	1	1	1	1	1	1	1	1	1
2777	AB5711	2	1	1	1	1	1	1	1	1	1	1	1	1	1
2779	W7282	2	1	1	1	1	1	1	1	1	1	1	1	1	1
2780	Naval-17	2	1	1	1	1	1	1	1	1	1	1	1	1	1
2781	OIFC189	2	1	1	1	1	1	1	1	1	1	1	1	1	1
2782	IS-143	414	1	1	1	1	1	1	1	1	1	1	1	1	1
2783	ZWS1122	2	1	1	1	1	1	1	1	1	1	1	1	1	1
2784	ZWS1219	2	1	1	1	1	1	1	1	1	1	1	1	1	1
2788	AB_2008-15-45	415	1	1	1	1	1	1	1	1	1	1	1	1	1
2790	AB_908-12	2	1	1	1	1	1	1	1	1	1	1	1	1	1
2791	AB_TG2022	2	1	1	1	1	1	1	1	1	1	1	1	1	1
2792	AB_TG2023	2	1	1	1	1	1	1	1	1	1	1	1	1	1
2794	AB_TG2631	2	1	1	1	1	1	1	1	1	1	1	1	1	1
2795	AB_TG27323	2	1	1	1	1	1	1	1	1	1	1	1	1	1
2796	AB_TG27331	2	1	1	1	1	1	1	1	1	1	1	1	1	1
2799	AB_2009-04-02-7	2	1	1	1	1	1	1	1	1	1	1	1	1	1
2801	AB_909-05	2	1	1	1	1	1	1	1	1	1	1	1	1	1
2803	AB_TG27327	2	1	1	1	1	1	1	1	1	1	1	1	1	1
2804	AB_TG27335	2	1	1	1	1	1	1	1	1	1	1	1	1	1
2805	OIFC180	2	1	1	1	1	1	1	1	1	1	1	1	1	1
2807	Naval-113	2	1	1	1	1	1	1	1	1	1	1	1	1	1
2808	53264	2	1	1	1	1	1	1	1	1	1	1	1	1	1
2809	OIFC338	2	1	1	1	1	1	1	1	1	1	1	1	1	1
2810	AB1H8	2	1	1	1	1	1	1	1	1	1	1	1	1	1
2814	ABNIH26	2	1	1	1	1	1	1	1	1	1	1	1	1	1
2821	48055	2	1	1	1	1	1	1	1	1	1	1	1	1	1
2822	AB-HKU3-10	215	1	1	1	1	1	1	1	1	1	1	1	1	1
2823	AB-HKU3-08	215	1	1	1	1	1	1	1	1	1	1	1	1	1
2824	TG22192	2	1	1	1	1	1	1	1	1	1	1	1	1	1
2825	TG22202	2	1	1	1	1	1	1	1	1	1	1	1	1	1
2826	TG22212	2	1	1	1	1	1	1	1	1	1	1	1	1	1
2827	TG27299	2	1	1	1	1	1	1	1	1	1	1	1	1	1
2828	TG27315	2	1	1	1	1	1	1	1	1	1	1	1	1	1
2829	TG27319	2	1	1	1	1	1	1	1	1	1	1	1	1	1
2830	TG27371	2	1	1	1	1	1	1	1	1	1	1	1	1	1
2831	TG27379	2	1	1	1	1	1	1	1	1	1	1	1	1	1
2832	TG27383	2	1	1	1	1	1	1	1	1	1	1	1	1	1
2833	TG27407	2	1	1	1	1	1	1	1	1	1	1	1	1	1
2834	TG27411	2	1	1	1	1	1	1	1	1	1	1	1	1	1
2835	TG15239	2	1	1	1	1	1	1	1	1	1	1	1	1	1
2836	TG15238	2	1	1	1	1	1	1	1	1	1	1	1	1	1
2837	TG15233	2	1	1	1	1	1	1	1	1	1	1	1	1	1
2838	TG15236	2	1	1	1	1	1	1	1	1	1	1	1	1	1
2839	TG15237	2	1	1	1	1	1	1	1	1	1	1	1	1	1
2840	TG2012	2	1	1	1	1	1	1	1	1	1	1	1	1	1
2841	TG2013	2	1	1	1	1	1	1	1	1	1	1	1	1	1
2842	TG2014	2	1	1	1	1	1	1	1	1	1	1	1	1	1
2843	TG22110	2	1	1	1	1	1	1	1	1	1	1	1	1	1
2845	DU202	2	1	1	1	1	1	1	1	1	1	1	1	1	1
2846	MRY09-0642	2	1	1	1	1	1	1	1	1	1	1	1	1	1
2847	MRY10-0558	2	1	1	1	1	1	1	1	1	1	1	1	1	1
2848	MRY12-0277	2	1	1	1	1	1	1	1	1	1	1	1	1	1
2849	UH0207	2	1	1	1	1	1	1	1	1	1	1	1	1	1
2851	UH1007	2	1	1	1	1	1	1	1	1	1	1	1	1	1
2854	UH10107	2	1	1	1	1	1	1	1	1	1	1	1	1	1
2855	UH10707	2	1	1	1	1	1	1	1	1	1	1	1	1	1
2856	UH11608	2	1	1	1	1	1	1	1	1	1	1	1	1	1
2857	UH12308	2	1	1	1	1	1	1	1	1	1	1	1	1	1
2858	UH12408	2	1	1	1	1	1	1	1	1	1	1	1	1	1
2859	UH12808	2	1	1	1	1	1	1	1	1	1	1	1	1	1
2860	UH13908	2	1	1	1	1	1	1	1	1	1	1	1	1	1
2861	UH14508	2	1	1	1	1	1	1	1	1	1	1	1	1	1
2862	UH15208	2	1	1	1	1	1	1	1	1	1	1	1	1	1
2863	UH16008	2	1	1	1	1	1	1	1	1	1	1	1	1	1
2864	UH16108	2	1	1	1	1	1	1	1	1	1	1	1	1	1
2865	UH18608	2	1	1	1	1	1	1	1	1	1	1	1	1	1
2866	UH19908	2	1	1	1	1	1	1	1	1	1	1	1	1	1
2867	UH20108	2	1	1	1	1	1	1	1	1	1	1	1	1	1
2868	UH8907	524	1	1	1	1	1	1	1	1	1	1	1	1	1
2869	UH2307	2	1	1	1	1	1	1	1	1	1	1	1	1	1
2870	UH8107	2	1	1	1	1	1	1	1	1	1	1	1	1	1
2871	UH8407	2	1	1	1	1	1	1	1	1	1	1	1	1	1
2872	UH8707	2	1	1	1	1	1	1	1	1	1	1	1	1	1
2873	UH8807	2	1	1	1	1	1	1	1	1	1	1	1	1	1
2875	UH9707	2	1	1	1	1	1	1	1	1	1	1	1	1	1
2876	UH9907	2	1	1	1	1	1	1	1	1	1	1	1	1	1
2881	UH5307	2	1	1	1	1	1	1	1	1	1	1	1	1	1
2882	UH5707	2	1	1	1	1	1	1	1	1	1	1	1	1	1
2883	UH6107	2	1	1	1	1	1	1	1	1	1	1	1	1	1
2884	UH6207	2	1	1	1	1	1	1	1	1	1	1	1	1	1
2886	UH7807	2	1	1	1	1	1	1	1	1	1	1	1	1	1
2887	CI77	2	1	1	1	1	1	1	1	1	1	1	1	1	1
2888	UH2107	2	1	1	1	1	1	1	1	1	1	1	1	1	1
2889	UH3807	2	1	1	1	1	1	1	1	1	1	1	1	1	1
2890	1247182	2	1	1	1	1	1	1	1	1	1	1	1	1	1
2893	1051176	2	1	1	1	1	1	1	1	1	1	1	1	1	1
2894	58452	2	1	1	1	1	1	1	1	1	1	1	1	1	1
2895	532413	2	1	1	1	1	1	1	1	1	1	1	1	1	1
2898	1526966	2	1	1	1	1	1	1	1	1	1	1	1	1	1
2900	1552865	2	1	1	1	1	1	1	1	1	1	1	1	1	1
2901	323408	2	1	1	1	1	1	1	1	1	1	1	1	1	1
2902	1552389	2	1	1	1	1	1	1	1	1	1	1	1	1	1
2903	1488685	2	1	1	1	1	1	1	1	1	1	1	1	1	1
2904	825610	2	1	1	1	1	1	1	1	1	1	1	1	1	1
2905	1207552	2	1	1	1	1	1	1	1	1	1	1	1	1	1
2906	273929	2	1	1	1	1	1	1	1	1	1	1	1	1	1
2907	23671	2	1	1	1	1	1	1	1	1	1	1	1	1	1
2908	145660	2	1	1	1	1	1	1	1	1	1	1	1	1	1
2909	339786	2	1	1	1	1	1	1	1	1	1	1	1	1	1
2910	70136	2	1	1	1	1	1	1	1	1	1	1	1	1	1
2911	730795	2	1	1	1	1	1	1	1	1	1	1	1	1	1
2912	1428368	2	1	1	1	1	1	1	1	1	1	1	1	1	1
2913	11126	2	1	1	1	1	1	1	1	1	1	1	1	1	1
2914	45002_6	2	1	1	1	1	1	1	1	1	1	1	1	1	1
2915	45002_7	2	1	1	1	1	1	1	1	1	1	1	1	1	1
2917	45002_5	2	1	1	1	1	1	1	1	1	1	1	1	1	1
2918	45002_10	2	1	1	1	1	1	1	1	1	1	1	1	1	1
2919	45002_3	2	1	1	1	1	1	1	1	1	1	1	1	1	1
2920	45002_4	2	1	1	1	1	1	1	1	1	1	1	1	1	1
2921	16553_6	415	1	1	1	1	1	1	1	1	1	1	1	1	1
2922	16553_2	415	1	1	1	1	1	1	1	1	1	1	1	1	1
2923	16553_4	415	1	1	1	1	1	1	1	1	1	1	1	1	1
2924	16553_3	415	1	1	1	1	1	1	1	1	1	1	1	1	1
2925	16553_10	415	1	1	1	1	1	1	1	1	1	1	1	1	1
2926	16553_9	415	1	1	1	1	1	1	1	1	1	1	1	1	1
2927	16553_8	415	1	1	1	1	1	1	1	1	1	1	1	1	1
2928	1539026	2	1	1	1	1	1	1	1	1	1	1	1	1	1
2932	1276470-132	2	1	1	1	1	1	1	1	1	1	1	1	1	1
2933	LY3	2	1	1	1	1	1	1	1	1	1	1	1	1	1
2936	LY9	2	1	1	1	1	1	1	1	1	1	1	1	1	1
2938	LY4	2	1	1	1	1	1	1	1	1	1	1	1	1	1
2939	LY5	2	1	1	1	1	1	1	1	1	1	1	1	1	1
2940	TCM206	2	1	1	1	1	1	1	1	1	1	1	1	1	1
2941	T25	2	1	1	1	1	1	1	1	1	1	1	1	1	1
2942	341	2	1	1	1	1	1	1	1	1	1	1	1	1	1
2943	AB_2007-16-25-01-7	241	1	1	1	1	1	1	1	1	1	1	1	1	1
2944	AB_2007-16-27-01	241	1	1	1	1	1	1	1	1	1	1	1	1	1
2945	AB_TG27339	241	1	1	1	1	1	1	1	1	1	1	1	1	1
2947	AB_TG2028	406	1	1	1	1	1	1	1	1	1	1	1	1	1
2948	AB_TG2030	406	1	1	1	1	1	1	1	1	1	1	1	1	1
2949	AB_TG2031	406	1	1	1	1	1	1	1	1	1	1	1	1	1
2950	TG22332	406	1	1	1	1	1	1	1	1	1	1	1	1	1
2952	TG22336	406	1	1	1	1	1	1	1	1	1	1	1	1	1
2953	TG27295	406	1	1	1	1	1	1	1	1	1	1	1	1	1
2954	TG07725	406	1	1	1	1	1	1	1	1	1	1	1	1	1
2955	UH5107	406	1	1	1	1	1	1	1	1	1	1	1	1	1
2957	AbH12o-A2	79	1	1	1	1	1	1	1	1	1	1	1	1	1
2958	AB030	79	1	1	1	1	1	1	1	1	1	1	1	1	1
2959	AB_TG27343	422	1	1	1	1	1	1	1	1	1	1	1	1	1
2960	TG02011	422	1	1	1	1	1	1	1	1	1	1	1	1	1
2964	UH22908	422	1	1	1	1	1	1	1	1	1	1	1	1	1
2965	UH6907	422	1	1	1	1	1	1	1	1	1	1	1	1	1
2966	UH7607	422	1	1	1	1	1	1	1	1	1	1	1	1	1
2967	UH7907	422	1	1	1	1	1	1	1	1	1	1	1	1	1
2968	A33405	422	1	1	1	1	1	1	1	1	1	1	1	1	1
2969	Naval-72	405	1	1	1	1	1	1	1	1	1	1	1	1	1
2970	EGD-HP18	221	1	1	1	1	1	1	1	1	1	1	1	1	1
2971	299505	508	1	1	1	1	1	1	1	1	1	1	1	1	1
2972	532279	519	1	1	1	1	1	1	1	1	1	1	1	1	1
2973	OIFC0162	412	1	1	1	1	1	1	1	1	1	1	1	1	1
2974	WC-348	412	1	1	1	1	1	1	1	1	1	1	1	1	1
2975	OIFC047	665	1	1	1	1	1	1	1	1	1	1	1	1	1
2976	110912	499	1	1	1	1	1	1	1	1	1	1	1	1	1
2978	397971	499	1	1	1	1	1	1	1	1	1	1	1	1	1
2979	722310	499	1	1	1	1	1	1	1	1	1	1	1	1	1
2980	457946	499	1	1	1	1	1	1	1	1	1	1	1	1	1
2981	607805	499	1	1	1	1	1	1	1	1	1	1	1	1	1
2982	1195185_11	499	1	1	1	1	1	1	1	1	1	1	1	1	1
2983	1533268	499	1	1	1	1	1	1	1	1	1	1	1	1	1
2984	214216	499	1	1	1	1	1	1	1	1	1	1	1	1	1
2985	14216	499	1	1	1	1	1	1	1	1	1	1	1	1	1
2986	1170863	499	1	1	1	1	1	1	1	1	1	1	1	1	1
2987	1413735	499	1	1	1	1	1	1	1	1	1	1	1	1	1
2988	1195185_80	499	1	1	1	1	1	1	1	1	1	1	1	1	1
2992	BR097	499	1	1	1	1	1	1	1	1	1	1	1	1	1
2993	BU310	499	1	1	1	1	1	1	1	1	1	1	1	1	1
2994	ABBL099	499	1	1	1	1	1	1	1	1	1	1	1	1	1
2995	1419130	529	1	1	1	1	1	1	1	1	1	1	1	1	1
2996	233846	126	1	1	1	1	1	1	1	1	1	1	1	1	1
2997	NIPH 60	34	1	1	1	1	1	1	1	1	1	1	1	1	1
2998	SDF	17	1	1	1	1	1	1	1	1	1	1	1	1	1
3062	IOMTU433	622	1	1	1	1	1	1	1	1	1	1	1	1	1
3063	NCGM 237	2	1	1	1	1	1	1	1	1	1	1	1	1	1
3064	6200	464	1	1	1	1	1	1	1	1	1	1	1	1	1
3065	CSO1	2	1	1	1	1	1	1	1	1	1	1	1	1	1
3066	CR17	2	1	1	1	1	1	1	1	1	1	1	1	1	1
3067	A1	1	1	1	1	1	1	1	1	1	1	1	1	1	1
3068	AB5075-UW	1	1	1	1	1	1	1	1	1	1	1	1	1	1
3069	Ab04-mff	10	1	1	1	1	1	1	1	1	1	1	1	1	1
3070	D36	81	1	1	1	1	1	1	1	1	1	1	1	1	1
3071	XH386	2	1	1	1	1	1	1	1	1	1	1	1	1	1
3072	CIP70.10	126	1	1	1	1	1	1	1	1	1	1	1	1	1
3073	KBN10P02143	2	1	1	1	1	1	1	1	1	1	1	1	1	1
3170	YU-R612	2	1	1	1	1	1	1	1	1	1	1	1	1	1
3171	XH860	2	1	1	1	1	1	1	1	1	1	1	1	1	1
3172	XH859	2	1	1	1	1	1	1	1	1	1	1	1	1	1
3173	XH857	215	1	1	1	1	1	1	1	1	1	1	1	1	1
3174	XH856	2	1	1	1	1	1	1	1	1	1	1	1	1	1
3175	XH858	23	1	1	1	1	1	1	1	1	1	1	1	1	1
3176	3207	422	1	1	1	1	1	1	1	1	1	1	1	1	1
3177	Ab421_GEIH-2010	79	1	1	1	1	1	1	1	1	1	1	1	1	1
3178	TYTH-2	2	1	1	1	1	1	1	1	1	1	1	1	1	1
3301	151/1C	923	1	1	1	1	1	1	1	1	1	1	1	1	1
3304	A134	216	1	1	1	1	1	1	1	1	1	1	1	1	1
3305	A138	10	1	1	1	1	1	1	1	1	1	1	1	1	1
3306	A140	77	1	1	1	1	1	1	1	1	1	1	1	1	1
3307	A147	32	1	1	1	1	1	1	1	1	1	1	1	1	1
3308	A155	10	1	1	1	1	1	1	1	1	1	1	1	1	1
3309	A158	10	1	1	1	1	1	1	1	1	1	1	1	1	1
3310	A159	10	1	1	1	1	1	1	1	1	1	1	1	1	1
3311	A160	10	1	1	1	1	1	1	1	1	1	1	1	1	1
3312	A161	10	1	1	1	1	1	1	1	1	1	1	1	1	1
3313	A162	10	1	1	1	1	1	1	1	1	1	1	1	1	1
3314	A163	10	1	1	1	1	1	1	1	1	1	1	1	1	1
3315	A166B	923	1	1	1	1	1	1	1	1	1	1	1	1	1
3316	A169	10	1	1	1	1	1	1	1	1	1	1	1	1	1
3317	A170	10	1	1	1	1	1	1	1	1	1	1	1	1	1
3318	A173	216	1	1	1	1	1	1	1	1	1	1	1	1	1
3319	A174	267	1	1	1	1	1	1	1	1	1	1	1	1	1
3320	A181	216	1	1	1	1	1	1	1	1	1	1	1	1	1
3321	MSHR_A183	1225	1	1	1	1	1	1	1	1	1	1	1	1	1
3322	A184	1225	1	1	1	1	1	1	1	1	1	1	1	1	1
3323	A185	216	1	1	1	1	1	1	1	1	1	1	1	1	1
3324	A186	10	1	1	1	1	1	1	1	1	1	1	1	1	1
3325	A188	6	1	1	1	1	1	1	1	1	1	1	1	1	1
3326	A189	654	1	1	1	1	1	1	1	1	1	1	1	1	1
3327	MSHR_A192	1111	1	1	1	1	1	1	1	1	1	1	1	1	1
3328	A193	267	1	1	1	1	1	1	1	1	1	1	1	1	1
3329	A196	10	1	1	1	1	1	1	1	1	1	1	1	1	1
3330	A197	10	1	1	1	1	1	1	1	1	1	1	1	1	1
3331	A198	10	1	1	1	1	1	1	1	1	1	1	1	1	1
3332	A2	10	1	1	1	1	1	1	1	1	1	1	1	1	1
3333	A200	837	1	1	1	1	1	1	1	1	1	1	1	1	1
3334	A202	10	1	1	1	1	1	1	1	1	1	1	1	1	1
3335	MSHR_A203	1227	1	1	1	1	1	1	1	1	1	1	1	1	1
3336	A204	10	1	1	1	1	1	1	1	1	1	1	1	1	1
3337	A205	280	1	1	1	1	1	1	1	1	1	1	1	1	1
3338	A215	10	1	1	1	1	1	1	1	1	1	1	1	1	1
3339	A217	10	1	1	1	1	1	1	1	1	1	1	1	1	1
3340	A219	424	1	1	1	1	1	1	1	1	1	1	1	1	1
3341	A221	10	1	1	1	1	1	1	1	1	1	1	1	1	1
3342	A223	10	1	1	1	1	1	1	1	1	1	1	1	1	1
3343	A224	10	1	1	1	1	1	1	1	1	1	1	1	1	1
3344	A225	10	1	1	1	1	1	1	1	1	1	1	1	1	1
3345	A226	10	1	1	1	1	1	1	1	1	1	1	1	1	1
3346	A230	109	1	1	1	1	1	1	1	1	1	1	1	1	1
3347	A232	10	1	1	1	1	1	1	1	1	1	1	1	1	1
3348	A234	10	1	1	1	1	1	1	1	1	1	1	1	1	1
3349	A237	10	1	1	1	1	1	1	1	1	1	1	1	1	1
3350	A240	10	1	1	1	1	1	1	1	1	1	1	1	1	1
3352	A245	10	1	1	1	1	1	1	1	1	1	1	1	1	1
3353	A246	374	1	1	1	1	1	1	1	1	1	1	1	1	1
3354	A3	10	1	1	1	1	1	1	1	1	1	1	1	1	1
3355	MSHR_A4	1230	1	1	1	1	1	1	1	1	1	1	1	1	1
3356	A5	499	1	1	1	1	1	1	1	1	1	1	1	1	1
3357	MSHR_A53	1224	1	1	1	1	1	1	1	1	1	1	1	1	1
3358	MSHR_A54	1223	1	1	1	1	1	1	1	1	1	1	1	1	1
3359	A55	10	1	1	1	1	1	1	1	1	1	1	1	1	1
3360	A57	10	1	1	1	1	1	1	1	1	1	1	1	1	1
3361	A58	10	1	1	1	1	1	1	1	1	1	1	1	1	1
3362	A6	10	1	1	1	1	1	1	1	1	1	1	1	1	1
3363	A62	1	1	1	1	1	1	1	1	1	1	1	1	1	1
3364	MSHR_A68	1228	1	1	1	1	1	1	1	1	1	1	1	1	1
3365	A7	10	1	1	1	1	1	1	1	1	1	1	1	1	1
3366	MSHR_A8	1229	1	1	1	1	1	1	1	1	1	1	1	1	1
3367	A81	1226	1	1	1	1	1	1	1	1	1	1	1	1	1
3368	MSHR_A82	1226	1	1	1	1	1	1	1	1	1	1	1	1	1
3369	A89	203	1	1	1	1	1	1	1	1	1	1	1	1	1
3370	A9	216	1	1	1	1	1	1	1	1	1	1	1	1	1
3371	A93	10	1	1	1	1	1	1	1	1	1	1	1	1	1
3372	A96	141	1	1	1	1	1	1	1	1	1	1	1	1	1
3373	156/2C	926	1	1	1	1	1	1	1	1	1	1	1	1	1
3386	SUl21-2	936	1	1	1	1	1	1	1	1	1	1	1	1	1
3388	Gänse Ei-1	938	1	1	1	1	1	1	1	1	1	1	1	1	1
3389	Gänsemehl-2	138	1	1	1	1	1	1	1	1	1	1	1	1	1
3394	LoGeIst3-1	821	1	1	1	1	1	1	1	1	1	1	1	1	1
3662	7962	458	1	1	1	1	1	1	1	1	1	1	1	1	1
3790	MD-CRE041-MD-M05329	1154	1	1	1	1	1	1	1	1	1	1	1	1	1
3839	ACIN00149	1190	1	1	1	1	1	1	1	1	1	1	1	1	1
3840	ACIN00151	342	1	1	1	1	1	1	1	1	1	1	1	1	1
3842	ACIN00176	1191	1	1	1	1	1	1	1	1	1	1	1	1	1
3878	NCIMB8209	1197	0	0	1	1	1	1	1	1	1	1	1	1	0
3896	5080	1231	1	1	1	1	1	1	1	1	1	1	1	1	1
3897	5081	1231	1	1	1	1	1	1	1	1	1	1	1	1	1
4042	AB18PR065	1303	1	1	1	1	1	1	1	1	1	1	1	1	1
4045	CRAB-GPS-06	81	1	1	1	1	1	1	1	1	1	1	1	1	1
4047	CRAB-GPS-05	1	1	1	1	1	1	1	1	1	1	1	1	1	1
4049	CRAB-GPS-10	1	1	1	1	1	1	1	1	1	1	1	1	1	1
4050	CRAB-GPS-11	2	1	1	1	1	1	1	1	1	1	1	1	1	1
4051	CRAB-GPS-28	2	1	1	1	1	1	1	1	1	1	1	1	1	1
4052	CRAB-GPS-29	2	1	1	1	1	1	1	1	1	1	1	1	1	1
4053	CRAB-GPS-47	2	1	1	1	1	1	1	1	1	1	1	1	1	1
4054	CRAB-GPS-48	1	1	1	1	1	1	1	1	1	1	1	1	1	1
4127	CRE341/2015	25	1	1	1	1	1	1	1	1	1	1	1	1	1
4130	1312671	2	1	1	1	1	1	1	1	1	1	1	1	1	1
4131	2018-12-18	2	1	1	1	1	1	1	1	1	1	1	1	1	1
4212	ACB003	1386	1	1	1	1	1	1	1	1	1	1	1	1	1
4430	1702649	2	1	1	1	1	1	1	1	1	1	1	1	1	1
4431	1600972	215	1	1	1	1	1	1	1	1	1	1	1	1	1
4432	1501103	2	1	1	1	1	1	1	1	1	1	1	1	1	1
4433	1601174	2	1	1	1	1	1	1	1	1	1	1	1	1	1
4434	ACE-JSC-ALP-101066	1429	1	1	1	1	1	1	1	1	1	1	1	1	1
4440	1601108	2	1	1	1	1	1	1	1	1	1	1	1	1	1
4444	ABAY12003	2	1	1	1	1	1	1	1	1	1	1	1	1	1
4445	ABAY13017	2	1	1	1	1	1	1	1	1	1	1	1	1	1
4496	TG22158	1436	1	1	1	1	1	1	1	1	1	1	1	1	1
4497	TG69784	1437	1	1	1	1	1	1	1	1	1	1	1	1	1
4498	TG22162	1438	1	1	1	1	1	1	1	1	1	1	1	1	1
4513	503/16	1447	1	1	1	1	1	1	1	1	1	1	1	1	1
4514	545/16	1448	1	1	1	1	1	1	1	1	1	1	1	1	1
4515	CRAb-29801	1562	1	1	1	1	1	1	1	1	1	1	1	1	1
4516	CRAb-18021	1573	1	1	1	1	1	1	1	1	1	1	1	1	1
4658	01__31_16	1	0	0	0	0	0	0	0	0	0	0	0	0	0
4661	04__546_16	1	0	0	0	0	0	0	0	0	0	0	0	0	0
4662	05__763_16	25	1	1	1	1	1	1	1	1	1	1	1	1	1
4663	06__915_16	79	1	1	1	1	1	1	1	1	1	1	1	1	1
4665	08__ID_548_17	1	1	1	1	1	1	1	1	1	1	1	1	1	1
4666	09__67_16	15	1	1	1	1	1	1	1	1	1	1	1	1	1
4667	11__478_16	79	1	1	1	1	1	1	1	1	1	1	1	1	1
4669	13__767_16	15	1	1	1	1	1	1	1	1	1	1	1	1	1
4670	14__916_16	151	1	1	1	1	1	1	1	1	1	1	1	1	1
4671	16__006	20	1	1	1	1	1	1	1	1	1	1	1	1	1
4673	18__261_16	15	1	1	1	1	1	1	1	1	1	1	1	1	1
4674	19__479_16	15	1	1	1	1	1	1	1	1	1	1	1	1	1
4675	20__548_16	1	0	0	0	0	0	0	0	0	0	0	0	0	0
4676	21__768_16	25	1	1	1	1	1	1	1	1	1	1	1	1	1
4677	22__917_16	79	1	1	1	1	1	1	1	1	1	1	1	1	1
4678	23__192_17	1	0	0	0	0	0	0	0	0	0	0	0	0	0
4679	24__066	1	0	0	0	0	0	0	0	0	0	0	0	0	0
4680	25__101_16	1	0	0	0	0	0	0	0	0	0	0	0	0	0
4681	26__300_16	1	0	0	0	0	0	0	0	0	0	0	0	0	0
4682	27__482_16	1	0	0	0	0	0	0	0	0	0	0	0	0	0
4683	28__550_16	1	0	0	0	0	0	0	0	0	0	0	0	0	0
4686	31__276_17	25	1	1	1	1	1	1	1	1	1	1	1	1	1
4687	33__156_16	163	1	1	1	1	1	1	1	1	1	1	1	1	1
4688	34__359_16	15	1	1	1	1	1	1	1	1	1	1	1	1	1
4689	35__483_16	15	1	1	1	1	1	1	1	1	1	1	1	1	1
4690	36__563_16	1	0	0	0	0	0	0	0	0	0	0	0	0	0
4691	38__928_16	15	1	1	1	1	1	1	1	1	1	1	1	1	1
4692	41__168_16	79	1	1	1	1	1	1	1	1	1	1	1	1	1
4693	42__366_16	1	0	0	0	0	0	0	0	0	0	0	0	0	0
4694	43__484_16	730	1	1	1	1	1	1	1	1	1	1	1	1	1
4695	44__572_16	79	1	1	1	1	1	1	1	1	1	1	1	1	1
4696	45__808_16	79	1	1	1	1	1	1	1	1	1	1	1	1	1
4697	46__961_16	79	1	1	1	1	1	1	1	1	1	1	1	1	1
4698	47__319_17	1	0	0	0	0	0	0	0	0	0	0	0	0	0
4699	48__070	25	1	1	1	1	1	1	1	1	1	1	1	1	1
4700	49__209_16	15	1	1	1	1	1	1	1	1	1	1	1	1	1
4701	50__372_16	25	1	1	1	1	1	1	1	1	1	1	1	1	1
4702	51__494_16	1	0	0	0	0	0	0	0	0	0	0	0	0	0
4703	52__600_16	49	1	1	1	1	1	1	1	1	1	1	1	1	1
4704	53__830_16	79	1	1	1	1	1	1	1	1	1	1	1	1	1
4705	54__966_16	1	0	0	0	0	0	0	0	0	0	0	0	0	0
4706	55__060	15	1	1	1	1	1	1	1	1	1	1	1	1	1
4707	57__211_16	25	1	1	1	1	1	1	1	1	1	1	1	1	1
4708	58__397_16	79	1	1	1	1	1	1	1	1	1	1	1	1	1
4709	59__503_16	1447	1	1	1	1	1	1	1	1	1	1	1	1	1
4710	60__606_16	15	1	1	1	1	1	1	1	1	1	1	1	1	1
4712	62__26_17	1	1	1	1	1	1	1	1	1	1	1	1	1	1
4714	65__212_16	25	1	1	1	1	1	1	1	1	1	1	1	1	1
4715	66__398_16	79	1	1	1	1	1	1	1	1	1	1	1	1	1
4716	68__630_16	1	0	0	0	0	0	0	0	0	0	0	0	0	0
4717	69__872_16	25	1	1	1	1	1	1	1	1	1	1	1	1	1
4720	73__213_16	79	1	1	1	1	1	1	1	1	1	1	1	1	1
4721	74__399_16	15	1	1	1	1	1	1	1	1	1	1	1	1	1
4724	77__886_16	25	1	1	1	1	1	1	1	1	1	1	1	1	1
4725	80__ID_207_18	25	1	1	1	1	1	1	1	1	1	1	1	1	1
4727	82__403_16	79	1	1	1	1	1	1	1	1	1	1	1	1	1
4728	86__162_17	730	1	1	1	1	1	1	1	1	1	1	1	1	1
4729	87__053	15	1	1	1	1	1	1	1	1	1	1	1	1	1
4730	89__229_16	1	0	0	0	0	0	0	0	0	0	0	0	0	0
4731	90__461_16	79	1	1	1	1	1	1	1	1	1	1	1	1	1
4732	91__545_16	1448	1	1	1	1	1	1	1	1	1	1	1	1	1
4733	92__697_16	15	1	1	1	1	1	1	1	1	1	1	1	1	1
4735	94__180_17	79	1	1	1	1	1	1	1	1	1	1	1	1	1
4745	CriePir307	1487	1	1	1	1	1	1	1	1	1	1	1	1	1
4999	AB0003	2	1	1	1	1	1	1	1	1	1	1	1	1	1
5000	AB0037	98	1	1	1	1	1	1	1	1	1	1	1	1	1
5001	AB0155	2	1	1	1	1	1	1	1	1	1	1	1	1	1
5002	AB0236	2	1	1	1	1	1	1	1	1	1	1	1	1	1
5003	AB0315	10	1	1	1	1	1	1	1	1	1	1	1	1	1
5004	AB0317	141	1	1	1	1	1	1	1	1	1	1	1	1	1
5005	AB0343	77	1	1	1	1	1	1	1	1	1	1	1	1	1
5007	AB0365	94	1	1	1	1	1	1	1	1	1	1	1	1	1
5008	AB0395	2	1	1	1	1	1	1	1	1	1	1	1	1	1
5009	AB0404	2	1	1	1	1	1	1	1	1	1	1	1	1	1
5010	AB0533	2	1	1	1	1	1	1	1	1	1	1	1	1	1
5011	AB0536	2	1	1	1	1	1	1	1	1	1	1	1	1	1
5014	AB0720	2	1	1	1	1	1	1	1	1	1	1	1	1	1
5015	AB0745	1	1	1	1	1	1	1	1	1	1	1	1	1	1
5016	AB0866	2	1	1	1	1	1	1	1	1	1	1	1	1	1
5017	AB0871	571	1	1	1	1	1	1	1	1	1	1	1	1	1
5018	AB0922	2	1	1	1	1	1	1	1	1	1	1	1	1	1
5019	AB0964	85	1	1	1	1	1	1	1	1	1	1	1	1	1
5051	ab20A1	294	1	1	1	1	1	1	1	1	1	1	1	1	1
5076	FDAARGOS_540	1542	1	1	1	1	1	1	1	1	1	1	1	1	1
5077	7847	1544	1	1	1	1	1	1	1	1	1	1	1	1	1
5078	ABNIH28	1543	1	1	1	1	1	1	1	1	1	1	1	1	1
5079	B8300	1549	1	1	1	1	1	1	1	1	1	1	1	1	1
5080	B8342	1545	1	1	1	1	1	1	1	1	1	1	1	1	1
5081	BAL062	1550	1	1	1	1	1	1	1	1	1	1	1	1	1
5082	CA-17	1546	1	1	1	1	1	1	1	1	1	1	1	1	1
5083	E47	1547	1	1	1	1	1	1	1	1	1	1	1	1	1
5085	WP8-W18-ESBL-11	1548	1	1	1	1	1	1	1	1	1	1	1	1	1
5095	DETAB-P2	138	1	1	1	1	1	1	1	1	1	1	1	1	1
5096	DETAB-E227	1554	1	1	1	1	1	1	1	1	1	1	1	1	1
5138	ATCC 19606T	52	1	1	1	1	1	1	1	1	1	1	1	1	1
5151	ARLG-6385	1562	1	1	1	1	1	1	1	1	1	1	1	1	1
5152	ARLG-6315	1573	1	1	1	1	1	1	1	1	1	1	1	1	1
5163	20411	2	1	1	1	1	1	1	1	1	1	1	1	1	1
5165	30141	2	1	1	1	1	1	1	1	1	1	1	1	1	1
5166	30211	2	1	1	1	1	1	1	1	1	1	1	1	1	1
5167	30231	2	1	1	1	1	1	1	1	1	1	1	1	1	1
5169	50211	2	1	1	1	1	1	1	1	1	1	1	1	1	1
5170	50411	2	1	1	1	1	1	1	1	1	1	1	1	1	1
5194	160098	2	1	1	1	1	1	1	1	1	1	1	1	1	1
5195	160152	2	1	1	1	1	1	1	1	1	1	1	1	1	1
5196	161381	2	1	1	1	1	1	1	1	1	1	1	1	1	1
5197	161382	2	1	1	1	1	1	1	1	1	1	1	1	1	1
5198	161600	40	1	1	1	1	1	1	1	1	1	1	1	1	1
5199	161636	2	1	1	1	1	1	1	1	1	1	1	1	1	1
5200	161988	2	1	1	1	1	1	1	1	1	1	1	1	1	1
5201	162456	2	1	1	1	1	1	1	1	1	1	1	1	1	1
5202	162487	2	1	1	1	1	1	1	1	1	1	1	1	1	1
5204	163001	2	1	1	1	1	1	1	1	1	1	1	1	1	1
5205	163453	2	1	1	1	1	1	1	1	1	1	1	1	1	1
5206	163560	2	1	1	1	1	1	1	1	1	1	1	1	1	1
5207	163561	2	1	1	1	1	1	1	1	1	1	1	1	1	1
5208	163563	2	1	1	1	1	1	1	1	1	1	1	1	1	1
5209	170340	2	1	1	1	1	1	1	1	1	1	1	1	1	1
5210	170428	2	1	1	1	1	1	1	1	1	1	1	1	1	1
5211	170714	1137	1	1	1	1	1	1	1	1	1	1	1	1	1
5212	170876	49	1	1	1	1	1	1	1	1	1	1	1	1	1
5213	171938	763	1	1	1	1	1	1	1	1	1	1	1	1	1
5214	172188	36	1	1	1	1	1	1	1	1	1	1	1	1	1
5215	172286	2	1	1	1	1	1	1	1	1	1	1	1	1	1
5216	172315	23	1	1	1	1	1	1	1	1	1	1	1	1	1
5218	172985	2	1	1	1	1	1	1	1	1	1	1	1	1	1
5219	173005	2	1	1	1	1	1	1	1	1	1	1	1	1	1
5220	173011	142	1	1	1	1	1	1	1	1	1	1	1	1	1
5221	173189	2	1	1	1	1	1	1	1	1	1	1	1	1	1
5222	173329	2	1	1	1	1	1	1	1	1	1	1	1	1	1
5223	173625	2	1	1	1	1	1	1	1	1	1	1	1	1	1
5224	173762	106	1	1	1	1	1	1	1	1	1	1	1	1	1
5259	A1823	113	1	1	1	1	1	1	1	1	1	1	1	1	1
5262	20111	2	1	1	1	1	1	1	1	1	1	1	1	1	1
5264	30111	2	1	1	1	1	1	1	1	1	1	1	1	1	1
5268	50111	2	1	1	1	1	1	1	1	1	1	1	1	1	1
5271	50711	2	1	1	1	1	1	1	1	1	1	1	1	1	1
5272	51211	2	1	1	1	1	1	1	1	1	1	1	1	1	1
5273	70211	2	1	1	1	1	1	1	1	1	1	1	1	1	1
5274	70311	2	1	1	1	1	1	1	1	1	1	1	1	1	1
5275	70411	2	1	1	1	1	1	1	1	1	1	1	1	1	1
5276	80112	2	1	1	1	1	1	1	1	1	1	1	1	1	1
5277	80311	2	1	1	1	1	1	1	1	1	1	1	1	1	1
5278	80411	2	1	1	1	1	1	1	1	1	1	1	1	1	1
5279	80511	2	1	1	1	1	1	1	1	1	1	1	1	1	1
5280	80711	2	1	1	1	1	1	1	1	1	1	1	1	1	1
5281	90211	2	1	1	1	1	1	1	1	1	1	1	1	1	1
5282	90311	2	1	1	1	1	1	1	1	1	1	1	1	1	1
5283	90342	2	1	1	1	1	1	1	1	1	1	1	1	1	1
5284	90351	2	1	1	1	1	1	1	1	1	1	1	1	1	1
5285	120211	2	1	1	1	1	1	1	1	1	1	1	1	1	1
5286	130311	2	1	1	1	1	1	1	1	1	1	1	1	1	1
5287	130411	2	1	1	1	1	1	1	1	1	1	1	1	1	1
5288	130711	2	1	1	1	1	1	1	1	1	1	1	1	1	1
5289	130811	2	1	1	1	1	1	1	1	1	1	1	1	1	1
5290	130911	2	1	1	1	1	1	1	1	1	1	1	1	1	1
5291	131111	2	1	1	1	1	1	1	1	1	1	1	1	1	1
5292	131211	2	1	1	1	1	1	1	1	1	1	1	1	1	1
5293	160058	2	1	1	1	1	1	1	1	1	1	1	1	1	1
5407	S3d12_S10	1618	1	1	1	1	1	1	1	1	1	1	1	1	1
5410	CPO20190206	164	1	1	1	1	1	1	1	1	1	1	1	1	1
6115	F99	1853	1	1	1	1	1	1	1	1	1	1	1	1	1
6116	E437	1853	1	1	1	1	1	1	1	1	1	1	1	1	1
6117	F447	1853	1	1	1	1	1	1	1	1	1	1	1	1	1
6248	IHIT22647	1729	1	1	1	1	1	1	1	1	1	1	1	1	1
6251	IHIT27297	1732	1	1	1	1	1	1	1	1	1	1	1	1	1
6254	IHIT30014	1735	1	1	1	1	1	1	1	1	1	1	1	1	1
6256	IHIT30088	1737	1	1	1	1	1	1	1	1	1	1	1	1	1
6257	IHIT30528	1738	1	1	1	1	1	1	1	1	1	1	1	1	1
6261	IHIT36713	1742	1	1	1	1	1	1	1	1	1	1	1	1	1
6262	IHIT40077	1743	1	1	1	1	1	1	1	1	1	1	1	1	1
6263	IHIT40220	1744	1	1	1	1	1	1	1	1	1	1	1	1	1
6264	aba-120	1749	1	1	1	1	1	1	1	1	1	1	1	1	1
6265	aba-155	1750	1	1	1	1	1	1	1	1	1	1	1	1	1
6266	aba-448	1641	1	1	1	1	1	1	1	1	1	1	1	1	1
6270	A7057	1647	1	1	1	1	1	1	1	1	1	1	1	1	1
6272	A8061	1644	1	1	1	1	1	1	1	1	1	1	1	1	1
6273	A8062	1644	1	1	1	1	1	1	1	1	1	1	1	1	1
6274	A9065	1649	1	1	1	1	1	1	1	1	1	1	1	1	1
6275	A9145	1645	1	1	1	1	1	1	1	1	1	1	1	1	1
6276	A6148	2	1	1	1	1	1	1	1	1	1	1	1	1	1
6277	A7018	203	1	1	1	1	1	1	1	1	1	1	1	1	1
6278	A7037	203	1	1	1	1	1	1	1	1	1	1	1	1	1
6284	A7092	1642	1	1	1	1	1	1	1	1	1	1	1	1	1
6288	A8030	2	1	1	1	1	1	1	1	1	1	1	1	1	1
6290	A8080	203	1	1	1	1	1	1	1	1	1	1	1	1	1
6293	A9023	2	1	1	1	1	1	1	1	1	1	1	1	1	1
6294	A9046	203	1	1	1	1	1	1	1	1	1	1	1	1	1
6297	A9075	40	1	1	1	1	1	1	1	1	1	1	1	1	1
6298	A9082	2	1	1	1	1	1	1	1	1	1	1	1	1	1
6299	A9083	1648	1	1	1	1	1	1	1	1	1	1	1	1	1
6300	A9084	1648	1	1	1	1	1	1	1	1	1	1	1	1	1
6301	A9095	459	1	1	1	1	1	1	1	1	1	1	1	1	1
6302	A9117	106	1	1	1	1	1	1	1	1	1	1	1	1	1
6304	A9126	34	1	1	1	1	1	1	1	1	1	1	1	1	1
6305	A9159	256	1	1	1	1	1	1	1	1	1	1	1	1	1
6306	A7033	1641	1	1	1	1	1	1	1	1	1	1	1	1	1
6307	A8044	33	1	1	1	1	1	1	1	1	1	1	1	1	1
6308	A8050	284	1	1	1	1	1	1	1	1	1	1	1	1	1
6309	A8015	10	1	1	1	1	1	1	1	1	1	1	1	1	1
6310	A6035	1646	1	1	1	1	1	1	1	1	1	1	1	1	1
6311	A6047	193	1	1	1	1	1	1	1	1	1	1	1	1	1
6312	A7019	1650	1	1	1	1	1	1	1	1	1	1	1	1	1
6313	A7024	1137	1	1	1	1	1	1	1	1	1	1	1	1	1
6314	A7030	266	1	1	1	1	1	1	1	1	1	1	1	1	1
6315	A8001	33	1	1	1	1	1	1	1	1	1	1	1	1	1
6316	A8028	1654	1	1	1	1	1	1	1	1	1	1	1	1	1
6317	A9016	40	1	1	1	1	1	1	1	1	1	1	1	1	1
6318	A9018	1651	1	1	1	1	1	1	1	1	1	1	1	1	1
6319	A9033	1136	1	1	1	1	1	1	1	1	1	1	1	1	1
6320	A9045	40	1	1	1	1	1	1	1	1	1	1	1	1	1
6321	A9160	1643	1	1	1	1	1	1	1	1	1	1	1	1	1
6322	A9167	1653	1	1	1	1	1	1	1	1	1	1	1	1	1
6327	A7076	1652	1	1	1	1	1	1	1	1	1	1	1	1	1
6328	A8006	1512	1	1	1	1	1	1	1	1	1	1	1	1	1
6573	G18255178	2	1	1	1	1	1	1	1	1	1	1	1	1	1
6574	G18255905	1	1	1	1	1	1	1	1	1	1	1	1	1	1
6576	G18255915	2	1	1	1	1	1	1	1	1	1	1	1	1	1
6577	G18255951	623	1	1	1	1	1	1	1	1	1	1	1	1	1
6578	G20250459	2	1	1	1	1	1	1	1	1	1	1	1	1	1
6579	G20250656	622	1	1	1	1	1	1	1	1	1	1	1	1	1
6580	G20250669	149	1	1	1	1	1	1	1	1	1	1	1	1	1
6582	G20251008	2	1	1	1	1	1	1	1	1	1	1	1	1	1
6584	G20251021	2	1	1	1	1	1	1	1	1	1	1	1	1	1
6585	G20251032	976	1	1	1	1	1	1	1	1	1	1	1	1	1
6586	G20251037	2	1	1	1	1	1	1	1	1	1	1	1	1	1
6587	G20251043	2	1	1	1	1	1	1	1	1	1	1	1	1	1
6593	G20251072	2	1	1	1	1	1	1	1	1	1	1	1	1	1
6594	G20251192	624	1	1	1	1	1	1	1	1	1	1	1	1	1
6595	G20251323	1022	1	1	1	1	1	1	1	1	1	1	1	1	1
6599	G20251343	1512	1	1	1	1	1	1	1	1	1	1	1	1	1
6602	G20251360	2	1	1	1	1	1	1	1	1	1	1	1	1	1
6640	GCA_000805065.1	1554	1	1	1	1	1	1	1	1	1	1	1	1	1
6646	GCA_001077555.2	1545	1	1	1	1	1	1	1	1	1	1	1	1	1
6648	GCA_001077965.1	1549	1	1	1	1	1	1	1	1	1	1	1	1	1
6656	GCA_001910585.1	1580	1	1	1	1	1	1	1	1	1	1	1	1	1
6657	GCA_001910605.1	1580	1	1	1	1	1	1	1	1	1	1	1	1	1
6658	GCA_001910615.1	1580	1	1	1	1	1	1	1	1	1	1	1	1	1
6659	GCA_001910665.1	1580	1	1	1	1	1	1	1	1	1	1	1	1	1
6660	GCA_001910685.1	1580	1	1	1	1	1	1	1	1	1	1	1	1	1
6667	GCA_003039005.1	1580	1	1	1	1	1	1	1	1	1	1	1	1	1
6668	GCA_003039275.1	1580	1	1	1	1	1	1	1	1	1	1	1	1	1
6672	GCA_003347355.1	1580	1	1	1	1	1	1	1	1	1	1	1	1	1
6683	GCA_003948495.1	1436	1	1	1	1	1	1	1	1	1	1	1	1	1
6684	GCA_003948775.1	1438	1	1	1	1	1	1	1	1	1	1	1	1	1
6686	GCA_003948835.1	1437	1	1	1	1	1	1	1	1	1	1	1	1	1
6696	GCA_005280395.1	1512	1	1	1	1	1	1	1	1	1	1	1	1	1
6712	GCA_008989245.1	1548	1	1	1	1	1	1	1	1	1	1	1	1	1
6726	GCA_009013035.1	1433	1	1	1	1	1	1	1	1	1	1	1	1	1
6731	GCA_009829555.1	1448	1	1	1	1	1	1	1	1	1	1	1	1	1
6735	GCA_010500545.1	1512	1	1	1	1	1	1	1	1	1	1	1	1	1
6736	GCA_010500665.1	1512	1	1	1	1	1	1	1	1	1	1	1	1	1
6738	GCA_012931605.1	1472	1	1	1	1	1	1	1	1	1	1	1	1	1
6741	GCA_013403085.1	1479	1	1	1	1	1	1	1	1	1	1	1	1	1
6749	GCA_014881465.1	1573	1	1	1	1	1	1	1	1	1	1	1	1	1
6750	GCA_015536865.1	1448	1	1	1	1	1	1	1	1	1	1	1	1	1
6751	GCA_015537385.1	1447	1	1	1	1	1	1	1	1	1	1	1	1	1
6757	GCA_015731985.1	1555	1	1	1	1	1	1	1	1	1	1	1	1	1
6758	GCA_015732055.1	1555	1	1	1	1	1	1	1	1	1	1	1	1	1
6759	GCA_015732075.1	1555	1	1	1	1	1	1	1	1	1	1	1	1	1
6760	GCA_015732435.1	1555	1	1	1	1	1	1	1	1	1	1	1	1	1
6775	GCA_016478885.1	1537	1	1	1	1	1	1	1	1	1	1	1	1	1
6776	GCA_016478905.1	1537	1	1	1	1	1	1	1	1	1	1	1	1	1
6779	GCA_016480415.1	1822	1	1	1	1	1	1	1	1	1	1	1	1	1
6790	GCA_016506665.1	1573	1	1	1	1	1	1	1	1	1	1	1	1	1
6796	GCA_016508875.1	1550	1	1	1	1	1	1	1	1	1	1	1	1	1
6797	GCA_016508915.1	1550	1	1	1	1	1	1	1	1	1	1	1	1	1
6798	GCA_016508955.1	1550	1	1	1	1	1	1	1	1	1	1	1	1	1
6799	GCA_016508975.1	1550	1	1	1	1	1	1	1	1	1	1	1	1	1
6800	GCA_016508995.1	1550	1	1	1	1	1	1	1	1	1	1	1	1	1
6801	GCA_016509015.1	1550	1	1	1	1	1	1	1	1	1	1	1	1	1
6802	GCA_016509035.1	1550	1	1	1	1	1	1	1	1	1	1	1	1	1
6803	GCA_016509055.1	1550	1	1	1	1	1	1	1	1	1	1	1	1	1
6804	GCA_016509075.1	1550	1	1	1	1	1	1	1	1	1	1	1	1	1
6805	GCA_016509095.1	1550	1	1	1	1	1	1	1	1	1	1	1	1	1
6806	GCA_016509115.1	1550	1	1	1	1	1	1	1	1	1	1	1	1	1
6807	GCA_016509135.1	1550	1	1	1	1	1	1	1	1	1	1	1	1	1
6808	GCA_016509155.1	1550	1	1	1	1	1	1	1	1	1	1	1	1	1
6809	GCA_016509175.1	1550	1	1	1	1	1	1	1	1	1	1	1	1	1
6810	GCA_016509195.1	1550	1	1	1	1	1	1	1	1	1	1	1	1	1
6811	GCA_016509235.1	1550	1	1	1	1	1	1	1	1	1	1	1	1	1
6812	GCA_016509335.1	1550	1	1	1	1	1	1	1	1	1	1	1	1	1
6813	GCA_016509355.1	1550	1	1	1	1	1	1	1	1	1	1	1	1	1
6814	GCA_016509375.1	1550	1	1	1	1	1	1	1	1	1	1	1	1	1
6815	GCA_016509495.1	1550	1	1	1	1	1	1	1	1	1	1	1	1	1
6816	GCA_016509515.1	1550	1	1	1	1	1	1	1	1	1	1	1	1	1
6817	GCA_016509555.1	1550	1	1	1	1	1	1	1	1	1	1	1	1	1
6818	GCA_016509605.1	1550	1	1	1	1	1	1	1	1	1	1	1	1	1
6819	GCA_016509635.1	1550	1	1	1	1	1	1	1	1	1	1	1	1	1
6820	GCA_016509655.1	1550	1	1	1	1	1	1	1	1	1	1	1	1	1
6821	GCA_016509675.1	1550	1	1	1	1	1	1	1	1	1	1	1	1	1
6822	GCA_016509695.1	1550	1	1	1	1	1	1	1	1	1	1	1	1	1
6823	GCA_016509715.1	1550	1	1	1	1	1	1	1	1	1	1	1	1	1
6826	GCA_016510795.1	1550	1	1	1	1	1	1	1	1	1	1	1	1	1
6827	GCA_016510815.1	1550	1	1	1	1	1	1	1	1	1	1	1	1	1
6828	GCA_016510915.1	1550	1	1	1	1	1	1	1	1	1	1	1	1	1
6832	GCA_016513475.1	1632	1	1	1	1	1	1	1	1	1	1	1	1	1
6835	GCA_016513635.1	1632	1	1	1	1	1	1	1	1	1	1	1	1	1
6843	GCA_016654265.1	1487	1	1	1	1	1	1	1	1	1	1	1	1	1
6862	GCA_017753625.1	1554	1	1	1	1	1	1	1	1	1	1	1	1	1
6876	GCA_018789455.1	1550	1	1	1	1	1	1	1	1	1	1	1	1	1
6877	GCA_900011305.1	1550	1	1	1	1	1	1	1	1	1	1	1	1	1
6878	GCA_900088705.1	1550	1	1	1	1	1	1	1	1	1	1	1	1	1
6900	GCA_900493605.1	1432	1	1	1	1	1	1	1	1	1	1	1	1	1
6901	GCA_900494435.1	1430	1	1	1	1	1	1	1	1	1	1	1	1	1
6902	GCA_900494475.1	1430	1	1	1	1	1	1	1	1	1	1	1	1	1
6903	GCA_900494705.1	1430	1	1	1	1	1	1	1	1	1	1	1	1	1
6904	GCA_900494775.1	1432	1	1	1	1	1	1	1	1	1	1	1	1	1
6906	GCA_900495005.1	1432	1	1	1	1	1	1	1	1	1	1	1	1	1
6908	GCA_900495235.1	1431	1	1	1	1	1	1	1	1	1	1	1	1	1
6910	GCA_900495475.1	1433	1	1	1	1	1	1	1	1	1	1	1	1	1
6917	GCA_902705485.1	1596	1	1	1	1	1	1	1	1	1	1	1	1	1
6931	SP304	285	1	1	1	1	1	1	1	1	1	1	1	1	1
6932	VB16141	622	1	1	1	1	1	1	1	1	1	1	1	1	1
6933	VB35435	575	1	1	1	1	1	1	1	1	1	1	1	1	1
6957	I027AB	1	1	1	1	1	1	1	1	1	1	1	1	1	1
6958	I030AB	1	1	1	1	1	1	1	1	1	1	1	1	1	1
6959	M217AB	1	1	1	1	1	1	1	1	1	1	1	1	1	1
6960	M328AB	164	1	1	1	1	1	1	1	1	1	1	1	1	1
6962	S130AB	85	1	1	1	1	1	1	1	1	1	1	1	1	1
6963	S161AB	2	1	1	1	1	1	1	1	1	1	1	1	1	1
6964	S167AB	1	1	1	1	1	1	1	1	1	1	1	1	1	1
6965	S170AB	164	1	1	1	1	1	1	1	1	1	1	1	1	1
6966	S171AB	1	1	1	1	1	1	1	1	1	1	1	1	1	1
6967	S176AB	1	1	1	1	1	1	1	1	1	1	1	1	1	1
6968	S209AB	2	1	1	1	1	1	1	1	1	1	1	1	1	1
6969	S212AB	1	1	1	1	1	1	1	1	1	1	1	1	1	1
6970	S270AB	1	1	1	1	1	1	1	1	1	1	1	1	1	1
6971	S275AB	1	1	1	1	1	1	1	1	1	1	1	1	1	1
6972	S296AB	1	1	1	1	1	1	1	1	1	1	1	1	1	1
6973	S315AB	1	1	1	1	1	1	1	1	1	1	1	1	1	1
6974	S327AB	1	1	1	1	1	1	1	1	1	1	1	1	1	1

## Sheet: acinetobactin
Isolate id	Isolate	ST (MLST Pasteur)	DMO12_RS13105	DMO12_RS13110	DMO12_RS13115	DMO12_RS13120	DMO12_RS13125	DMO12_RS13130	DMO12_RS13135	DMO12_RS13140	DMO12_RS13145	DMO12_RS13150	DMO12_RS13155	DMO12_RS13160	DMO12_RS13165	DMO12_RS13170	DMO12_RS13175	DMO12_RS13180	DMO12_RS13185	DMO12_RS13190	DMO12_RS13195	Cluster presence
760	12_ax	686	1	1	1	1	1	1	1	1	1	1	1	1	1	1	1	1	1	1	1	1
2240	ATCC 17978	437	1	1	1	1	1	1	1	1	1	1	1	1	1	1	1	1	1	1	1	1
2241	D1279779	267	1	1	1	1	1	1	1	1	1	1	1	1	1	1	1	1	1	1	1	1
2242	NIPH 70	36	1	1	1	1	1	1	1	1	1	1	1	1	1	1	1	1	1	1	1	1
2243	541915	532	1	1	1	1	1	1	1	1	1	1	1	1	1	1	1	1	1	1	1	1
2244	AB307-0294	1	1	1	1	1	1	1	1	1	1	1	1	1	1	1	1	1	1	1	1	1
2245	AB0057	1	1	1	1	1	1	1	1	1	1	1	1	1	1	1	1	1	1	1	1	1
2246	AYE	1	1	1	1	1	1	1	1	1	1	1	1	1	1	1	1	1	1	1	1	1
2247	NIPH 527	1	1	1	1	1	1	1	1	1	1	1	1	1	1	1	1	1	1	1	1	1
2250	NIPH290	1	1	1	1	1	1	1	1	1	1	1	1	1	1	1	1	1	1	1	1	1
2251	ANC 4097	1	1	1	1	1	1	1	1	1	1	1	1	1	1	1	1	1	1	1	1	1
2252	R1B	1	1	1	1	1	1	1	1	1	1	1	1	1	1	1	1	1	1	1	1	1
2256	AB5075	1	1	1	1	1	1	1	1	1	1	1	1	1	1	1	1	1	1	1	1	1
2257	Canada BC-5	1	1	1	1	1	1	1	1	1	1	1	1	1	1	1	1	1	1	1	1	1
2258	IS-58	1	1	1	1	1	1	1	1	1	1	1	1	1	1	1	1	1	1	1	1	1
2259	AB_909-02-7	1	1	1	1	1	1	1	1	1	1	1	1	1	1	1	1	1	1	1	1	1
2260	AB_908-13	1	1	1	1	1	1	1	1	1	1	1	1	1	1	1	1	1	1	1	1	1
2262	IS-251	1	1	1	1	1	1	1	1	1	1	1	1	1	1	1	1	1	1	1	1	1
2263	IS-235	1	1	1	1	1	1	1	1	1	1	1	1	1	1	1	1	1	1	1	1	1
2264	OIFC074	19	1	1	1	1	1	1	1	1	1	1	1	1	1	1	1	1	1	1	1	1
2265	Naval-83	20	1	1	1	1	1	1	1	1	1	1	1	1	1	1	1	1	1	1	1	1
2266	Naval-21	19	1	1	1	1	1	1	1	1	1	1	1	1	1	1	1	1	1	1	1	1
2267	Canada BC1	1	1	1	1	1	1	1	1	1	1	1	1	1	1	1	1	1	1	1	1	1
2268	ABNIH19	1	1	1	1	1	1	1	1	1	1	1	1	1	1	1	1	1	1	1	1	1
2269	ABNIH6	1	1	1	1	1	1	1	1	1	1	1	1	1	1	1	1	1	1	1	1	1
2273	1605	1	1	1	1	1	1	1	1	1	1	1	1	1	1	1	1	1	1	1	1	1
2274	TG22190	1	1	1	1	1	1	1	1	1	1	1	1	1	1	1	1	1	1	1	1	1
2275	TG22194	1	1	1	1	1	1	1	1	1	1	1	1	1	1	1	1	1	1	1	1	1
2276	TG22196	1	1	1	1	1	1	1	1	1	1	1	1	1	1	1	1	1	1	1	1	1
2277	TG22214	1	1	1	1	1	1	1	1	1	1	1	1	1	1	1	1	1	1	1	1	1
2278	TG20277	1	1	1	1	1	1	1	1	1	1	1	1	1	1	1	1	1	1	1	1	1
2279	TG22112	1	1	1	1	1	1	1	1	1	1	1	1	1	1	1	1	1	1	1	1	1
2280	TG22148	1	1	1	1	1	1	1	1	1	1	1	1	1	1	1	1	1	1	1	1	1
2281	MRSN 57	1	1	1	1	1	1	1	1	1	1	1	1	1	1	1	1	1	1	1	1	1
2282	MRSN 58	1	1	1	1	1	1	1	1	1	1	1	1	1	1	1	1	1	1	1	1	1
2283	MRSN 3405	94	1	1	1	1	1	1	1	1	1	1	1	1	1	1	1	1	1	1	1	1
2284	A144	1	1	1	1	1	1	1	1	1	1	1	1	1	1	1	1	1	1	1	1	1
2285	BJAB0715	23	1	1	1	1	1	1	1	1	1	1	1	1	1	1	1	1	1	1	1	1
2286	NIPH 335	10	1	1	1	1	1	1	1	1	1	1	1	1	1	1	1	1	1	1	1	1
2287	LAC-4	10	1	1	1	1	1	1	1	1	1	1	1	1	1	1	1	1	1	1	1	1
2288	OIFC098	10	1	1	1	1	1	1	1	1	1	1	1	1	1	1	1	1	1	1	1	1
2289	466760	10	1	1	1	1	1	1	1	1	1	1	1	1	1	1	1	1	1	1	1	1
2291	3390	10	1	1	1	1	1	1	1	1	1	1	1	1	1	1	1	1	1	1	1	1
2292	1007214	10	1	1	1	1	1	1	1	1	1	1	1	1	1	1	1	1	1	1	1	1
2293	1262761-105	10	1	1	1	1	1	1	1	1	1	1	1	1	1	1	1	1	1	1	1	1
2294	ZW85-1	639	1	1	1	1	1	1	1	1	1	1	1	1	1	1	1	1	1	1	1	1
2297	NIPH 1734	15	1	1	1	1	1	1	1	1	1	1	1	1	1	1	1	1	1	1	1	1
2300	IS-116	136	1	1	1	1	1	1	1	1	1	1	1	1	1	1	1	1	1	1	1	1
2301	WC-692	513	1	1	1	1	1	1	1	1	1	1	1	1	1	1	1	1	1	1	1	1
2303	AB_2008-15-71	416	1	1	1	1	1	1	1	1	1	1	1	1	1	1	1	1	1	1	1	1
2304	AB_909-01-7	417	1	1	1	1	1	1	1	1	1	1	1	1	1	1	1	1	1	1	1	1
2305	AB_1536-8	413	1	1	1	1	1	1	1	1	1	1	1	1	1	1	1	1	1	1	1	1
2306	AB_2008-15-52	416	1	1	1	1	1	1	1	1	1	1	1	1	1	1	1	1	1	1	1	1
2307	AB_2008-23-01-01-7	417	1	1	1	1	1	1	1	1	1	1	1	1	1	1	1	1	1	1	1	1
2308	AB_2009-04-01-7	417	1	1	1	1	1	1	1	1	1	1	1	1	1	1	1	1	1	1	1	1
2309	AB_TG19617	438	1	1	1	1	1	1	1	1	1	1	1	1	1	1	1	1	1	1	1	1
2310	AB_TG2018	417	1	1	1	1	1	1	1	1	1	1	1	1	1	1	1	1	1	1	1	1
2311	OIFC110	515	1	1	1	1	1	1	1	1	1	1	1	1	1	1	1	1	1	1	1	1
2312	OIFC065	136	1	1	1	1	1	1	1	1	1	1	1	1	1	1	1	1	1	1	1	1
2313	AA-014	158	1	1	1	1	1	1	1	1	1	1	1	1	1	1	1	1	1	1	1	1
2314	AB4A3	255	1	1	1	1	1	1	1	1	1	1	1	1	1	1	1	1	1	1	1	1
2315	MSP4-16	52	1	1	1	1	1	1	1	1	1	1	1	1	1	1	1	1	1	1	1	1
2316	TG27395	417	1	1	1	1	1	1	1	1	1	1	1	1	1	1	1	1	1	1	1	1
2317	TG27399	417	1	1	1	1	1	1	1	1	1	1	1	1	1	1	1	1	1	1	1	1
2318	1075025	514	1	1	1	1	1	1	1	1	1	1	1	1	1	1	1	1	1	1	1	1
2319	1040094	416	1	1	1	1	1	1	1	1	1	1	1	1	1	1	1	1	1	1	1	1
2320	1039621	416	1	1	1	1	1	1	1	1	1	1	1	1	1	1	1	1	1	1	1	1
2322	1202252	416	1	1	1	1	1	1	1	1	1	1	1	1	1	1	1	1	1	1	1	1
2323	1035119	536	1	1	1	1	1	1	1	1	1	1	1	1	1	1	1	1	1	1	1	1
2324	562700	416	1	1	1	1	1	1	1	1	1	1	1	1	1	1	1	1	1	1	1	1
2325	942194	650	1	1	1	1	1	1	1	1	1	1	1	1	1	1	1	1	1	1	1	1
2326	43926	514	1	1	1	1	1	1	1	1	1	1	1	1	1	1	1	1	1	1	1	1
2327	42887	514	1	1	1	1	1	1	1	1	1	1	1	1	1	1	1	1	1	1	1	1
2328	1417041	108	1	1	1	1	1	1	1	1	1	1	1	1	1	1	1	1	1	1	1	1
2329	318814	651	1	1	1	1	1	1	1	1	1	1	1	1	1	1	1	1	1	1	1	1
2330	1412924	510	1	1	1	1	1	1	1	1	1	1	1	1	1	1	1	1	1	1	1	1
2331	1058283	416	1	1	1	1	1	1	1	1	1	1	1	1	1	1	1	1	1	1	1	1
2332	1295549	652	1	1	1	1	1	1	1	1	1	1	1	1	1	1	1	1	1	1	1	1
2333	277047	652	1	1	1	1	1	1	1	1	1	1	1	1	1	1	1	1	1	1	1	1
2334	426863	652	1	1	1	1	1	1	1	1	1	1	1	1	1	1	1	1	1	1	1	1
2335	25493_2	417	1	1	1	1	1	1	1	1	1	1	1	1	1	1	1	1	1	1	1	1
2336	25493_10	656	1	1	1	1	1	1	1	1	1	1	1	1	1	1	1	1	1	1	1	1
2337	25493_1	417	1	1	1	1	1	1	1	1	1	1	1	1	1	1	1	1	1	1	1	1
2338	25493_3	416	1	1	1	1	1	1	1	1	1	1	1	1	1	1	1	1	1	1	1	1
2339	25493_4	657	1	1	1	1	1	1	1	1	1	1	1	1	1	1	1	1	1	1	1	1
2340	25493_5	658	1	1	1	1	1	1	1	1	1	1	1	1	1	1	1	1	1	1	1	1
2341	25493_6	659	1	1	1	1	1	1	1	1	1	1	1	1	1	1	1	1	1	1	1	1
2342	25493_8	416	1	1	1	1	1	1	1	1	1	1	1	1	1	1	1	1	1	1	1	1
2343	25493_9	417	1	1	1	1	1	1	1	1	1	1	1	1	1	1	1	1	1	1	1	1
2344	25569_1	416	1	1	1	1	1	1	1	1	1	1	1	1	1	1	1	1	1	1	1	1
2345	25569_2	417	1	1	1	1	1	1	1	1	1	1	1	1	1	1	1	1	1	1	1	1
2346	25569_4	417	1	1	1	1	1	1	1	1	1	1	1	1	1	1	1	1	1	1	1	1
2347	45052_3	514	1	1	1	1	1	1	1	1	1	1	1	1	1	1	1	1	1	1	1	1
2348	45052_5	514	1	1	1	1	1	1	1	1	1	1	1	1	1	1	1	1	1	1	1	1
2349	25569_3	416	1	1	1	1	1	1	1	1	1	1	1	1	1	1	1	1	1	1	1	1
2350	25569_7	660	1	1	1	1	1	1	1	1	1	1	1	1	1	1	1	1	1	1	1	1
2351	25569_5	417	1	1	1	1	1	1	1	1	1	1	1	1	1	1	1	1	1	1	1	1
2352	45052_1	514	1	1	1	1	1	1	1	1	1	1	1	1	1	1	1	1	1	1	1	1
2353	JCM 6841	52	1	1	1	1	1	1	1	1	1	1	1	1	1	1	1	1	1	1	1	1
2354	25569_8	416	1	1	1	1	1	1	1	1	1	1	1	1	1	1	1	1	1	1	1	1
2355	25569_9	416	1	1	1	1	1	1	1	1	1	1	1	1	1	1	1	1	1	1	1	1
2356	45052_4	514	1	1	1	1	1	1	1	1	1	1	1	1	1	1	1	1	1	1	1	1
2357	45075_6	514	1	1	1	1	1	1	1	1	1	1	1	1	1	1	1	1	1	1	1	1
2358	45075_5	514	1	1	1	1	1	1	1	1	1	1	1	1	1	1	1	1	1	1	1	1
2359	45075_1	514	1	1	1	1	1	1	1	1	1	1	1	1	1	1	1	1	1	1	1	1
2360	45075_2	514	1	1	1	1	1	1	1	1	1	1	1	1	1	1	1	1	1	1	1	1
2361	45075_3	514	1	1	1	1	1	1	1	1	1	1	1	1	1	1	1	1	1	1	1	1
2362	25569_10	417	1	1	1	1	1	1	1	1	1	1	1	1	1	1	1	1	1	1	1	1
2363	45075_8	514	1	1	1	1	1	1	1	1	1	1	1	1	1	1	1	1	1	1	1	1
2364	45075_9	514	1	1	1	1	1	1	1	1	1	1	1	1	1	1	1	1	1	1	1	1
2366	45075_10	514	1	1	1	1	1	1	1	1	1	1	1	1	1	1	1	1	1	1	1	1
2367	1598530	56	1	1	1	1	1	1	1	1	1	1	1	1	1	1	1	1	1	1	1	1
2368	MAR002	271	1	1	1	1	1	1	1	1	1	1	1	1	1	1	1	1	1	1	1	1
2369	GTC 03324	52	1	1	1	1	1	1	1	1	1	1	1	1	1	1	1	1	1	1	1	1
2370	GTC 03329	52	1	1	1	1	1	1	1	1	1	1	1	1	1	1	1	1	1	1	1	1
2371	Ab44444	2	1	1	1	1	1	1	1	1	1	1	1	1	1	1	1	1	1	1	1	1
2372	ABNIH1	2	1	1	1	1	1	1	1	1	1	1	1	1	1	1	1	1	1	1	1	1
2373	ABNIH25	2	1	1	1	1	1	1	1	1	1	1	1	1	1	1	1	1	1	1	1	1
2374	UMB001	2	1	1	1	1	1	1	1	1	1	1	1	1	1	1	1	1	1	1	1	1
2375	AB_2008-15-34-7	2	1	1	1	1	1	1	1	1	1	1	1	1	1	1	1	1	1	1	1	1
2376	Naval-2	2	1	1	1	1	1	1	1	1	1	1	1	1	1	1	1	1	1	1	1	1
2378	ABIsac_ColiR	2	1	1	1	1	1	1	1	1	1	1	1	1	1	1	1	1	1	1	1	1
2379	Naval-78	2	1	1	1	1	1	1	1	1	1	1	1	1	1	1	1	1	1	1	1	1
2381	ABNIH5	2	1	1	1	1	1	1	1	1	1	1	1	1	1	1	1	1	1	1	1	1
2382	ABNIH18	2	1	1	1	1	1	1	1	1	1	1	1	1	1	1	1	1	1	1	1	1
2383	TG27307	2	1	1	1	1	1	1	1	1	1	1	1	1	1	1	1	1	1	1	1	1
2384	TG27311	2	1	1	1	1	1	1	1	1	1	1	1	1	1	1	1	1	1	1	1	1
2385	TG15234	2	1	1	1	1	1	1	1	1	1	1	1	1	1	1	1	1	1	1	1	1
2386	TG15240	2	1	1	1	1	1	1	1	1	1	1	1	1	1	1	1	1	1	1	1	1
2387	TG15241	2	1	1	1	1	1	1	1	1	1	1	1	1	1	1	1	1	1	1	1	1
2388	TG15242	2	1	1	1	1	1	1	1	1	1	1	1	1	1	1	1	1	1	1	1	1
2389	TG20546	2	1	1	1	1	1	1	1	1	1	1	1	1	1	1	1	1	1	1	1	1
2390	UH7007	2	1	1	1	1	1	1	1	1	1	1	1	1	1	1	1	1	1	1	1	1
2391	MDR_MMC4	2	1	1	1	1	1	1	1	1	1	1	1	1	1	1	1	1	1	1	1	1
2392	1051830	523	1	1	1	1	1	1	1	1	1	1	1	1	1	1	1	1	1	1	1	1
2394	1042969-1265	2	1	1	1	1	1	1	1	1	1	1	1	1	1	1	1	1	1	1	1	1
2395	1031433	2	1	1	1	1	1	1	1	1	1	1	1	1	1	1	1	1	1	1	1	1
2399	1294217	2	1	1	1	1	1	1	1	1	1	1	1	1	1	1	1	1	1	1	1	1
2401	724909	2	1	1	1	1	1	1	1	1	1	1	1	1	1	1	1	1	1	1	1	1
2405	647609	2	1	1	1	1	1	1	1	1	1	1	1	1	1	1	1	1	1	1	1	1
2411	796380-2102	2	1	1	1	1	1	1	1	1	1	1	1	1	1	1	1	1	1	1	1	1
2412	564012	2	1	1	1	1	1	1	1	1	1	1	1	1	1	1	1	1	1	1	1	1
2413	472237-1196	2	1	1	1	1	1	1	1	1	1	1	1	1	1	1	1	1	1	1	1	1
2414	34654	670	0	0	0	0	0	0	0	0	0	0	0	1	1	1	1	1	1	1	1	0
2416	1289546	2	1	1	1	1	1	1	1	1	1	1	1	1	1	1	1	1	1	1	1	1
2417	993520	2	1	1	1	1	1	1	1	1	1	1	1	1	1	1	1	1	1	1	1	1
2419	653020	2	1	1	1	1	1	1	1	1	1	1	1	1	1	1	1	1	1	1	1	1
2422	1575710	2	1	1	1	1	1	1	1	1	1	1	1	1	1	1	1	1	1	1	1	1
2424	1552818	2	1	1	1	1	1	1	1	1	1	1	1	1	1	1	1	1	1	1	1	1
2425	458282	2	1	1	1	1	1	1	1	1	1	1	1	1	1	1	1	1	1	1	1	1
2426	470922	2	1	1	1	1	1	1	1	1	1	1	1	1	1	1	1	1	1	1	1	1
2427	1426993	2	1	1	1	1	1	1	1	1	1	1	1	1	1	1	1	1	1	1	1	1
2428	24860_8	2	1	1	1	1	1	1	1	1	1	1	1	1	1	1	1	1	1	1	1	1
2429	7893	2	1	1	1	1	1	1	1	1	1	1	1	1	1	1	1	1	1	1	1	1
2431	24812_4	525	1	1	1	1	1	1	1	1	1	1	1	1	1	1	1	1	1	1	1	1
2434	24860_2	2	1	1	1	1	1	1	1	1	1	1	1	1	1	1	1	1	1	1	1	1
2435	24860_4	2	1	1	1	1	1	1	1	1	1	1	1	1	1	1	1	1	1	1	1	1
2437	1287985	195	1	1	1	1	1	1	1	1	1	1	1	1	1	1	1	1	1	1	1	1
2438	73736	2	1	1	1	1	1	1	1	1	1	1	1	1	1	1	1	1	1	1	1	1
2439	10519	2	1	1	1	1	1	1	1	1	1	1	1	1	1	1	1	1	1	1	1	1
2440	1045092	2	0	0	0	0	0	0	0	0	0	0	0	1	1	1	1	1	1	1	1	0
2441	923118	2	1	1	1	1	1	1	1	1	1	1	1	1	1	1	1	1	1	1	1	1
2442	836190	2	1	1	1	1	1	1	1	1	1	1	1	1	1	1	1	1	1	1	1	1
2443	737393	2	1	1	1	1	1	1	1	1	1	1	1	1	1	1	1	1	1	1	1	1
2444	655555	2	1	1	1	1	1	1	1	1	1	1	1	1	1	1	1	1	1	1	1	1
2445	1457504	2	1	1	1	1	1	1	1	1	1	1	1	1	1	1	1	1	1	1	1	1
2446	2887	2	1	1	1	1	1	1	1	1	1	1	1	1	1	1	1	1	1	1	1	1
2447	1296252	2	1	1	1	1	1	1	1	1	1	1	1	1	1	1	1	1	1	1	1	1
2448	1264936	2	1	1	1	1	1	1	1	1	1	1	1	1	1	1	1	1	1	1	1	1
2449	1271651	2	1	1	1	1	1	1	1	1	1	1	1	1	1	1	1	1	1	1	1	1
2450	1178044	2	1	1	1	1	1	1	1	1	1	1	1	1	1	1	1	1	1	1	1	1
2451	1095464	2	1	1	1	1	1	1	1	1	1	1	1	1	1	1	1	1	1	1	1	1
2452	1022959	2	1	1	1	1	1	1	1	1	1	1	1	1	1	1	1	1	1	1	1	1
2453	1482820	671	1	1	1	1	1	1	1	1	1	1	1	1	1	1	1	1	1	1	1	1
2454	1471012	2	1	1	1	1	1	1	1	1	1	1	1	1	1	1	1	1	1	1	1	1
2455	1475764	2	1	1	1	1	1	1	1	1	1	1	1	1	1	1	1	1	1	1	1	1
2456	1494580	2	1	1	1	1	1	1	1	1	1	1	1	1	1	1	1	1	1	1	1	1
2457	1294222	2	1	1	1	1	1	1	1	1	1	1	1	1	1	1	1	1	1	1	1	1
2458	755829	2	1	1	1	1	1	1	1	1	1	1	1	1	1	1	1	1	1	1	1	1
2459	1266220	2	1	1	1	1	1	1	1	1	1	1	1	1	1	1	1	1	1	1	1	1
2460	1232509	2	1	1	1	1	1	1	1	1	1	1	1	1	1	1	1	1	1	1	1	1
2461	628418	2	1	1	1	1	1	1	1	1	1	1	1	1	1	1	1	1	1	1	1	1
2462	466215	2	1	1	1	1	1	1	1	1	1	1	1	1	1	1	1	1	1	1	1	1
2463	981176	2	1	1	1	1	1	1	1	1	1	1	1	1	1	1	1	1	1	1	1	1
2464	98826	2	1	1	1	1	1	1	1	1	1	1	1	1	1	1	1	1	1	1	1	1
2465	303002	2	1	1	1	1	1	1	1	1	1	1	1	1	1	1	1	1	1	1	1	1
2466	1117819	2	1	1	1	1	1	1	1	1	1	1	1	1	1	1	1	1	1	1	1	1
2467	213697	2	1	1	1	1	1	1	1	1	1	1	1	1	1	1	1	1	1	1	1	1
2468	1237202	2	1	1	1	1	1	1	1	1	1	1	1	1	1	1	1	1	1	1	1	1
2469	1262761-97	2	1	1	1	1	1	1	1	1	1	1	1	1	1	1	1	1	1	1	1	1
2470	1392509	2	1	1	1	1	1	1	1	1	1	1	1	1	1	1	1	1	1	1	1	1
2471	1406182	2	1	1	1	1	1	1	1	1	1	1	1	1	1	1	1	1	1	1	1	1
2472	1397513	2	1	1	1	1	1	1	1	1	1	1	1	1	1	1	1	1	1	1	1	1
2473	44895_9	2	1	1	1	1	1	1	1	1	1	1	1	1	1	1	1	1	1	1	1	1
2474	44895_8	2	1	1	1	1	1	1	1	1	1	1	1	1	1	1	1	1	1	1	1	1
2475	44895_4	2	1	1	1	1	1	1	1	1	1	1	1	1	1	1	1	1	1	1	1	1
2476	24845_8	2	1	1	1	1	1	1	1	1	1	1	1	1	1	1	1	1	1	1	1	1
2477	24845_10	2	1	1	1	1	1	1	1	1	1	1	1	1	1	1	1	1	1	1	1	1
2478	24845_5	2	1	1	1	1	1	1	1	1	1	1	1	1	1	1	1	1	1	1	1	1
2479	24845_3	2	1	1	1	1	1	1	1	1	1	1	1	1	1	1	1	1	1	1	1	1
2480	24845_4	2	1	1	1	1	1	1	1	1	1	1	1	1	1	1	1	1	1	1	1	1
2482	25307_6	2	1	1	1	1	1	1	1	1	1	1	1	1	1	1	1	1	1	1	1	1
2483	25307_8	2	1	1	1	1	1	1	1	1	1	1	1	1	1	1	1	1	1	1	1	1
2484	24845_7	2	1	1	1	1	1	1	1	1	1	1	1	1	1	1	1	1	1	1	1	1
2485	44895_10	2	1	1	1	1	1	1	1	1	1	1	1	1	1	1	1	1	1	1	1	1
2486	44895_1	2	1	1	1	1	1	1	1	1	1	1	1	1	1	1	1	1	1	1	1	1
2487	44895_2	2	1	1	1	1	1	1	1	1	1	1	1	1	1	1	1	1	1	1	1	1
2488	25253_8	2	1	1	1	1	1	1	1	1	1	1	1	1	1	1	1	1	1	1	1	1
2489	25307_1	2	1	1	1	1	1	1	1	1	1	1	1	1	1	1	1	1	1	1	1	1
2490	25307_2	2	1	1	1	1	1	1	1	1	1	1	1	1	1	1	1	1	1	1	1	1
2491	25307_3	2	1	1	1	1	1	1	1	1	1	1	1	1	1	1	1	1	1	1	1	1
2492	25307_4	2	1	1	1	1	1	1	1	1	1	1	1	1	1	1	1	1	1	1	1	1
2493	25307_5	2	1	1	1	1	1	1	1	1	1	1	1	1	1	1	1	1	1	1	1	1
2494	24845_6	2	1	1	1	1	1	1	1	1	1	1	1	1	1	1	1	1	1	1	1	1
2495	24845_1	2	1	1	1	1	1	1	1	1	1	1	1	1	1	1	1	1	1	1	1	1
2496	25253_1	2	1	1	1	1	1	1	1	1	1	1	1	1	1	1	1	1	1	1	1	1
2497	25253_10	2	1	1	1	1	1	1	1	1	1	1	1	1	1	1	1	1	1	1	1	1
2498	25253_3	2	1	1	1	1	1	1	1	1	1	1	1	1	1	1	1	1	1	1	1	1
2499	25253_4	2	1	1	1	1	1	1	1	1	1	1	1	1	1	1	1	1	1	1	1	1
2500	25253_5	2	1	1	1	1	1	1	1	1	1	1	1	1	1	1	1	1	1	1	1	1
2501	25253_6	2	1	1	1	1	1	1	1	1	1	1	1	1	1	1	1	1	1	1	1	1
2502	25253_7	661	1	1	1	1	1	1	1	1	1	1	1	1	1	1	1	1	1	1	1	1
2503	44895_5	2	1	1	1	1	1	1	1	1	1	1	1	1	1	1	1	1	1	1	1	1
2504	44895_6	2	1	1	1	1	1	1	1	1	1	1	1	1	1	1	1	1	1	1	1	1
2505	44895_3	2	1	1	1	1	1	1	1	1	1	1	1	1	1	1	1	1	1	1	1	1
2506	24975_4	2	1	1	1	1	1	1	1	1	1	1	1	1	1	1	1	1	1	1	1	1
2507	25561_2	2	1	1	1	1	1	1	1	1	1	1	1	1	1	1	1	1	1	1	1	1
2508	25561_7	2	1	1	1	1	1	1	1	1	1	1	1	1	1	1	1	1	1	1	1	1
2509	25561_1	2	1	1	1	1	1	1	1	1	1	1	1	1	1	1	1	1	1	1	1	1
2510	24975_7	2	1	1	1	1	1	1	1	1	1	1	1	1	1	1	1	1	1	1	1	1
2511	24975_9	2	1	1	1	1	1	1	1	1	1	1	1	1	1	1	1	1	1	1	1	1
2512	25935_10	2	1	1	1	1	1	1	1	1	1	1	1	1	1	1	1	1	1	1	1	1
2513	44327_8	2	1	1	1	1	1	1	1	1	1	1	1	1	1	1	1	1	1	1	1	1
2514	44327_2	2	1	1	1	1	1	1	1	1	1	1	1	1	1	1	1	1	1	1	1	1
2515	25750_7	2	1	1	1	1	1	1	1	1	1	1	1	1	1	1	1	1	1	1	1	1
2516	25750_8	2	1	1	1	1	1	1	1	1	1	1	1	1	1	1	1	1	1	1	1	1
2518	44327_7	2	1	1	1	1	1	1	1	1	1	1	1	1	1	1	1	1	1	1	1	1
2519	44327_1	2	1	1	1	1	1	1	1	1	1	1	1	1	1	1	1	1	1	1	1	1
2520	44327_4	2	1	1	1	1	1	1	1	1	1	1	1	1	1	1	1	1	1	1	1	1
2521	44327_5	2	1	1	1	1	1	1	1	1	1	1	1	1	1	1	1	1	1	1	1	1
2522	44857_10	2	1	1	1	1	1	1	1	1	1	1	1	1	1	1	1	1	1	1	1	1
2526	25691_10	2	1	1	1	1	1	1	1	1	1	1	1	1	1	1	1	1	1	1	1	1
2527	25766_2	2	1	1	1	1	1	1	1	1	1	1	1	1	1	1	1	1	1	1	1	1
2528	25766_3	2	1	1	1	1	1	1	1	1	1	1	1	1	1	1	1	1	1	1	1	1
2529	25935_9	2	1	1	1	1	1	1	1	1	1	1	1	1	1	1	1	1	1	1	1	1
2532	25935_1	2	1	1	1	1	1	1	1	1	1	1	1	1	1	1	1	1	1	1	1	1
2533	25935_2	2	1	1	1	1	1	1	1	1	1	1	1	1	1	1	1	1	1	1	1	1
2536	25935_6	2	1	1	1	1	1	1	1	1	1	1	1	1	1	1	1	1	1	1	1	1
2537	25935_7	2	1	1	1	1	1	1	1	1	1	1	1	1	1	1	1	1	1	1	1	1
2538	25935_8	2	1	1	1	1	1	1	1	1	1	1	1	1	1	1	1	1	1	1	1	1
2539	25766_6	2	1	1	1	1	1	1	1	1	1	1	1	1	1	1	1	1	1	1	1	1
2540	25691_2	2	1	1	1	1	1	1	1	1	1	1	1	1	1	1	1	1	1	1	1	1
2541	25691_6	2	1	1	1	1	1	1	1	1	1	1	1	1	1	1	1	1	1	1	1	1
2542	25691_9	2	1	1	1	1	1	1	1	1	1	1	1	1	1	1	1	1	1	1	1	1
2543	25766_7	2	1	1	1	1	1	1	1	1	1	1	1	1	1	1	1	1	1	1	1	1
2544	25691_1	2	1	1	1	1	1	1	1	1	1	1	1	1	1	1	1	1	1	1	1	1
2545	25766_5	2	1	1	1	1	1	1	1	1	1	1	1	1	1	1	1	1	1	1	1	1
2547	25766_10	2	1	1	1	1	1	1	1	1	1	1	1	1	1	1	1	1	1	1	1	1
2548	25766_4	2	1	1	1	1	1	1	1	1	1	1	1	1	1	1	1	1	1	1	1	1
2549	44467_5	2	1	1	1	1	1	1	1	1	1	1	1	1	1	1	1	1	1	1	1	1
2550	44467_6	2	1	1	1	1	1	1	1	1	1	1	1	1	1	1	1	1	1	1	1	1
2551	44467_7	2	1	1	1	1	1	1	1	1	1	1	1	1	1	1	1	1	1	1	1	1
2552	44467_8	2	1	1	1	1	1	1	1	1	1	1	1	1	1	1	1	1	1	1	1	1
2553	25681_2	2	1	1	1	1	1	1	1	1	1	1	1	1	1	1	1	1	1	1	1	1
2554	25681_3	2	1	1	1	1	1	1	1	1	1	1	1	1	1	1	1	1	1	1	1	1
2555	25681_5	2	1	1	1	1	1	1	1	1	1	1	1	1	1	1	1	1	1	1	1	1
2556	25681_6	2	1	1	1	1	1	1	1	1	1	1	1	1	1	1	1	1	1	1	1	1
2557	25681_8	2	1	1	1	1	1	1	1	1	1	1	1	1	1	1	1	1	1	1	1	1
2558	25681_9	2	1	1	1	1	1	1	1	1	1	1	1	1	1	1	1	1	1	1	1	1
2559	25750_6	2	1	1	1	1	1	1	1	1	1	1	1	1	1	1	1	1	1	1	1	1
2560	44467_10	662	1	1	1	1	1	1	1	1	1	1	1	1	1	1	1	1	1	1	1	1
2561	44467_1	2	1	1	1	1	1	1	1	1	1	1	1	1	1	1	1	1	1	1	1	1
2562	44467_2	2	1	1	1	1	1	1	1	1	1	1	1	1	1	1	1	1	1	1	1	1
2563	44467_3	2	1	1	1	1	1	1	1	1	1	1	1	1	1	1	1	1	1	1	1	1
2564	44467_4	2	1	1	1	1	1	1	1	1	1	1	1	1	1	1	1	1	1	1	1	1
2565	25561_10	2	1	1	1	1	1	1	1	1	1	1	1	1	1	1	1	1	1	1	1	1
2566	43557_1	2	1	1	1	1	1	1	1	1	1	1	1	1	1	1	1	1	1	1	1	1
2568	25878_1	2	1	1	1	1	1	1	1	1	1	1	1	1	1	1	1	1	1	1	1	1
2569	44362_2	2	1	1	1	1	1	1	1	1	1	1	1	1	1	1	1	1	1	1	1	1
2570	25878_3	2	1	1	1	1	1	1	1	1	1	1	1	1	1	1	1	1	1	1	1	1
2572	44362_4	2	1	1	1	1	1	1	1	1	1	1	1	1	1	1	1	1	1	1	1	1
2573	44362_5	2	1	1	1	1	1	1	1	1	1	1	1	1	1	1	1	1	1	1	1	1
2574	44362_6	2	1	1	1	1	1	1	1	1	1	1	1	1	1	1	1	1	1	1	1	1
2575	44362_7	2	1	1	1	1	1	1	1	1	1	1	1	1	1	1	1	1	1	1	1	1
2576	44362_8	2	1	1	1	1	1	1	1	1	1	1	1	1	1	1	1	1	1	1	1	1
2577	44362_9	2	1	1	1	1	1	1	1	1	1	1	1	1	1	1	1	1	1	1	1	1
2578	44437_3	2	1	1	1	1	1	1	1	1	1	1	1	1	1	1	1	1	1	1	1	1
2579	44437_4	2	1	1	1	1	1	1	1	1	1	1	1	1	1	1	1	1	1	1	1	1
2580	44437_5	2	1	1	1	1	1	1	1	1	1	1	1	1	1	1	1	1	1	1	1	1
2581	44437_7	2	1	1	1	1	1	1	1	1	1	1	1	1	1	1	1	1	1	1	1	1
2582	44437_8	2	1	1	1	1	1	1	1	1	1	1	1	1	1	1	1	1	1	1	1	1
2583	44437_9	2	1	1	1	1	1	1	1	1	1	1	1	1	1	1	1	1	1	1	1	1
2584	44362_10	2	1	1	1	1	1	1	1	1	1	1	1	1	1	1	1	1	1	1	1	1
2585	44362_1	2	1	1	1	1	1	1	1	1	1	1	1	1	1	1	1	1	1	1	1	1
2586	26016_4	2	1	1	1	1	1	1	1	1	1	1	1	1	1	1	1	1	1	1	1	1
2587	26016_1	2	1	1	1	1	1	1	1	1	1	1	1	1	1	1	1	1	1	1	1	1
2588	26016_6	2	1	1	1	1	1	1	1	1	1	1	1	1	1	1	1	1	1	1	1	1
2589	26016_10	2	1	1	1	1	1	1	1	1	1	1	1	1	1	1	1	1	1	1	1	1
2590	25569_6	2	1	1	1	1	1	1	1	1	1	1	1	1	1	1	1	1	1	1	1	1
2591	26016_5	2	1	1	1	1	1	1	1	1	1	1	1	1	1	1	1	1	1	1	1	1
2593	26016_8	2	1	1	1	1	1	1	1	1	1	1	1	1	1	1	1	1	1	1	1	1
2594	16553_1	2	1	1	1	1	1	1	1	1	1	1	1	1	1	1	1	1	1	1	1	1
2595	24975_10	2	1	1	1	1	1	1	1	1	1	1	1	1	1	1	1	1	1	1	1	1
2596	44839_10	2	1	1	1	1	1	1	1	1	1	1	1	1	1	1	1	1	1	1	1	1
2597	26016_9	2	1	1	1	1	1	1	1	1	1	1	1	1	1	1	1	1	1	1	1	1
2598	24860_1	2	1	1	1	1	1	1	1	1	1	1	1	1	1	1	1	1	1	1	1	1
2599	24860_6	2	1	1	1	1	1	1	1	1	1	1	1	1	1	1	1	1	1	1	1	1
2600	44298_1	2	1	1	1	1	1	1	1	1	1	1	1	1	1	1	1	1	1	1	1	1
2601	44298_2	2	1	1	1	1	1	1	1	1	1	1	1	1	1	1	1	1	1	1	1	1
2602	44298_4	2	1	1	1	1	1	1	1	1	1	1	1	1	1	1	1	1	1	1	1	1
2603	44298_6	2	1	1	1	1	1	1	1	1	1	1	1	1	1	1	1	1	1	1	1	1
2604	44298_7	2	1	1	1	1	1	1	1	1	1	1	1	1	1	1	1	1	1	1	1	1
2605	44298_9	2	1	1	1	1	1	1	1	1	1	1	1	1	1	1	1	1	1	1	1	1
2606	44298_10	2	1	1	1	1	1	1	1	1	1	1	1	1	1	1	1	1	1	1	1	1
2607	25442_5	672	1	1	1	1	1	1	1	1	1	1	1	1	1	1	1	1	1	1	1	1
2608	25442_7	673	1	1	1	1	1	1	1	1	1	1	1	1	1	1	1	1	1	1	1	1
2609	25442_9	674	1	1	1	1	1	1	1	1	1	1	1	1	1	1	1	1	1	1	1	1
2610	42057_2	2	1	1	1	1	1	1	1	1	1	1	1	1	1	1	1	1	1	1	1	1
2611	1064293_46	2	1	1	1	1	1	1	1	1	1	1	1	1	1	1	1	1	1	1	1	1
2612	44298_3	2	1	1	1	1	1	1	1	1	1	1	1	1	1	1	1	1	1	1	1	1
2613	44839_8	2	1	1	1	1	1	1	1	1	1	1	1	1	1	1	1	1	1	1	1	1
2614	44298_5	2	1	1	1	1	1	1	1	1	1	1	1	1	1	1	1	1	1	1	1	1
2615	44298_8	2	1	1	1	1	1	1	1	1	1	1	1	1	1	1	1	1	1	1	1	1
2616	44839_9	2	1	1	1	1	1	1	1	1	1	1	1	1	1	1	1	1	1	1	1	1
2617	25442_1	2	1	1	1	1	1	1	1	1	1	1	1	1	1	1	1	1	1	1	1	1
2619	1505311	663	1	1	1	1	1	1	1	1	1	1	1	1	1	1	1	1	1	1	1	1
2620	25691_5	2	1	1	1	1	1	1	1	1	1	1	1	1	1	1	1	1	1	1	1	1
2621	24860_9	2	1	1	1	1	1	1	1	1	1	1	1	1	1	1	1	1	1	1	1	1
2633	24812_2	2	1	1	1	1	1	1	1	1	1	1	1	1	1	1	1	1	1	1	1	1
2636	1042969-1197	2	1	1	1	1	1	1	1	1	1	1	1	1	1	1	1	1	1	1	1	1
2637	24812_8	668	1	1	1	1	1	1	1	1	1	1	1	1	1	1	1	1	1	1	1	1
2638	24860_3	2	1	1	1	1	1	1	1	1	1	1	1	1	1	1	1	1	1	1	1	1
2639	24860_5	2	1	1	1	1	1	1	1	1	1	1	1	1	1	1	1	1	1	1	1	1
2640	756476	664	1	1	1	1	1	1	1	1	1	1	1	1	1	1	1	1	1	1	1	1
2642	24812_7	2	1	1	1	1	1	1	1	1	1	1	1	1	1	1	1	1	1	1	1	1
2643	NIPH 146	25	1	1	1	1	1	1	1	1	1	1	1	1	1	1	1	1	1	1	1	1
2645	UMB003	25	1	1	1	1	1	1	1	1	1	1	1	1	1	1	1	1	1	1	1	1
2646	AB_2008-15-69	25	1	1	1	1	1	1	1	1	1	1	1	1	1	1	1	1	1	1	1	1
2647	AB5256	25	1	1	1	1	1	1	1	1	1	1	1	1	1	1	1	1	1	1	1	1
2648	Naval-18	25	1	1	1	1	1	1	1	1	1	1	1	1	1	1	1	1	1	1	1	1
2649	OIFC143	25	1	1	1	1	1	1	1	1	1	1	1	1	1	1	1	1	1	1	1	1
2650	107m	25	1	1	1	1	1	1	1	1	1	1	1	1	1	1	1	1	1	1	1	1
2651	CI86	25	1	1	1	1	1	1	1	1	1	1	1	1	1	1	1	1	1	1	1	1
2652	CI79	25	1	1	1	1	1	1	1	1	1	1	1	1	1	1	1	1	1	1	1	1
2654	1429530	25	1	1	1	1	1	1	1	1	1	1	1	1	1	1	1	1	1	1	1	1
2655	NIPH 615	12	1	1	1	1	1	1	1	1	1	1	1	1	1	1	1	1	1	1	1	1
2656	TG02017	33	1	1	1	1	1	1	1	1	1	1	1	1	1	1	1	1	1	1	1	1
2657	NIPH 190	9	1	1	1	1	1	1	1	1	1	1	1	1	1	1	1	1	1	1	1	1
2659	Naval-82	428	1	1	1	1	1	1	1	1	1	1	1	1	1	1	1	1	1	1	1	1
2663	NIPH 201	38	1	1	1	1	1	1	1	1	1	1	1	1	1	1	1	1	1	1	1	1
2664	NIPH 601	40	1	1	1	1	1	1	1	1	1	1	1	1	1	1	1	1	1	1	1	1
2665	AB031	638	1	1	1	1	1	1	1	1	1	1	1	1	1	1	1	1	1	1	1	1
2666	UMB002	16	1	1	1	1	1	1	1	1	1	1	1	1	1	1	1	1	1	1	1	1
2667	BZICU-2	218	1	1	1	1	1	1	1	1	1	1	1	1	1	1	1	1	1	1	1	1
2668	AB_1649-8	113	1	1	1	1	1	1	1	1	1	1	1	1	1	1	1	1	1	1	1	1
2669	AB_1650-8	113	1	1	1	1	1	1	1	1	1	1	1	1	1	1	1	1	1	1	1	1
2670	1043794	16	1	1	1	1	1	1	1	1	1	1	1	1	1	1	1	1	1	1	1	1
2673	232184	16	1	1	1	1	1	1	1	1	1	1	1	1	1	1	1	1	1	1	1	1
2674	268680	16	1	1	1	1	1	1	1	1	1	1	1	1	1	1	1	1	1	1	1	1
2675	655378	16	1	1	1	1	1	1	1	1	1	1	1	1	1	1	1	1	1	1	1	1
2676	1064293_45	16	1	1	1	1	1	1	1	1	1	1	1	1	1	1	1	1	1	1	1	1
2677	LY2	40	1	1	1	1	1	1	1	1	1	1	1	1	1	1	1	1	1	1	1	1
2679	GTC 03322	40	1	1	1	1	1	1	1	1	1	1	1	1	1	1	1	1	1	1	1	1
2680	GTC 03323	40	1	1	1	1	1	1	1	1	1	1	1	1	1	1	1	1	1	1	1	1
2681	GTC 03328	40	1	1	1	1	1	1	1	1	1	1	1	1	1	1	1	1	1	1	1	1
2682	NIPH 329	11	1	1	1	1	1	1	1	1	1	1	1	1	1	1	1	1	1	1	1	1
2683	OIFC032	32	1	1	1	1	1	1	1	1	1	1	1	1	1	1	1	1	1	1	1	1
2684	OIFC087	32	1	1	1	1	1	1	1	1	1	1	1	1	1	1	1	1	1	1	1	1
2685	OIFC099	32	1	1	1	1	1	1	1	1	1	1	1	1	1	1	1	1	1	1	1	1
2686	OIFC035	403	1	1	1	1	1	1	1	1	1	1	1	1	1	1	1	1	1	1	1	1
2687	TG27387	6	1	1	1	1	1	1	1	1	1	1	1	1	1	1	1	1	1	1	1	1
2688	1297549	528	1	1	1	1	1	1	1	1	1	1	1	1	1	1	1	1	1	1	1	1
2689	781407	32	1	1	1	1	1	1	1	1	1	1	1	1	1	1	1	1	1	1	1	1
2690	144107	154	1	1	1	1	1	1	1	1	1	1	1	1	1	1	1	1	1	1	1	1
2691	1525283	32	1	1	1	1	1	1	1	1	1	1	1	1	1	1	1	1	1	1	1	1
2692	1062314	54	1	1	1	1	1	1	1	1	1	1	1	1	1	1	1	1	1	1	1	1
2693	NIPH 67	35	1	1	1	1	1	1	1	1	1	1	1	1	1	1	1	1	1	1	1	1
2694	Naval-57	155	1	1	1	1	1	1	1	1	1	1	1	1	1	1	1	1	1	1	1	1
2695	TG22204	425	1	1	1	1	1	1	1	1	1	1	1	1	1	1	1	1	1	1	1	1
2696	TG00314	411	1	1	1	1	1	1	1	1	1	1	1	1	1	1	1	1	1	1	1	1
2697	UH6507	669	1	1	1	1	1	1	1	1	1	1	1	1	1	1	1	1	1	1	1	1
2698	1297	537	1	1	1	1	1	1	1	1	1	1	1	1	1	1	1	1	1	1	1	1
2700	1546444	504	1	1	1	1	1	1	1	1	1	1	1	1	1	1	1	1	1	1	1	1
2701	846928	535	1	1	1	1	1	1	1	1	1	1	1	1	1	1	1	1	1	1	1	1
2702	1391434	285	1	1	1	1	1	1	1	1	1	1	1	1	1	1	1	1	1	1	1	1
2703	BM4587	621	1	1	1	1	1	1	1	1	1	1	1	1	1	1	1	1	1	1	1	1
2704	NIPH 80	37	1	1	1	1	1	1	1	1	1	1	1	1	1	1	0	1	1	1	1	0
2706	NIPH 410	39	1	1	1	1	1	1	1	1	1	1	1	1	1	1	1	1	1	1	1	1
2707	WC-A-92	431	1	1	1	1	1	1	1	1	1	1	1	1	1	1	1	1	1	1	1	1
2708	AB405E4	516	1	1	1	1	1	1	1	1	1	1	1	1	1	1	1	1	1	1	1	1
2718	AB900	49	1	1	1	1	1	1	1	1	1	1	1	1	1	1	1	1	1	1	1	1
2719	OIFC111	49	1	1	1	1	1	1	1	1	1	1	1	1	1	1	1	1	1	1	1	1
2720	1461963	49	1	1	1	1	1	1	1	1	1	1	1	1	1	1	1	1	1	1	1	1
2721	1293320	49	1	1	1	1	1	1	1	1	1	1	1	1	1	1	1	1	1	1	1	1
2723	TG22150	78	1	1	1	1	1	1	1	1	1	1	1	1	1	1	1	1	1	1	1	1
2724	TG22142	78	1	1	1	1	1	1	1	1	1	1	1	1	1	1	1	1	1	1	1	1
2725	TG22146	78	1	1	1	1	1	1	1	1	1	1	1	1	1	1	1	1	1	1	1	1
2726	UH5207	78	1	1	1	1	1	1	1	1	1	1	1	1	1	1	1	1	1	1	1	1
2728	831240	78	1	1	1	1	1	1	1	1	1	1	1	1	1	1	1	1	1	1	1	1
2730	AB4857	3	1	1	1	1	1	1	1	1	1	1	1	1	1	1	1	1	1	1	1	1
2731	NIPH 1669	3	1	1	1	1	1	1	1	1	1	1	1	1	1	1	1	1	1	1	1	1
2732	Naval-81	3	1	1	1	1	1	1	1	1	1	1	1	1	1	1	1	1	1	1	1	1
2733	AC30	2	1	1	1	1	1	1	1	1	1	1	1	1	1	1	1	1	1	1	1	1
2734	OIFC137	3	1	1	1	1	1	1	1	1	1	1	1	1	1	1	1	1	1	1	1	1
2735	OIFC109	3	1	1	1	1	1	1	1	1	1	1	1	1	1	1	1	1	1	1	1	1
2736	IS-123	3	1	1	1	1	1	1	1	1	1	1	1	1	1	1	1	1	1	1	1	1
2737	Naval-13	3	1	1	1	1	1	1	1	1	1	1	1	1	1	1	1	1	1	1	1	1
2738	WC-A-694	3	1	1	1	1	1	1	1	1	1	1	1	1	1	1	1	1	1	1	1	1
2739	1121032	500	1	1	1	1	1	1	1	1	1	1	1	1	1	1	1	1	1	1	1	1
2741	472237-120	500	1	1	1	1	1	1	1	1	1	1	1	1	1	1	1	1	1	1	1	1
2742	480175	500	1	1	1	1	1	1	1	1	1	1	1	1	1	1	1	1	1	1	1	1
2743	1237893	500	1	1	1	1	1	1	1	1	1	1	1	1	1	1	1	1	1	1	1	1
2744	1271213	500	1	1	1	1	1	1	1	1	1	1	1	1	1	1	1	1	1	1	1	1
2745	1188188	500	1	1	1	1	1	1	1	1	1	1	1	1	1	1	1	1	1	1	1	1
2746	1276470-86	500	1	1	1	1	1	1	1	1	1	1	1	1	1	1	1	1	1	1	1	1
2747	1406589	521	1	1	1	1	1	1	1	1	1	1	1	1	1	1	1	1	1	1	1	1
2748	42057_6	500	1	1	1	1	1	1	1	1	1	1	1	1	1	1	1	1	1	1	1	1
2749	42057_4	500	1	1	1	1	1	1	1	1	1	1	1	1	1	1	1	1	1	1	1	1
2750	45075_4	500	1	1	1	1	1	1	1	1	1	1	1	1	1	1	1	1	1	1	1	1
2754	AC12	2	1	1	1	1	1	1	1	1	1	1	1	1	1	1	1	1	1	1	1	1
2755	1656-2	2	1	1	1	1	1	1	1	1	1	1	1	1	1	1	1	1	1	1	1	1
2756	AC29	2	1	1	1	1	1	1	1	1	1	1	1	1	1	1	1	1	1	1	1	1
2757	MDR-TJ	2	1	1	1	1	1	1	1	1	1	1	1	1	1	1	1	1	1	1	1	1
2758	MDR-ZJ06	2	1	1	1	1	1	1	1	1	1	1	1	1	1	1	1	1	1	1	1	1
2759	TCDC-AB0715	2	1	1	1	1	1	1	1	1	1	1	1	1	1	1	1	1	1	1	1	1
2760	TYTH-1	2	1	1	1	1	1	1	1	1	1	1	1	1	1	1	1	1	1	1	1	1
2761	BJAB07104	2	1	1	1	1	1	1	1	1	1	1	1	1	1	1	1	1	1	1	1	1
2762	BJAB0868	2	1	1	1	1	1	1	1	1	1	1	1	1	1	1	1	1	1	1	1	1
2764	NIPH 528	2	1	1	1	1	1	1	1	1	1	1	1	1	1	1	1	1	1	1	1	1
2765	NIPH 1362	47	1	1	1	1	1	1	1	1	1	1	1	1	1	1	1	1	1	1	1	1
2768	Ab11111	2	1	1	1	1	1	1	1	1	1	1	1	1	1	1	1	1	1	1	1	1
2769	NIPH 24	2	1	1	1	1	1	1	1	1	1	1	1	1	1	1	1	1	1	1	1	1
2770	NIPH 2061	2	1	1	1	1	1	1	1	1	1	1	1	1	1	1	1	1	1	1	1	1
2771	BIDMC 56	2	1	1	1	1	1	1	1	1	1	1	1	1	1	1	1	1	1	1	1	1
2772	WM99c	2	1	1	1	1	1	1	1	1	1	1	1	1	1	1	1	1	1	1	1	1
2773	AB210	2	1	1	1	1	1	1	1	1	1	1	1	1	1	1	1	1	1	1	1	1
2774	3990	2	1	1	1	1	1	1	1	1	1	1	1	1	1	1	1	1	1	1	1	1
2775	ABNIH2	2	1	1	1	1	1	1	1	1	1	1	1	1	1	1	1	1	1	1	1	1
2777	AB5711	2	1	1	1	1	1	1	1	1	1	1	1	1	1	1	1	1	1	1	1	1
2779	W7282	2	1	1	1	1	1	1	1	1	1	1	1	1	1	1	1	1	1	1	1	1
2780	Naval-17	2	1	1	1	1	1	1	1	1	1	1	1	1	1	1	1	1	1	1	1	1
2781	OIFC189	2	1	1	1	1	1	1	1	1	1	1	1	1	1	1	1	1	1	1	1	1
2782	IS-143	414	1	1	1	1	1	1	1	1	1	1	1	1	1	1	1	1	1	1	1	1
2783	ZWS1122	2	1	1	1	1	1	1	1	1	1	1	1	1	1	1	1	1	1	1	1	1
2784	ZWS1219	2	1	1	1	1	1	1	1	1	1	1	1	1	1	1	1	1	1	1	1	1
2788	AB_2008-15-45	415	1	1	1	1	1	1	1	1	1	1	1	1	1	1	1	1	1	1	1	1
2790	AB_908-12	2	1	1	1	1	1	1	1	1	1	1	1	1	1	1	1	1	1	1	1	1
2791	AB_TG2022	2	1	1	1	1	1	1	1	1	1	1	1	1	1	1	1	1	1	1	1	1
2792	AB_TG2023	2	1	1	1	1	1	1	1	1	1	1	1	1	1	1	1	1	1	1	1	1
2794	AB_TG2631	2	1	1	1	1	1	1	1	1	1	1	1	1	1	1	1	1	1	1	1	1
2795	AB_TG27323	2	1	1	1	1	1	1	1	1	1	1	1	1	1	1	1	1	1	1	1	1
2796	AB_TG27331	2	1	1	1	1	1	1	1	1	1	1	1	1	1	1	1	1	1	1	1	1
2799	AB_2009-04-02-7	2	1	1	1	1	1	1	1	1	1	1	1	1	1	1	1	1	1	1	1	1
2801	AB_909-05	2	1	1	1	1	1	1	1	1	1	1	1	1	1	1	1	1	1	1	1	1
2803	AB_TG27327	2	1	1	1	1	1	1	1	1	1	1	1	1	1	1	1	1	1	1	1	1
2804	AB_TG27335	2	1	1	1	1	1	1	1	1	1	1	1	1	1	1	1	1	1	1	1	1
2805	OIFC180	2	1	1	1	1	1	1	1	1	1	1	1	1	1	1	1	1	1	1	1	1
2807	Naval-113	2	1	1	1	1	1	1	1	1	1	1	1	1	1	1	1	1	1	1	1	1
2808	53264	2	1	1	1	1	1	1	1	1	1	1	1	1	1	1	1	1	1	1	1	1
2809	OIFC338	2	1	1	1	1	1	1	1	1	1	1	1	1	1	1	1	1	1	1	1	1
2810	AB1H8	2	1	1	1	1	1	1	1	1	1	1	1	1	1	1	1	1	1	1	1	1
2814	ABNIH26	2	1	1	1	1	1	1	1	1	1	1	1	1	1	1	1	1	1	1	1	1
2821	48055	2	1	1	1	1	1	1	1	1	1	1	1	1	1	1	1	1	1	1	1	1
2822	AB-HKU3-10	215	1	1	1	1	1	1	1	1	1	1	1	1	1	1	1	1	1	1	1	1
2823	AB-HKU3-08	215	1	1	1	1	1	1	1	1	1	1	1	1	1	1	1	1	1	1	1	1
2824	TG22192	2	1	1	1	1	1	1	1	1	1	1	1	1	1	1	1	1	1	1	1	1
2825	TG22202	2	1	1	1	1	1	1	1	1	1	1	1	1	1	1	1	1	1	1	1	1
2826	TG22212	2	1	1	1	1	1	1	1	1	1	1	1	1	1	1	1	1	1	1	1	1
2827	TG27299	2	1	1	1	1	1	1	1	1	1	1	1	1	1	1	1	1	1	1	1	1
2828	TG27315	2	1	1	1	1	1	1	1	1	1	1	1	1	1	1	1	1	1	1	1	1
2829	TG27319	2	1	1	1	1	1	1	1	1	1	1	1	1	1	1	1	1	1	1	1	1
2830	TG27371	2	1	1	1	1	1	1	1	1	1	1	1	1	1	1	1	1	1	1	1	1
2831	TG27379	2	1	1	1	1	1	1	1	1	1	1	1	1	1	1	1	1	1	1	1	1
2832	TG27383	2	1	1	1	1	1	1	1	1	1	1	1	1	1	1	1	1	1	1	1	1
2833	TG27407	2	1	1	1	1	1	1	1	1	1	1	1	1	1	1	1	1	1	1	1	1
2834	TG27411	2	1	1	1	1	1	1	1	1	1	1	1	1	1	1	1	1	1	1	1	1
2835	TG15239	2	1	1	1	1	1	1	1	1	1	1	1	1	1	1	1	1	1	1	1	1
2836	TG15238	2	1	1	1	1	1	1	1	1	1	1	1	1	1	1	1	1	1	1	1	1
2837	TG15233	2	1	1	1	1	1	1	1	1	1	1	1	1	1	1	1	1	1	1	1	1
2838	TG15236	2	1	1	1	1	1	1	1	1	1	1	1	1	1	1	1	1	1	1	1	1
2839	TG15237	2	1	1	1	1	1	1	1	1	1	1	1	1	1	1	1	1	1	1	1	1
2840	TG2012	2	1	1	1	1	1	1	1	1	1	1	1	1	1	1	1	1	1	1	1	1
2841	TG2013	2	1	1	1	1	1	1	1	1	1	1	1	1	1	1	1	1	1	1	1	1
2842	TG2014	2	1	1	1	1	1	1	1	1	1	1	1	1	1	1	1	1	1	1	1	1
2843	TG22110	2	1	1	1	1	1	1	1	1	1	1	1	1	1	1	1	1	1	1	1	1
2845	DU202	2	1	1	1	1	1	1	1	1	1	1	1	1	1	1	1	1	1	1	1	1
2846	MRY09-0642	2	1	1	1	1	1	1	1	1	1	1	1	1	1	1	1	1	1	1	1	1
2847	MRY10-0558	2	1	1	1	1	1	1	1	1	1	1	1	1	1	1	1	1	1	1	1	1
2848	MRY12-0277	2	1	1	1	1	1	1	1	1	1	1	1	1	1	1	1	1	1	1	1	1
2849	UH0207	2	1	1	1	1	1	1	1	1	1	1	1	1	1	1	1	1	1	1	1	1
2851	UH1007	2	1	1	1	1	1	1	1	1	1	1	1	1	1	1	1	1	1	1	1	1
2854	UH10107	2	1	1	1	1	1	1	1	1	1	1	1	1	1	1	1	1	1	1	1	1
2855	UH10707	2	1	1	1	1	1	1	1	1	1	1	1	1	1	1	1	1	1	1	1	1
2856	UH11608	2	1	1	1	1	1	1	1	1	1	1	1	1	1	1	1	1	1	1	1	1
2857	UH12308	2	1	1	1	1	1	1	1	1	1	1	1	1	1	1	1	1	1	1	1	1
2858	UH12408	2	1	1	1	1	1	1	1	1	1	1	1	1	1	1	1	1	1	1	1	1
2859	UH12808	2	1	1	1	1	1	1	1	1	1	1	1	1	1	1	1	1	1	1	1	1
2860	UH13908	2	1	1	1	1	1	1	1	1	1	1	1	1	1	1	1	1	1	1	1	1
2861	UH14508	2	1	1	1	1	1	1	1	1	1	1	1	1	1	1	1	1	1	1	1	1
2862	UH15208	2	1	1	1	1	1	1	1	1	1	1	1	1	1	1	1	1	1	1	1	1
2863	UH16008	2	1	1	1	1	1	1	1	1	1	1	1	1	1	1	1	1	1	1	1	1
2864	UH16108	2	1	1	1	1	1	1	1	1	1	1	1	1	1	1	1	1	1	1	1	1
2865	UH18608	2	1	1	1	1	1	1	1	1	1	1	1	1	1	1	1	1	1	1	1	1
2866	UH19908	2	1	1	1	1	1	1	1	1	1	1	1	1	1	1	1	1	1	1	1	1
2867	UH20108	2	1	1	1	1	1	1	1	1	1	1	1	1	1	1	1	1	1	1	1	1
2868	UH8907	524	1	1	1	1	1	1	1	1	1	1	1	1	1	1	1	1	1	1	1	1
2869	UH2307	2	1	1	1	1	1	1	1	1	1	1	1	1	1	1	1	1	1	1	1	1
2870	UH8107	2	1	1	1	1	1	1	1	1	1	1	1	1	1	1	1	1	1	1	1	1
2871	UH8407	2	1	1	1	1	1	1	1	1	1	1	1	1	1	1	1	1	1	1	1	1
2872	UH8707	2	1	1	1	1	1	1	1	1	1	1	1	1	1	1	1	1	1	1	1	1
2873	UH8807	2	1	1	1	1	1	1	1	1	1	1	1	1	1	1	1	1	1	1	1	1
2875	UH9707	2	1	1	1	1	1	1	1	1	1	1	1	1	1	1	1	1	1	1	1	1
2876	UH9907	2	1	1	1	1	1	1	1	1	1	1	1	1	1	1	1	1	1	1	1	1
2881	UH5307	2	1	1	1	1	1	1	1	1	1	1	1	1	1	1	1	1	1	1	1	1
2882	UH5707	2	1	1	1	1	1	1	1	1	1	1	1	1	1	1	1	1	1	1	1	1
2883	UH6107	2	1	1	1	1	1	1	1	1	1	1	1	1	1	1	1	1	1	1	1	1
2884	UH6207	2	1	1	1	1	1	1	1	1	1	1	1	1	1	1	1	1	1	1	1	1
2886	UH7807	2	1	1	1	1	1	1	1	1	1	1	1	1	1	1	1	1	1	1	1	1
2887	CI77	2	1	1	1	1	1	1	1	1	1	1	1	1	1	1	1	1	1	1	1	1
2888	UH2107	2	1	1	1	1	1	1	1	1	1	1	1	1	1	1	1	1	1	1	1	1
2889	UH3807	2	1	1	1	1	1	1	1	1	1	1	1	1	1	1	1	1	1	1	1	1
2890	1247182	2	1	1	1	1	1	1	1	1	1	1	1	1	1	1	1	1	1	1	1	1
2893	1051176	2	1	1	1	1	1	1	1	1	1	1	1	1	1	1	1	1	1	1	1	1
2894	58452	2	1	1	1	1	1	1	1	1	1	1	1	1	1	1	1	1	1	1	1	1
2895	532413	2	1	1	1	1	1	1	1	1	1	1	1	1	1	1	1	1	1	1	1	1
2898	1526966	2	1	1	1	1	1	1	1	1	1	1	1	1	1	1	1	1	1	1	1	1
2900	1552865	2	1	1	1	1	1	1	1	1	1	1	1	1	1	1	1	1	1	1	1	1
2901	323408	2	1	1	1	1	1	1	1	1	1	1	1	1	1	1	1	1	1	1	1	1
2902	1552389	2	1	1	1	1	1	1	1	1	1	1	1	1	1	1	1	1	1	1	1	1
2903	1488685	2	1	1	1	1	1	1	1	1	1	1	1	1	1	1	1	1	1	1	1	1
2904	825610	2	1	1	1	1	1	1	1	1	1	1	1	1	1	1	1	1	1	1	1	1
2905	1207552	2	1	1	1	1	1	1	1	1	1	1	1	1	1	1	1	1	1	1	1	1
2906	273929	2	1	1	1	1	1	1	1	1	1	1	1	1	1	1	1	1	1	1	1	1
2907	23671	2	1	1	1	1	1	1	1	1	1	1	1	1	1	1	1	1	1	1	1	1
2908	145660	2	1	1	1	1	1	1	1	1	1	1	1	1	1	1	1	1	1	1	1	1
2909	339786	2	1	1	1	1	1	1	1	1	1	1	1	1	1	1	1	1	1	1	1	1
2910	70136	2	1	1	1	1	1	1	1	1	1	1	1	1	1	1	1	1	1	1	1	1
2911	730795	2	1	1	1	1	1	1	1	1	1	1	1	1	1	1	1	1	1	1	1	1
2912	1428368	2	1	1	1	1	1	1	1	1	1	1	1	1	1	1	1	1	1	1	1	1
2913	11126	2	1	1	1	1	1	1	1	1	1	1	1	1	1	1	1	1	1	1	1	1
2914	45002_6	2	1	1	1	1	1	1	1	1	1	1	1	1	1	1	1	1	1	1	1	1
2915	45002_7	2	1	1	1	1	1	1	1	1	1	1	1	1	1	1	1	1	1	1	1	1
2917	45002_5	2	1	1	1	1	1	1	1	1	1	1	1	1	1	1	1	1	1	1	1	1
2918	45002_10	2	1	1	1	1	1	1	1	1	1	1	1	1	1	1	1	1	1	1	1	1
2919	45002_3	2	1	1	1	1	1	1	1	1	1	1	1	1	1	1	1	1	1	1	1	1
2920	45002_4	2	1	1	1	1	1	1	1	1	1	1	1	1	1	1	1	1	1	1	1	1
2921	16553_6	415	1	1	1	1	1	1	1	1	1	1	1	1	1	1	1	1	1	1	1	1
2922	16553_2	415	1	1	1	1	1	1	1	1	1	1	1	1	1	1	1	1	1	1	1	1
2923	16553_4	415	1	1	1	1	1	1	1	1	1	1	1	1	1	1	1	1	1	1	1	1
2924	16553_3	415	1	1	1	1	1	1	1	1	1	1	1	1	1	1	1	1	1	1	1	1
2925	16553_10	415	1	1	1	1	1	1	1	1	1	1	1	1	1	1	1	1	1	1	1	1
2926	16553_9	415	1	1	1	1	1	1	1	1	1	1	1	1	1	1	1	1	1	1	1	1
2927	16553_8	415	1	1	1	1	1	1	1	1	1	1	1	1	1	1	1	1	1	1	1	1
2928	1539026	2	1	1	1	1	1	1	1	1	1	1	1	1	1	1	1	1	1	1	1	1
2932	1276470-132	2	1	1	1	1	1	1	1	1	1	1	1	1	1	1	1	1	1	1	1	1
2933	LY3	2	1	1	1	1	1	1	1	1	1	1	1	1	1	1	1	1	1	1	1	1
2936	LY9	2	1	1	1	1	1	1	1	1	1	1	1	1	1	1	1	1	1	1	1	1
2938	LY4	2	1	1	1	1	1	1	1	1	1	1	1	1	1	1	1	1	1	1	1	1
2939	LY5	2	1	1	1	1	1	1	1	1	1	1	1	1	1	1	1	1	1	1	1	1
2940	TCM206	2	1	1	1	1	1	1	1	1	1	1	1	1	1	1	1	1	1	1	1	1
2941	T25	2	1	1	1	1	1	1	1	1	1	1	1	1	1	1	1	1	1	1	1	1
2942	341	2	1	1	1	1	1	1	1	1	1	1	1	1	1	1	1	1	1	1	1	1
2943	AB_2007-16-25-01-7	241	1	1	1	1	1	1	1	1	1	1	1	1	1	1	1	1	1	1	1	1
2944	AB_2007-16-27-01	241	1	1	1	1	1	1	1	1	1	1	1	1	1	1	1	1	1	1	1	1
2945	AB_TG27339	241	1	1	1	1	1	1	1	1	1	1	1	1	1	1	1	1	1	1	1	1
2947	AB_TG2028	406	1	1	1	1	1	1	1	1	1	1	1	1	1	1	1	1	1	1	1	1
2948	AB_TG2030	406	1	1	1	1	1	1	1	1	1	1	1	1	1	1	1	1	1	1	1	1
2949	AB_TG2031	406	1	1	1	1	1	1	1	1	1	1	1	1	1	1	1	1	1	1	1	1
2950	TG22332	406	1	1	1	1	1	1	1	1	1	1	1	1	1	1	1	1	1	1	1	1
2952	TG22336	406	1	1	1	1	1	1	1	1	1	1	1	1	1	1	1	1	1	1	1	1
2953	TG27295	406	1	1	1	1	1	1	1	1	1	1	1	1	1	1	1	1	1	1	1	1
2954	TG07725	406	1	1	1	1	1	1	1	1	1	1	1	1	1	1	1	1	1	1	1	1
2955	UH5107	406	1	1	1	1	1	1	1	1	1	1	1	1	1	1	1	1	1	1	1	1
2957	AbH12o-A2	79	1	1	1	1	1	1	1	1	1	1	1	1	1	1	1	1	1	1	1	1
2958	AB030	79	1	1	1	1	1	1	1	1	1	1	1	1	1	1	1	1	1	1	1	1
2959	AB_TG27343	422	1	1	1	1	1	1	1	1	1	1	1	1	1	1	1	1	1	1	1	1
2960	TG02011	422	1	1	1	1	1	1	1	1	1	1	1	1	1	1	1	1	1	1	1	1
2964	UH22908	422	1	1	1	1	1	1	1	1	1	1	1	1	1	1	1	1	1	1	1	1
2965	UH6907	422	1	1	1	1	1	1	1	1	1	1	1	1	1	1	1	1	1	1	1	1
2966	UH7607	422	1	1	1	1	1	1	1	1	1	1	1	1	1	1	1	1	1	1	1	1
2967	UH7907	422	1	1	1	1	1	1	1	1	1	1	1	1	1	1	1	1	1	1	1	1
2968	A33405	422	1	1	1	1	1	1	1	1	1	1	1	1	1	1	1	1	1	1	1	1
2969	Naval-72	405	1	1	1	1	1	1	1	1	1	1	1	1	1	1	1	1	1	1	1	1
2970	EGD-HP18	221	1	1	1	1	1	1	1	1	1	1	1	1	1	1	1	1	1	1	1	1
2971	299505	508	1	1	1	1	1	1	1	1	1	1	1	1	1	1	1	1	1	1	1	1
2972	532279	519	1	1	1	1	1	1	1	1	1	1	1	1	1	1	1	1	1	1	1	1
2973	OIFC0162	412	1	1	1	1	1	1	1	1	1	1	1	1	1	1	1	1	1	1	1	1
2974	WC-348	412	1	1	1	1	1	1	1	1	1	1	1	1	1	1	1	1	1	1	1	1
2975	OIFC047	665	1	1	1	1	1	1	1	1	1	1	1	1	1	1	1	1	1	1	1	1
2976	110912	499	1	1	1	1	1	1	1	1	1	1	1	1	1	1	1	1	1	1	1	1
2978	397971	499	1	1	1	1	1	1	1	1	1	1	1	1	1	1	1	1	1	1	1	1
2979	722310	499	1	1	1	1	1	1	1	1	1	1	1	1	1	1	1	1	1	1	1	1
2980	457946	499	1	1	1	1	1	1	1	1	1	1	1	1	1	1	1	1	1	1	1	1
2981	607805	499	1	1	1	1	1	1	1	1	1	1	1	1	1	1	1	1	1	1	1	1
2982	1195185_11	499	1	1	1	1	1	1	1	1	1	1	1	1	1	1	1	1	1	1	1	1
2983	1533268	499	1	1	1	1	1	1	1	1	1	1	1	1	1	1	1	1	1	1	1	1
2984	214216	499	1	1	1	1	1	1	1	1	1	1	1	1	1	1	1	1	1	1	1	1
2985	14216	499	1	1	1	1	1	1	1	1	1	1	1	1	1	1	1	1	1	1	1	1
2986	1170863	499	1	1	1	1	1	1	1	1	1	1	1	1	1	1	1	1	1	1	1	1
2987	1413735	499	1	1	1	1	1	1	1	1	1	1	1	1	1	1	1	1	1	1	1	1
2988	1195185_80	499	1	1	1	1	1	1	1	1	1	1	1	1	1	1	1	1	1	1	1	1
2992	BR097	499	1	1	1	1	1	1	1	1	1	1	1	1	1	1	1	1	1	1	1	1
2993	BU310	499	1	1	1	1	1	1	1	1	1	1	1	1	1	1	1	1	1	1	1	1
2994	ABBL099	499	1	1	1	1	1	1	1	1	1	1	1	1	1	1	1	1	1	1	1	1
2995	1419130	529	1	1	1	1	1	1	1	1	1	1	1	1	1	1	1	1	1	1	1	1
2996	233846	126	1	1	1	1	1	1	1	1	1	1	1	1	1	1	1	1	1	1	1	1
2997	NIPH 60	34	1	1	1	1	1	1	1	1	1	1	1	1	1	1	1	1	1	1	1	1
2998	SDF	17	0	0	0	0	0	0	0	0	0	0	0	0	0	0	0	0	0	0	0	0
3062	IOMTU433	622	1	1	1	1	1	1	1	1	1	1	1	1	1	1	1	1	1	1	1	1
3063	NCGM 237	2	1	1	1	1	1	1	1	1	1	1	1	1	1	1	1	1	1	1	1	1
3064	6200	464	1	1	1	1	1	1	1	1	1	1	1	1	1	1	1	1	1	1	1	1
3065	CSO1	2	1	1	1	1	1	1	1	1	1	1	1	1	1	1	1	1	1	1	1	1
3066	CR17	2	1	1	1	1	1	1	1	1	1	1	1	1	1	1	1	1	1	1	1	1
3067	A1	1	1	1	1	1	1	1	1	1	1	1	1	1	1	1	1	1	1	1	1	1
3068	AB5075-UW	1	1	1	1	1	1	1	1	1	1	1	1	1	1	1	1	1	1	1	1	1
3069	Ab04-mff	10	1	1	1	1	1	1	1	1	1	1	1	1	1	1	1	1	1	1	1	1
3070	D36	81	1	1	1	1	1	1	1	1	1	1	1	1	1	1	1	1	1	1	1	1
3071	XH386	2	1	1	1	1	1	1	1	1	1	1	1	1	1	1	1	1	1	1	1	1
3072	CIP70.10	126	1	1	1	1	1	1	1	1	1	1	1	1	1	1	1	1	1	1	1	1
3073	KBN10P02143	2	1	1	1	1	1	1	1	1	1	1	1	1	1	1	1	1	1	1	1	1
3170	YU-R612	2	1	1	1	1	1	1	1	1	1	1	1	1	1	1	1	1	1	1	1	1
3171	XH860	2	1	1	1	1	1	1	1	1	1	1	1	1	1	1	1	1	1	1	1	1
3172	XH859	2	1	1	1	1	1	1	1	1	1	1	1	1	1	1	1	1	1	1	1	1
3173	XH857	215	1	1	1	1	1	1	1	1	1	1	1	1	1	1	1	1	1	1	1	1
3174	XH856	2	1	1	1	1	1	1	1	1	1	1	1	1	1	1	1	1	1	1	1	1
3175	XH858	23	1	1	1	1	1	1	1	1	1	1	1	1	1	1	1	1	1	1	1	1
3176	3207	422	1	1	1	1	1	1	1	1	1	1	1	1	1	1	1	1	1	1	1	1
3177	Ab421_GEIH-2010	79	1	1	1	1	1	1	1	1	1	1	1	1	1	1	1	1	1	1	1	1
3178	TYTH-2	2	1	1	1	1	1	1	1	1	1	1	1	1	1	1	1	1	1	1	1	1
3301	151/1C	923	1	1	1	1	1	1	1	1	1	1	1	1	1	1	1	1	1	1	1	1
3304	A134	216	1	1	1	1	1	1	1	1	1	1	1	1	1	1	1	1	1	1	1	1
3305	A138	10	1	1	1	1	1	1	1	1	1	1	1	1	1	1	1	1	1	1	1	1
3306	A140	77	1	1	1	1	1	1	1	1	1	1	1	1	1	1	1	1	1	1	1	1
3307	A147	32	1	1	1	1	1	1	1	1	1	1	1	1	1	1	1	1	1	1	1	1
3308	A155	10	1	1	1	1	1	1	1	1	1	1	1	1	1	1	1	1	1	1	1	1
3309	A158	10	1	1	1	1	1	1	1	1	1	1	1	1	1	1	1	1	1	1	1	1
3310	A159	10	1	1	1	1	1	1	1	1	1	1	1	1	1	1	1	1	1	1	1	1
3311	A160	10	1	1	1	1	1	1	1	1	1	1	1	1	1	1	1	1	1	1	1	1
3312	A161	10	1	1	1	1	1	1	1	1	1	1	1	1	1	1	1	1	1	1	1	1
3313	A162	10	1	1	1	1	1	1	1	1	1	1	1	1	1	1	1	1	1	1	1	1
3314	A163	10	1	1	1	1	1	1	1	1	1	1	1	1	1	1	1	1	1	1	1	1
3315	A166B	923	1	1	1	1	1	1	1	1	1	1	1	1	1	1	1	1	1	1	1	1
3316	A169	10	1	1	1	1	1	1	1	1	1	1	1	1	1	1	1	1	1	1	1	1
3317	A170	10	1	1	1	1	1	1	1	1	1	1	1	1	1	1	1	1	1	1	1	1
3318	A173	216	1	1	1	1	1	1	1	1	1	1	1	1	1	1	1	1	1	1	1	1
3319	A174	267	1	1	1	1	1	1	1	1	1	1	1	1	1	1	1	1	1	1	1	1
3320	A181	216	1	1	1	1	1	1	1	1	1	1	1	1	1	1	1	1	1	1	1	1
3321	MSHR_A183	1225	1	1	1	1	1	1	1	1	1	1	1	0	1	1	1	1	1	1	1	1
3322	A184	1225	1	1	1	1	1	1	1	1	1	1	1	1	1	1	1	1	1	1	1	1
3323	A185	216	1	1	1	1	1	1	1	1	1	1	1	1	1	1	1	1	1	1	1	1
3324	A186	10	1	1	1	1	1	1	1	1	1	1	1	1	1	1	1	1	1	1	1	1
3325	A188	6	1	1	1	1	1	1	1	1	1	1	1	1	1	1	1	1	1	1	1	1
3326	A189	654	1	1	1	1	1	1	1	1	1	1	1	1	1	1	1	1	1	1	1	1
3327	MSHR_A192	1111	1	1	1	1	1	1	1	1	1	1	1	1	1	1	1	1	1	1	1	1
3328	A193	267	1	1	1	1	1	1	1	1	1	1	1	1	1	1	1	1	1	1	1	1
3329	A196	10	1	1	1	1	1	1	1	1	1	1	1	1	1	1	1	1	1	1	1	1
3330	A197	10	1	1	1	1	1	1	1	1	1	1	1	1	1	1	1	1	1	1	1	1
3331	A198	10	1	1	1	1	1	1	1	1	1	1	1	1	1	1	1	1	1	1	1	1
3332	A2	10	1	1	1	1	1	1	1	1	1	1	1	1	1	1	1	1	1	1	1	1
3333	A200	837	1	1	1	1	1	1	1	1	1	1	1	1	1	1	1	1	1	1	1	1
3334	A202	10	1	1	1	1	1	1	1	1	1	1	1	1	1	1	1	1	1	1	1	1
3335	MSHR_A203	1227	1	1	1	1	1	1	1	1	1	1	1	1	1	1	1	1	1	1	1	1
3336	A204	10	1	1	1	1	1	1	1	1	1	1	1	1	1	1	1	1	1	1	1	1
3337	A205	280	1	1	1	1	1	1	1	1	1	1	1	1	1	1	1	1	1	1	1	1
3338	A215	10	1	1	1	1	1	1	1	1	1	1	1	1	1	1	1	1	1	1	1	1
3339	A217	10	1	1	1	1	1	1	1	1	1	1	1	1	1	1	1	1	1	1	1	1
3340	A219	424	1	1	1	1	1	1	1	1	1	1	1	1	1	1	1	1	1	1	1	1
3341	A221	10	1	1	1	1	1	1	1	1	1	1	1	1	1	1	1	1	1	1	1	1
3342	A223	10	1	1	1	1	1	1	1	1	1	1	1	1	1	1	1	1	1	1	1	1
3343	A224	10	1	1	1	1	1	1	1	1	1	1	1	1	1	1	1	1	1	1	1	1
3344	A225	10	1	1	1	1	1	1	1	1	1	1	1	1	1	1	1	1	1	1	1	1
3345	A226	10	1	1	1	1	1	1	1	1	1	1	1	1	1	1	1	1	1	1	1	1
3346	A230	109	1	1	1	1	1	1	1	1	1	1	1	1	1	1	1	1	1	1	1	1
3347	A232	10	1	1	1	1	1	1	1	1	1	1	1	1	1	1	1	1	1	1	1	1
3348	A234	10	1	1	1	1	1	1	1	1	1	1	1	1	1	1	1	1	1	1	1	1
3349	A237	10	1	1	1	1	1	1	1	1	1	1	1	1	1	1	1	1	1	1	1	1
3350	A240	10	1	1	1	1	1	1	1	1	1	1	1	1	1	1	1	1	1	1	1	1
3352	A245	10	1	1	1	1	1	1	1	1	1	1	1	1	1	1	1	1	1	1	1	1
3353	A246	374	1	1	1	1	1	1	1	1	1	1	1	1	1	1	1	1	1	1	1	1
3354	A3	10	1	1	1	1	1	1	1	1	1	1	1	1	1	1	1	1	1	1	1	1
3355	MSHR_A4	1230	1	1	1	1	1	1	1	1	1	1	1	1	1	1	1	1	1	1	1	1
3356	A5	499	1	1	1	1	1	1	1	1	1	1	1	1	1	1	1	1	1	1	1	1
3357	MSHR_A53	1224	1	1	1	1	1	1	1	1	1	1	1	1	1	1	1	1	1	1	1	1
3358	MSHR_A54	1223	1	1	1	1	1	1	1	1	1	1	1	1	1	1	1	1	1	1	1	1
3359	A55	10	1	1	1	1	1	1	1	1	1	1	1	1	1	1	1	1	1	1	1	1
3360	A57	10	1	1	1	1	1	1	1	1	1	1	1	1	1	1	1	1	1	1	1	1
3361	A58	10	1	1	1	1	1	1	1	1	1	1	1	1	1	1	1	1	1	1	1	1
3362	A6	10	1	1	1	1	1	1	1	1	1	1	1	1	1	1	1	1	1	1	1	1
3363	A62	1	1	1	1	1	1	1	1	1	1	1	1	1	1	1	1	1	1	1	1	1
3364	MSHR_A68	1228	1	1	1	1	1	1	1	1	1	1	1	1	1	1	1	1	1	1	1	1
3365	A7	10	1	1	1	1	1	1	1	1	1	1	1	1	1	1	1	1	1	1	1	1
3366	MSHR_A8	1229	1	1	1	1	1	1	1	1	1	1	1	1	1	1	1	1	1	1	1	1
3367	A81	1226	1	1	1	1	1	1	1	1	1	1	1	1	1	1	1	1	1	1	1	1
3368	MSHR_A82	1226	1	1	1	1	1	1	1	1	1	1	1	1	1	1	1	1	1	1	1	1
3369	A89	203	1	1	1	1	1	1	1	1	1	1	1	1	1	1	0	1	1	1	1	0
3370	A9	216	1	1	1	1	1	1	1	1	1	1	1	1	1	1	1	1	1	1	1	1
3371	A93	10	1	1	1	1	1	1	1	1	1	1	1	1	1	1	1	1	1	1	1	1
3372	A96	141	1	1	1	1	1	1	1	1	1	1	1	1	1	1	1	1	1	1	1	1
3373	156/2C	926	1	1	1	1	1	1	1	1	1	1	1	1	1	1	1	1	1	1	1	1
3386	SUl21-2	936	1	1	1	1	1	1	1	1	1	1	1	1	1	1	1	1	1	1	1	1
3388	Gänse Ei-1	938	1	1	1	1	1	1	1	1	1	1	1	1	1	1	1	1	1	1	1	1
3389	Gänsemehl-2	138	1	1	1	1	1	1	1	1	1	1	1	1	1	1	1	1	1	1	1	1
3394	LoGeIst3-1	821	1	1	1	1	1	1	1	1	1	1	1	1	1	1	1	1	1	1	1	1
3662	7962	458	1	1	1	1	1	1	1	1	1	1	1	1	1	1	1	1	1	1	1	1
3790	MD-CRE041-MD-M05329	1154	1	1	1	1	1	1	1	1	1	1	1	1	1	1	1	1	1	1	1	1
3839	ACIN00149	1190	1	1	1	1	1	1	1	1	1	1	1	1	1	1	1	1	1	1	1	1
3840	ACIN00151	342	1	1	1	1	1	1	1	1	1	1	1	1	1	1	1	1	1	1	1	1
3842	ACIN00176	1191	1	1	1	1	1	1	1	1	1	1	1	1	1	1	1	1	1	1	1	1
3878	NCIMB8209	1197	1	1	1	1	1	1	1	1	1	1	1	1	1	1	1	1	1	1	1	1
3896	5080	1231	1	1	1	1	1	1	1	1	1	1	1	1	1	1	1	1	1	1	1	1
3897	5081	1231	1	1	1	1	1	1	1	1	1	1	1	1	1	1	1	1	1	1	1	1
4042	AB18PR065	1303	1	1	1	1	1	1	1	1	1	1	1	1	1	1	1	1	1	1	1	1
4045	CRAB-GPS-06	81	1	1	1	1	1	1	1	1	1	1	1	1	1	1	1	1	1	1	1	1
4047	CRAB-GPS-05	1	1	1	1	1	1	1	1	1	1	1	1	1	1	1	1	1	1	1	1	1
4049	CRAB-GPS-10	1	1	1	1	1	1	1	1	1	1	1	1	1	1	1	1	1	1	1	1	1
4050	CRAB-GPS-11	2	1	1	1	1	1	1	1	1	1	1	1	1	1	1	1	1	1	1	1	1
4051	CRAB-GPS-28	2	1	1	1	1	1	1	1	1	1	1	1	1	1	1	1	1	1	1	1	1
4052	CRAB-GPS-29	2	1	1	1	1	1	1	1	1	1	1	1	1	1	1	1	1	1	1	1	1
4053	CRAB-GPS-47	2	1	1	1	1	1	1	1	1	1	1	1	1	1	1	1	1	1	1	1	1
4054	CRAB-GPS-48	1	1	1	1	1	1	1	1	1	1	1	1	1	1	1	1	1	1	1	1	1
4127	CRE341/2015	25	1	1	1	1	1	1	1	1	1	1	1	1	1	1	1	1	1	1	1	1
4130	1312671	2	1	1	1	1	1	1	1	1	1	1	1	1	1	1	1	1	1	1	1	1
4131	2018-12-18	2	1	1	1	1	1	1	1	1	1	1	1	1	1	1	1	1	1	1	1	1
4212	ACB003	1386	1	1	1	1	1	1	1	1	1	1	1	1	1	1	1	1	1	1	1	1
4430	1702649	2	1	1	1	1	1	1	1	1	1	1	1	1	1	1	1	1	1	1	1	1
4431	1600972	215	1	1	1	1	1	1	1	1	1	1	1	1	1	1	1	1	1	1	1	1
4432	1501103	2	1	1	1	1	1	1	1	1	1	1	1	1	1	1	1	1	1	1	1	1
4433	1601174	2	1	1	1	1	1	1	1	1	1	1	1	1	1	1	1	1	1	1	1	1
4434	ACE-JSC-ALP-101066	1429	1	1	1	1	1	1	1	1	1	1	1	1	1	1	1	1	1	1	1	1
4440	1601108	2	1	1	1	1	1	1	1	1	1	1	1	1	1	1	1	1	1	1	1	1
4444	ABAY12003	2	1	1	1	1	1	1	1	1	1	1	1	1	1	1	1	1	1	1	1	1
4445	ABAY13017	2	1	1	1	1	1	1	1	1	1	1	1	1	1	1	1	1	1	1	1	1
4496	TG22158	1436	1	1	1	1	1	1	1	1	1	1	1	1	1	1	1	1	1	1	1	1
4497	TG69784	1437	1	1	1	1	1	1	1	1	1	1	1	1	1	1	1	1	1	1	1	1
4498	TG22162	1438	1	1	1	1	1	1	1	1	1	1	1	1	1	1	1	1	1	1	1	1
4513	503/16	1447	1	1	1	1	1	1	1	1	1	1	1	1	1	1	1	1	1	1	1	1
4514	545/16	1448	1	1	1	1	1	1	1	1	1	1	1	1	1	1	1	1	1	1	1	1
4515	CRAb-29801	1562	1	1	1	1	1	1	1	1	1	1	1	1	1	1	1	1	1	1	1	1
4516	CRAb-18021	1573	1	1	1	1	1	1	1	1	1	1	1	1	1	1	1	1	1	1	1	1
4658	01__31_16	1	1	1	1	1	1	1	1	1	1	1	1	1	1	1	1	1	1	1	1	1
4661	04__546_16	1	1	1	1	1	1	1	1	1	1	1	1	1	1	1	1	1	1	1	1	1
4662	05__763_16	25	1	1	1	1	1	1	1	1	1	1	1	1	1	1	1	1	1	1	1	1
4663	06__915_16	79	1	1	1	1	1	1	1	1	1	1	1	1	1	1	1	1	1	1	1	1
4665	08__ID_548_17	1	1	1	1	1	1	1	1	1	1	1	1	1	1	1	1	1	1	1	1	1
4666	09__67_16	15	1	1	1	1	1	1	1	1	1	1	1	1	1	1	1	1	1	1	1	1
4667	11__478_16	79	1	1	1	1	1	1	1	1	1	1	1	1	1	1	1	1	1	1	1	1
4669	13__767_16	15	1	1	1	1	1	1	1	1	1	1	1	1	1	1	1	1	1	1	1	1
4670	14__916_16	151	1	1	1	1	1	1	1	1	1	1	1	1	1	1	1	1	1	1	1	1
4671	16__006	20	1	1	1	1	1	1	1	1	1	1	1	1	1	1	1	1	1	1	1	1
4673	18__261_16	15	1	1	1	1	1	1	1	1	1	1	1	1	1	1	1	1	1	1	1	1
4674	19__479_16	15	1	1	1	1	1	1	1	1	1	1	1	1	1	1	1	1	1	1	1	1
4675	20__548_16	1	1	1	1	1	1	1	1	1	1	1	1	1	1	1	1	1	1	1	1	1
4676	21__768_16	25	1	1	1	1	1	1	1	1	1	1	1	1	1	1	1	1	1	1	1	1
4677	22__917_16	79	1	1	1	1	1	1	1	1	1	1	1	1	1	1	1	1	1	1	1	1
4678	23__192_17	1	1	1	1	1	1	1	1	1	1	1	1	1	1	1	1	1	1	1	1	1
4679	24__066	1	1	1	1	1	1	1	1	1	1	1	1	1	1	1	1	1	1	1	1	1
4680	25__101_16	1	1	1	1	1	1	1	1	1	1	1	1	1	1	1	1	1	1	1	1	1
4681	26__300_16	1	1	1	1	1	1	1	1	1	1	1	1	1	1	1	1	1	1	1	1	1
4682	27__482_16	1	1	1	1	1	1	1	1	1	1	1	1	1	1	1	1	1	1	1	1	1
4683	28__550_16	1	1	1	1	1	1	1	1	1	1	1	1	1	1	1	1	1	1	1	1	1
4686	31__276_17	25	1	1	1	1	1	1	1	1	1	1	1	1	1	1	1	1	1	1	1	1
4687	33__156_16	163	1	1	1	1	1	1	1	1	1	1	1	1	1	1	1	1	1	1	1	1
4688	34__359_16	15	1	1	1	1	1	0	0	0	0	0	0	0	0	0	0	0	0	0	0	0
4689	35__483_16	15	1	1	1	1	1	1	1	1	1	1	1	1	1	1	1	1	1	1	1	1
4690	36__563_16	1	1	1	1	1	1	1	1	1	1	1	1	1	1	1	1	1	1	1	1	1
4691	38__928_16	15	1	1	1	1	1	1	1	1	1	1	1	1	1	1	1	1	1	1	1	1
4692	41__168_16	79	1	1	1	1	1	1	1	1	1	1	1	1	1	1	1	1	1	1	1	1
4693	42__366_16	1	1	1	1	1	1	1	1	1	1	1	1	1	1	1	1	1	1	1	1	1
4694	43__484_16	730	1	1	1	1	1	1	1	1	1	1	1	1	1	1	1	1	1	1	1	1
4695	44__572_16	79	1	1	1	1	1	1	1	1	1	1	1	1	1	1	1	1	1	1	1	1
4696	45__808_16	79	1	1	1	1	1	1	1	1	1	1	1	1	1	1	1	1	1	1	1	1
4697	46__961_16	79	1	1	1	1	1	1	1	1	1	1	1	1	1	1	1	1	1	1	1	1
4698	47__319_17	1	1	1	1	1	1	1	1	1	1	1	1	1	1	1	1	1	1	1	1	1
4699	48__070	25	1	1	1	1	1	1	1	1	1	1	1	1	1	1	1	1	1	1	1	1
4700	49__209_16	15	1	1	1	1	1	1	1	1	1	1	1	1	1	1	1	1	1	1	1	1
4701	50__372_16	25	1	1	1	1	1	1	1	1	1	1	1	1	1	1	1	1	1	1	1	1
4702	51__494_16	1	1	1	1	1	1	1	1	1	1	1	1	1	1	1	1	1	1	1	1	1
4703	52__600_16	49	1	1	1	1	1	1	1	1	1	1	1	1	1	1	1	1	1	1	1	1
4704	53__830_16	79	1	1	1	1	1	1	1	1	1	1	1	1	1	1	1	1	1	1	1	1
4705	54__966_16	1	1	1	1	1	1	1	1	1	1	1	1	1	1	1	1	1	1	1	1	1
4706	55__060	15	1	1	1	1	1	1	1	1	1	1	1	1	1	1	1	1	1	1	1	1
4707	57__211_16	25	1	1	1	1	1	1	1	1	1	1	1	1	1	1	1	1	1	1	1	1
4708	58__397_16	79	1	1	1	1	1	1	1	1	1	1	1	1	1	1	1	1	1	1	1	1
4709	59__503_16	1447	1	1	1	1	1	1	1	1	1	1	1	1	1	1	1	1	1	1	1	1
4710	60__606_16	15	1	1	1	1	1	1	1	1	1	1	1	1	1	1	1	1	1	1	1	1
4712	62__26_17	1	1	1	1	1	1	1	1	1	1	1	1	1	1	1	1	1	1	1	1	1
4714	65__212_16	25	1	1	1	1	1	1	1	1	1	1	1	1	1	1	1	1	1	1	1	1
4715	66__398_16	79	1	1	1	1	1	1	1	1	1	1	1	1	1	1	1	1	1	1	1	1
4716	68__630_16	1	1	1	1	1	1	1	1	1	1	1	1	1	1	1	1	1	1	1	1	1
4717	69__872_16	25	1	1	1	1	1	1	1	1	1	1	1	1	1	1	1	1	1	1	1	1
4720	73__213_16	79	1	1	1	1	1	1	1	1	1	1	1	1	1	1	1	1	1	1	1	1
4721	74__399_16	15	1	1	1	1	1	1	1	1	1	1	1	1	1	1	1	1	1	1	1	1
4724	77__886_16	25	1	1	1	1	1	1	1	1	1	1	1	1	1	1	1	1	1	1	1	1
4725	80__ID_207_18	25	1	1	1	1	1	1	1	1	1	1	1	1	1	1	1	1	1	1	1	1
4727	82__403_16	79	1	1	1	1	1	1	1	1	1	1	1	1	1	1	1	1	1	1	1	1
4728	86__162_17	730	1	1	1	1	1	1	1	1	1	1	1	1	1	1	1	1	1	1	1	1
4729	87__053	15	1	1	1	1	1	1	1	1	1	1	1	1	1	1	1	1	1	1	1	1
4730	89__229_16	1	1	1	1	1	1	1	1	1	1	1	1	1	1	1	1	1	1	1	1	1
4731	90__461_16	79	1	1	1	1	1	1	1	1	1	1	1	1	1	1	1	1	1	1	1	1
4732	91__545_16	1448	1	1	1	1	1	1	1	1	1	1	1	1	1	1	1	1	1	1	1	1
4733	92__697_16	15	1	1	1	1	1	1	1	1	1	1	1	1	1	1	1	1	1	1	1	1
4735	94__180_17	79	1	1	1	1	1	1	1	1	1	1	1	1	1	1	1	1	1	1	1	1
4745	CriePir307	1487	1	1	1	1	1	1	1	1	1	1	1	1	1	1	1	1	1	1	1	1
4999	AB0003	2	1	1	1	1	1	1	1	1	1	1	1	1	1	1	1	1	1	1	1	1
5000	AB0037	98	1	1	1	1	1	1	1	1	1	1	1	1	1	1	1	1	1	1	1	1
5001	AB0155	2	1	1	1	1	1	1	1	1	1	1	1	1	1	1	1	1	1	1	1	1
5002	AB0236	2	1	1	1	1	1	1	1	1	1	1	1	1	1	1	1	1	1	1	1	1
5003	AB0315	10	1	1	1	1	1	1	1	1	1	1	1	1	1	1	1	1	1	1	1	1
5004	AB0317	141	1	1	1	1	1	1	1	1	1	1	1	1	1	1	1	1	1	1	1	1
5005	AB0343	77	1	1	1	1	1	1	1	1	1	1	1	1	1	1	1	1	1	1	1	1
5007	AB0365	94	1	1	1	1	1	1	1	1	1	1	1	1	1	1	1	1	1	1	1	1
5008	AB0395	2	1	1	1	1	1	1	1	1	1	1	1	1	1	1	1	1	1	1	1	1
5009	AB0404	2	1	1	1	1	1	1	1	1	1	1	1	1	1	1	1	1	1	1	1	1
5010	AB0533	2	1	1	1	1	1	1	1	1	1	1	1	1	1	1	1	1	1	1	1	1
5011	AB0536	2	1	1	1	1	1	1	1	1	1	1	1	1	1	1	1	1	1	1	1	1
5014	AB0720	2	1	1	1	1	1	1	1	1	1	1	1	1	1	1	1	1	1	1	1	1
5015	AB0745	1	1	1	1	1	1	1	1	1	1	1	1	1	1	1	1	1	1	1	1	1
5016	AB0866	2	1	1	1	1	1	1	1	1	1	1	1	1	1	1	1	1	1	1	1	1
5017	AB0871	571	1	1	1	1	1	1	1	1	1	1	1	1	1	1	1	1	1	1	1	1
5018	AB0922	2	1	1	1	1	1	1	1	1	1	1	1	1	1	1	1	1	1	1	1	1
5019	AB0964	85	1	1	1	1	1	1	1	1	1	1	1	1	1	1	1	1	1	1	1	1
5051	ab20A1	294	1	1	1	1	1	1	1	1	1	1	1	1	1	1	1	1	1	1	1	1
5076	FDAARGOS_540	1542	1	1	1	1	1	1	1	1	1	1	1	1	1	1	1	1	1	1	1	1
5077	7847	1544	1	1	1	1	1	1	1	1	1	1	1	1	1	1	1	1	1	1	1	1
5078	ABNIH28	1543	1	1	1	1	1	1	1	1	1	1	1	1	1	1	1	1	1	1	1	1
5079	B8300	1549	1	1	1	1	1	1	1	1	1	1	1	1	1	1	1	1	1	1	1	1
5080	B8342	1545	1	1	1	1	1	1	1	1	1	1	1	1	1	1	1	1	1	1	1	1
5081	BAL062	1550	1	1	1	1	1	1	1	1	1	1	1	1	1	1	1	1	1	1	1	1
5082	CA-17	1546	1	1	1	1	1	1	1	1	1	1	1	1	1	1	1	1	1	1	1	1
5083	E47	1547	1	1	1	1	1	1	1	1	1	1	1	1	1	1	1	1	1	1	1	1
5085	WP8-W18-ESBL-11	1548	1	1	1	1	1	1	1	1	1	1	1	1	1	1	1	1	1	1	1	1
5095	DETAB-P2	138	1	1	1	1	1	1	1	1	1	1	1	1	1	1	1	1	1	1	1	1
5096	DETAB-E227	1554	1	1	1	1	1	1	1	1	1	1	1	1	1	1	1	1	1	1	1	1
5138	ATCC 19606T	52	1	1	1	1	1	1	1	1	1	1	1	1	1	1	1	1	1	1	1	1
5151	ARLG-6385	1562	1	1	1	1	1	1	1	1	1	1	1	1	1	1	1	1	1	1	1	1
5152	ARLG-6315	1573	1	1	1	1	1	1	1	1	1	1	1	1	1	1	1	1	1	1	1	1
5163	20411	2	1	1	1	1	1	1	1	1	1	1	1	1	1	1	1	1	1	1	1	1
5165	30141	2	1	1	1	1	1	1	1	1	1	1	1	1	1	1	1	1	1	1	1	1
5166	30211	2	1	1	1	1	1	1	1	1	1	1	1	1	1	1	1	1	1	1	1	1
5167	30231	2	1	1	1	1	1	1	1	1	1	1	1	1	1	1	1	1	1	1	1	1
5169	50211	2	1	1	1	1	1	1	1	1	1	1	1	1	1	1	1	1	1	1	1	1
5170	50411	2	1	1	1	1	1	1	1	1	1	1	1	1	1	1	1	1	1	1	1	1
5194	160098	2	1	1	1	1	1	1	1	1	1	1	1	1	1	1	1	1	1	1	1	1
5195	160152	2	1	1	1	1	1	1	1	1	1	1	1	1	1	1	1	1	1	1	1	1
5196	161381	2	1	1	1	1	1	1	1	1	1	1	1	1	1	1	1	1	1	1	1	1
5197	161382	2	1	1	1	1	1	1	1	1	1	1	1	1	1	1	1	1	1	1	1	1
5198	161600	40	1	1	1	1	1	1	1	1	1	1	1	1	1	1	1	1	1	1	1	1
5199	161636	2	1	1	1	1	1	1	1	1	1	1	1	1	1	1	1	1	1	1	1	1
5200	161988	2	1	1	1	1	1	1	1	1	1	1	1	1	1	1	1	1	1	1	1	1
5201	162456	2	1	1	1	1	1	1	1	1	1	1	1	1	1	1	1	1	1	1	1	1
5202	162487	2	1	1	1	1	1	1	1	1	1	1	1	1	1	1	1	1	1	1	1	1
5204	163001	2	1	1	1	1	1	1	1	1	1	1	1	1	1	1	1	1	1	1	1	1
5205	163453	2	1	1	1	1	1	1	1	1	1	1	1	1	1	1	1	1	1	1	1	1
5206	163560	2	1	1	1	1	1	1	1	1	1	1	1	1	1	1	1	1	1	1	1	1
5207	163561	2	1	1	1	1	1	1	1	1	1	1	1	1	1	1	1	1	1	1	1	1
5208	163563	2	1	1	1	1	1	1	1	1	1	1	1	1	1	1	1	1	1	1	1	1
5209	170340	2	1	1	1	1	1	1	1	1	1	1	1	1	1	1	1	1	1	1	1	1
5210	170428	2	1	1	1	1	1	1	1	1	1	1	1	1	1	1	1	1	1	1	1	1
5211	170714	1137	1	1	1	1	1	1	1	1	1	1	1	1	1	1	1	1	1	1	1	1
5212	170876	49	1	1	1	1	1	1	1	1	1	1	1	1	1	1	1	1	1	1	1	1
5213	171938	763	1	1	1	1	1	1	1	1	1	1	1	1	1	1	1	1	1	1	1	1
5214	172188	36	1	1	1	1	1	1	1	1	1	1	1	1	1	1	1	1	1	1	1	1
5215	172286	2	1	1	1	1	1	1	1	1	1	1	1	1	1	1	1	1	1	1	1	1
5216	172315	23	1	1	1	1	1	1	1	1	1	1	1	1	1	1	1	1	1	1	1	1
5218	172985	2	1	1	1	1	1	1	1	1	1	1	1	1	1	1	1	1	1	1	1	1
5219	173005	2	1	1	1	1	1	1	1	1	1	1	1	1	1	1	1	1	1	1	1	1
5220	173011	142	1	1	1	1	1	1	1	1	1	1	1	1	1	1	1	1	1	1	1	1
5221	173189	2	1	1	1	1	1	1	1	1	1	1	1	1	1	1	1	1	1	1	1	1
5222	173329	2	1	1	1	1	1	1	1	1	1	1	1	1	1	1	1	1	1	1	1	1
5223	173625	2	1	1	1	1	1	1	1	1	1	1	1	1	1	1	1	1	1	1	1	1
5224	173762	106	1	1	1	1	1	1	1	1	1	1	1	1	1	1	1	1	1	1	1	1
5259	A1823	113	1	1	1	1	1	1	1	1	1	1	1	1	1	1	1	1	1	1	1	1
5262	20111	2	1	1	1	1	1	1	1	1	1	1	1	1	1	1	1	1	1	1	1	1
5264	30111	2	1	1	1	1	1	1	1	1	1	1	1	1	1	1	1	1	1	1	1	1
5268	50111	2	1	1	1	1	1	1	1	1	1	1	1	1	1	1	1	1	1	1	1	1
5271	50711	2	1	1	1	1	1	1	1	1	1	1	1	1	1	1	1	1	1	1	1	1
5272	51211	2	1	1	1	1	1	1	1	1	1	1	1	1	1	1	1	1	1	1	1	1
5273	70211	2	1	1	1	1	1	1	1	1	1	1	1	1	1	1	1	1	1	1	1	1
5274	70311	2	1	1	1	1	1	1	1	1	1	1	1	1	1	1	1	1	1	1	1	1
5275	70411	2	1	1	1	1	1	1	1	1	1	1	1	1	1	1	1	1	1	1	1	1
5276	80112	2	1	1	1	1	1	1	1	1	1	1	1	1	1	1	1	1	1	1	1	1
5277	80311	2	1	1	1	1	1	1	1	1	1	1	1	1	1	1	1	1	1	1	1	1
5278	80411	2	1	1	1	1	1	1	1	1	1	1	1	1	1	1	1	1	1	1	1	1
5279	80511	2	1	1	1	1	1	1	1	1	1	1	1	1	1	1	1	1	1	1	1	1
5280	80711	2	1	1	1	1	1	1	1	1	1	1	1	1	1	1	1	1	1	1	1	1
5281	90211	2	1	1	1	1	1	1	1	1	1	1	1	1	1	1	1	1	1	1	1	1
5282	90311	2	1	1	1	1	1	1	1	1	1	1	1	1	1	1	1	1	1	1	1	1
5283	90342	2	1	1	1	1	1	1	1	1	1	1	1	1	1	1	1	1	1	1	1	1
5284	90351	2	1	1	1	1	1	1	1	1	1	1	1	1	1	1	1	1	1	1	1	1
5285	120211	2	1	1	1	1	1	1	1	1	1	1	1	1	1	1	1	1	1	1	1	1
5286	130311	2	1	1	1	1	1	1	1	1	1	1	1	1	1	1	1	1	1	1	1	1
5287	130411	2	1	1	1	1	1	1	1	1	1	1	1	1	1	1	1	1	1	1	1	1
5288	130711	2	1	1	1	1	1	1	1	1	1	1	1	1	1	1	1	1	1	1	1	1
5289	130811	2	1	1	1	1	1	1	1	1	1	1	1	1	1	1	1	1	1	1	1	1
5290	130911	2	1	1	1	1	1	1	1	1	1	1	1	1	1	1	1	1	1	1	1	1
5291	131111	2	1	1	1	1	1	1	1	1	1	1	1	1	1	1	1	1	1	1	1	1
5292	131211	2	1	1	1	1	1	1	1	1	1	1	1	1	1	1	1	1	1	1	1	1
5293	160058	2	1	1	1	1	1	1	1	1	1	1	1	1	1	1	1	1	1	1	1	1
5407	S3d12_S10	1618	1	1	1	1	1	1	1	1	1	1	1	1	1	1	1	1	1	1	1	1
5410	CPO20190206	164	1	1	1	1	1	1	1	1	1	1	1	1	1	1	1	1	1	1	1	1
6115	F99	1853	1	1	1	1	1	1	1	1	1	1	1	1	1	1	1	1	1	1	1	1
6116	E437	1853	1	1	1	1	1	1	1	1	1	1	1	1	1	1	1	1	1	1	1	1
6117	F447	1853	1	1	1	1	1	1	1	1	1	1	1	1	1	1	1	1	1	1	1	1
6248	IHIT22647	1729	1	1	1	1	1	1	1	1	1	1	1	1	1	1	1	1	1	1	1	1
6251	IHIT27297	1732	1	1	1	1	1	1	1	1	1	1	1	1	1	1	1	1	1	1	1	1
6254	IHIT30014	1735	1	1	1	1	1	1	1	1	1	1	1	1	1	1	1	1	1	1	1	1
6256	IHIT30088	1737	1	1	1	1	1	1	1	1	1	1	1	1	1	1	1	1	1	1	1	1
6257	IHIT30528	1738	1	1	1	1	1	1	1	1	1	1	1	1	1	1	1	1	1	1	1	1
6261	IHIT36713	1742	1	1	1	1	1	1	1	1	1	1	1	1	1	1	1	1	1	1	1	1
6262	IHIT40077	1743	1	1	1	1	1	1	1	1	1	1	1	1	1	1	1	1	1	1	1	1
6263	IHIT40220	1744	1	1	1	1	1	1	1	1	1	1	1	1	1	1	1	1	1	1	1	1
6264	aba-120	1749	1	1	1	1	1	1	1	1	1	1	1	1	1	1	1	1	1	1	1	1
6265	aba-155	1750	1	1	1	1	1	1	1	1	1	1	1	1	1	1	1	1	1	1	1	1
6266	aba-448	1641	1	1	1	1	1	1	1	1	1	1	1	1	1	1	1	1	1	1	1	1
6270	A7057	1647	1	1	1	1	1	1	1	1	1	1	1	1	1	1	1	1	1	1	1	1
6272	A8061	1644	1	1	1	1	1	1	1	1	1	1	1	1	1	1	1	1	1	1	1	1
6273	A8062	1644	1	1	1	1	1	1	1	1	1	1	1	1	1	1	1	1	1	1	1	1
6274	A9065	1649	1	1	1	1	1	1	1	1	1	1	1	1	1	1	1	1	1	1	1	1
6275	A9145	1645	1	1	1	1	1	1	1	1	1	1	1	1	1	1	1	1	1	1	1	1
6276	A6148	2	1	1	1	1	1	1	1	1	1	1	1	1	1	1	1	1	1	1	1	1
6277	A7018	203	1	1	1	1	1	1	1	1	1	1	1	1	1	1	0	1	1	1	1	0
6278	A7037	203	1	1	1	1	1	1	1	1	1	1	1	1	1	1	0	1	1	1	1	0
6284	A7092	1642	1	1	1	1	1	1	1	1	1	1	1	1	1	1	1	1	1	1	1	1
6288	A8030	2	1	1	1	1	1	1	1	1	1	1	1	1	1	1	1	1	1	1	1	1
6290	A8080	203	1	1	1	1	1	1	1	1	1	1	1	1	1	1	0	1	1	1	1	0
6293	A9023	2	1	1	1	1	1	1	1	1	1	1	1	1	1	1	1	1	1	1	1	1
6294	A9046	203	1	1	1	1	1	1	1	1	1	1	1	1	1	1	0	1	1	1	1	0
6297	A9075	40	1	1	1	1	1	1	1	1	1	1	1	1	1	1	1	1	1	1	1	1
6298	A9082	2	1	1	1	1	1	1	1	1	1	1	1	1	1	1	1	1	1	1	1	1
6299	A9083	1648	1	1	1	1	1	1	1	1	1	1	1	1	1	1	1	1	1	1	1	1
6300	A9084	1648	1	1	1	1	1	1	1	1	1	1	1	1	1	1	1	1	1	1	1	1
6301	A9095	459	1	1	1	1	1	1	1	1	1	1	1	1	1	1	1	1	1	1	1	1
6302	A9117	106	1	1	1	1	1	1	1	1	1	1	1	1	1	1	1	1	1	1	1	1
6304	A9126	34	1	1	1	1	1	1	1	1	1	1	1	1	1	1	1	1	1	1	1	1
6305	A9159	256	1	1	1	1	1	1	1	1	1	1	1	1	1	1	1	1	1	1	1	1
6306	A7033	1641	1	1	1	1	1	1	1	1	1	1	1	1	1	1	1	1	1	1	1	1
6307	A8044	33	1	1	1	1	1	1	1	1	1	1	1	1	1	1	1	1	1	1	1	1
6308	A8050	284	1	1	1	1	1	1	1	1	1	1	1	1	1	1	1	1	1	1	1	1
6309	A8015	10	1	1	1	1	1	1	1	1	1	1	1	1	1	1	1	1	1	1	1	1
6310	A6035	1646	1	1	1	1	1	1	1	1	1	1	1	1	1	1	1	1	1	1	1	1
6311	A6047	193	1	1	1	1	1	1	1	1	1	1	1	1	1	1	1	1	1	1	1	1
6312	A7019	1650	1	1	1	1	1	1	1	1	1	1	1	1	1	1	1	1	1	1	1	1
6313	A7024	1137	1	1	1	1	1	1	1	1	1	1	1	1	1	1	1	1	1	1	1	1
6314	A7030	266	1	1	1	1	1	1	1	1	1	1	1	1	1	1	1	1	1	1	1	1
6315	A8001	33	1	1	1	1	1	1	1	1	1	1	1	1	1	1	1	1	1	1	1	1
6316	A8028	1654	1	1	1	1	1	1	1	1	1	1	1	1	1	1	1	1	1	1	1	1
6317	A9016	40	1	1	1	1	1	1	1	1	1	1	1	1	1	1	1	1	1	1	1	1
6318	A9018	1651	1	1	1	1	1	1	1	1	1	1	1	1	1	1	1	1	1	1	1	1
6319	A9033	1136	1	1	1	1	1	1	1	1	1	1	1	1	1	1	1	1	1	1	1	1
6320	A9045	40	1	1	1	1	1	1	1	1	1	1	1	1	1	1	1	1	1	1	1	1
6321	A9160	1643	1	1	1	1	1	1	1	1	1	1	1	1	1	1	1	1	1	1	1	1
6322	A9167	1653	1	1	1	1	1	1	1	1	1	1	1	1	1	1	1	1	1	1	1	1
6327	A7076	1652	1	1	1	1	1	1	1	1	1	1	1	1	1	1	1	1	1	1	1	1
6328	A8006	1512	1	1	1	1	1	1	1	1	1	1	1	1	1	1	1	1	1	1	1	1
6573	G18255178	2	1	1	1	1	1	1	1	1	1	1	1	1	1	1	1	1	1	1	1	1
6574	G18255905	1	1	1	1	1	1	1	1	1	1	1	1	1	1	1	1	1	1	1	1	1
6576	G18255915	2	1	1	1	1	1	1	1	1	1	1	1	1	1	1	1	1	1	1	1	1
6577	G18255951	623	1	1	1	1	1	1	1	1	1	1	1	1	1	1	1	1	1	1	1	1
6578	G20250459	2	1	1	1	1	1	1	1	1	1	1	1	1	1	1	1	1	1	1	1	1
6579	G20250656	622	1	1	1	1	1	1	1	1	1	1	1	1	1	1	1	1	1	1	1	1
6580	G20250669	149	1	1	1	1	1	1	1	1	1	1	1	1	1	1	1	1	1	1	1	1
6582	G20251008	2	1	1	1	1	1	1	1	1	1	1	1	1	1	1	1	1	1	1	1	1
6584	G20251021	2	1	1	1	1	1	1	1	1	1	1	1	1	1	1	1	1	1	1	1	1
6585	G20251032	976	1	1	1	1	1	1	1	1	1	1	1	1	1	1	1	1	1	1	1	1
6586	G20251037	2	1	1	1	1	1	1	1	1	1	1	1	1	1	1	1	1	1	1	1	1
6587	G20251043	2	1	1	1	1	1	1	1	1	1	1	1	1	1	1	1	1	1	1	1	1
6593	G20251072	2	1	1	1	1	1	1	1	1	1	1	1	1	1	1	1	1	1	1	1	1
6594	G20251192	624	1	1	1	1	1	1	1	1	1	1	1	1	1	1	1	1	1	1	1	1
6595	G20251323	1022	1	1	1	1	1	1	1	1	1	1	1	1	1	1	1	1	1	1	1	1
6599	G20251343	1512	1	1	1	1	1	1	1	1	1	1	1	1	1	1	1	1	1	1	1	1
6602	G20251360	2	1	1	1	1	1	1	1	1	1	1	1	1	1	1	1	1	1	1	1	1
6640	GCA_000805065.1	1554	1	1	1	1	1	1	1	1	1	1	1	1	1	1	1	1	1	1	1	1
6646	GCA_001077555.2	1545	1	1	1	1	1	1	1	1	1	1	1	1	1	1	1	1	1	1	1	1
6648	GCA_001077965.1	1549	1	1	1	1	1	1	1	1	1	1	1	1	1	1	1	1	1	1	1	1
6656	GCA_001910585.1	1580	1	1	1	1	1	1	1	1	1	1	1	1	1	1	1	1	1	1	1	1
6657	GCA_001910605.1	1580	1	1	1	1	1	1	1	1	1	1	1	1	1	1	1	1	1	1	1	1
6658	GCA_001910615.1	1580	1	1	1	1	1	1	1	1	1	1	1	1	1	1	1	1	1	1	1	1
6659	GCA_001910665.1	1580	1	1	1	1	1	1	1	1	1	1	1	1	1	1	1	1	1	1	1	1
6660	GCA_001910685.1	1580	1	1	1	1	1	1	1	1	1	1	1	1	1	1	1	1	1	1	1	1
6667	GCA_003039005.1	1580	1	1	1	1	1	1	1	1	1	1	1	1	1	1	1	1	1	1	1	1
6668	GCA_003039275.1	1580	1	1	1	1	1	1	1	1	1	1	1	1	1	1	1	1	1	1	1	1
6672	GCA_003347355.1	1580	1	1	1	1	1	1	1	1	1	1	1	1	1	1	1	1	1	1	1	1
6683	GCA_003948495.1	1436	1	1	1	1	1	1	1	1	1	1	1	1	1	1	1	1	1	1	1	1
6684	GCA_003948775.1	1438	1	1	1	1	1	1	1	1	1	1	1	1	1	1	1	1	1	1	1	1
6686	GCA_003948835.1	1437	1	1	1	1	1	1	1	1	1	1	1	1	1	1	1	1	1	1	1	1
6696	GCA_005280395.1	1512	1	1	1	1	1	1	1	1	1	1	1	1	1	1	1	1	1	1	1	1
6712	GCA_008989245.1	1548	1	1	1	1	1	1	1	1	1	1	1	1	1	1	1	1	1	1	1	1
6726	GCA_009013035.1	1433	1	1	1	1	1	1	1	1	1	1	1	1	1	1	1	1	1	1	1	1
6731	GCA_009829555.1	1448	1	1	1	1	1	1	1	1	1	1	1	1	1	1	1	1	1	1	1	1
6735	GCA_010500545.1	1512	1	1	1	1	1	1	1	1	1	1	1	1	1	1	1	1	1	1	1	1
6736	GCA_010500665.1	1512	1	1	1	1	1	1	1	1	1	1	1	1	1	1	1	1	1	1	1	1
6738	GCA_012931605.1	1472	1	1	1	1	1	1	1	1	1	1	1	1	1	1	1	1	1	1	1	1
6741	GCA_013403085.1	1479	1	1	1	1	1	1	1	1	1	1	1	1	1	1	1	1	1	1	1	1
6749	GCA_014881465.1	1573	1	1	1	1	1	1	1	1	1	1	1	1	1	1	1	1	1	1	1	1
6750	GCA_015536865.1	1448	1	1	1	1	1	1	1	1	1	1	1	1	1	1	1	1	1	1	1	1
6751	GCA_015537385.1	1447	1	1	1	1	1	1	1	1	1	1	1	1	1	1	1	1	1	1	1	1
6757	GCA_015731985.1	1555	1	1	1	1	1	1	1	1	1	1	1	1	1	1	1	1	1	1	1	1
6758	GCA_015732055.1	1555	1	1	1	1	1	1	1	1	1	1	1	1	1	1	1	1	1	1	1	1
6759	GCA_015732075.1	1555	1	1	1	1	1	1	1	1	1	1	1	1	1	1	1	1	1	1	1	1
6760	GCA_015732435.1	1555	1	1	1	1	1	1	1	1	1	1	1	1	1	1	1	1	1	1	1	1
6775	GCA_016478885.1	1537	1	1	1	1	1	1	1	1	1	1	1	1	1	1	1	1	1	1	1	1
6776	GCA_016478905.1	1537	1	1	1	1	1	1	1	1	1	1	1	1	1	1	1	1	1	1	1	1
6779	GCA_016480415.1	1822	1	1	1	1	1	1	1	1	1	1	1	1	1	1	1	1	1	1	1	1
6790	GCA_016506665.1	1573	1	1	1	1	1	1	1	1	1	1	1	1	1	1	1	1	1	1	1	1
6796	GCA_016508875.1	1550	1	1	1	1	1	1	1	1	1	1	1	1	1	1	1	1	1	1	1	1
6797	GCA_016508915.1	1550	1	1	1	1	1	1	1	1	1	1	1	1	1	1	1	1	1	1	1	1
6798	GCA_016508955.1	1550	1	1	1	1	1	1	1	1	1	1	1	1	1	1	1	1	1	1	1	1
6799	GCA_016508975.1	1550	1	1	1	1	1	1	1	1	1	1	1	1	1	1	1	1	1	1	1	1
6800	GCA_016508995.1	1550	1	1	1	1	1	1	1	1	1	1	1	1	1	1	1	1	1	1	1	1
6801	GCA_016509015.1	1550	1	1	1	1	1	1	1	1	1	1	1	1	1	1	1	1	1	1	1	1
6802	GCA_016509035.1	1550	1	1	1	1	1	1	1	1	1	1	1	1	1	1	1	1	1	1	1	1
6803	GCA_016509055.1	1550	1	1	1	1	1	1	1	1	1	1	1	1	1	1	1	1	1	1	1	1
6804	GCA_016509075.1	1550	1	1	1	1	1	1	1	1	1	1	1	1	1	1	1	1	1	1	1	1
6805	GCA_016509095.1	1550	1	1	1	1	1	1	1	1	1	1	1	1	1	1	1	1	1	1	1	1
6806	GCA_016509115.1	1550	1	1	1	1	1	1	1	1	1	1	1	1	1	1	1	1	1	1	1	1
6807	GCA_016509135.1	1550	1	1	1	1	1	1	1	1	1	1	1	1	1	1	1	1	1	1	1	1
6808	GCA_016509155.1	1550	1	1	1	1	1	1	1	1	1	1	1	1	1	1	1	1	1	1	1	1
6809	GCA_016509175.1	1550	1	1	1	1	1	1	1	1	1	1	1	1	1	1	1	1	1	1	1	1
6810	GCA_016509195.1	1550	1	1	1	1	1	1	1	1	1	1	1	1	1	1	1	1	1	1	1	1
6811	GCA_016509235.1	1550	1	1	1	1	1	1	1	1	1	1	1	1	1	1	1	1	1	1	1	1
6812	GCA_016509335.1	1550	1	1	1	1	1	1	1	1	1	1	1	1	1	1	1	1	1	1	1	1
6813	GCA_016509355.1	1550	1	1	1	1	1	1	1	1	1	1	1	1	1	1	1	1	1	1	1	1
6814	GCA_016509375.1	1550	1	1	1	1	1	1	1	1	1	1	1	1	1	1	1	1	1	1	1	1
6815	GCA_016509495.1	1550	1	1	1	1	1	1	1	1	1	1	1	1	1	1	1	1	1	1	1	1
6816	GCA_016509515.1	1550	1	1	1	1	1	1	1	1	1	1	1	1	1	1	1	1	1	1	1	1
6817	GCA_016509555.1	1550	1	1	1	1	1	1	1	1	1	1	1	1	1	1	1	1	1	1	1	1
6818	GCA_016509605.1	1550	1	1	1	1	1	1	1	1	1	1	1	1	1	1	1	1	1	1	1	1
6819	GCA_016509635.1	1550	1	1	1	1	1	1	1	1	1	1	1	1	1	1	1	1	1	1	1	1
6820	GCA_016509655.1	1550	1	1	1	1	1	1	1	1	1	1	1	1	1	1	1	1	1	1	1	1
6821	GCA_016509675.1	1550	1	1	1	1	1	1	1	1	1	1	1	1	1	1	1	1	1	1	1	1
6822	GCA_016509695.1	1550	1	1	1	1	1	1	1	1	1	1	1	1	1	1	1	1	1	1	1	1
6823	GCA_016509715.1	1550	1	1	1	1	1	1	1	1	1	1	1	1	1	1	1	1	1	1	1	1
6826	GCA_016510795.1	1550	1	1	1	1	1	1	1	1	1	1	1	1	1	1	1	1	1	1	1	1
6827	GCA_016510815.1	1550	1	1	1	1	1	1	1	1	1	1	1	1	1	1	1	1	1	1	1	1
6828	GCA_016510915.1	1550	1	1	1	1	1	1	1	1	1	1	1	1	1	1	1	1	1	1	1	1
6832	GCA_016513475.1	1632	1	1	1	1	1	1	1	1	1	1	1	1	1	1	1	1	1	1	1	1
6835	GCA_016513635.1	1632	1	1	1	1	1	1	1	1	1	1	1	1	1	1	1	1	1	1	1	1
6843	GCA_016654265.1	1487	1	1	1	1	1	1	1	1	1	1	1	1	1	1	1	1	1	1	1	1
6862	GCA_017753625.1	1554	1	1	1	1	1	1	1	1	1	1	1	1	1	1	1	1	1	1	1	1
6876	GCA_018789455.1	1550	1	1	1	1	1	1	1	1	1	1	1	1	1	1	1	1	1	1	1	1
6877	GCA_900011305.1	1550	1	1	1	1	1	1	1	1	1	1	1	1	1	1	1	1	1	1	1	1
6878	GCA_900088705.1	1550	1	1	1	1	1	1	1	1	1	1	1	1	1	1	1	1	1	1	1	1
6900	GCA_900493605.1	1432	1	1	1	1	1	1	1	1	1	1	1	1	1	1	1	1	1	1	1	1
6901	GCA_900494435.1	1430	1	1	1	1	1	1	1	1	1	1	1	1	1	1	1	1	1	1	1	1
6902	GCA_900494475.1	1430	1	1	1	1	1	1	1	1	1	1	1	1	1	1	1	1	1	1	1	1
6903	GCA_900494705.1	1430	1	1	1	1	1	1	1	1	1	1	1	1	1	1	1	1	1	1	1	1
6904	GCA_900494775.1	1432	1	1	1	1	1	1	1	1	1	1	1	1	1	1	1	1	1	1	1	1
6906	GCA_900495005.1	1432	1	1	1	1	1	1	1	1	1	1	1	1	1	1	1	1	1	1	1	1
6908	GCA_900495235.1	1431	1	1	1	1	1	1	1	1	1	1	1	1	1	1	1	1	1	1	1	1
6910	GCA_900495475.1	1433	1	1	1	1	1	1	1	1	1	1	1	1	1	1	1	1	1	1	1	1
6917	GCA_902705485.1	1596	1	1	1	1	1	1	1	1	1	1	1	1	1	1	1	1	1	1	1	1
6931	SP304	285	1	1	1	1	1	1	1	1	1	1	1	1	1	1	1	1	1	1	1	1
6932	VB16141	622	1	1	1	1	1	1	1	1	1	1	1	1	1	1	1	1	1	1	1	1
6933	VB35435	575	1	1	1	1	1	1	1	1	1	1	1	1	1	1	1	1	1	1	1	1
6957	I027AB	1	1	1	1	1	1	1	1	1	1	1	1	1	1	1	1	1	1	1	1	1
6958	I030AB	1	1	1	1	1	1	1	1	1	1	1	1	1	1	1	1	1	1	1	1	1
6959	M217AB	1	1	1	1	1	1	1	1	1	1	1	1	1	1	1	1	1	1	1	1	1
6960	M328AB	164	1	1	1	1	1	1	1	1	1	1	1	1	1	1	1	1	1	1	1	1
6962	S130AB	85	1	1	1	1	1	1	1	1	1	1	1	1	1	1	1	1	1	1	1	1
6963	S161AB	2	1	1	1	1	1	1	1	1	1	1	1	1	1	1	1	1	1	1	1	1
6964	S167AB	1	1	1	1	1	1	1	1	1	1	1	1	1	1	1	1	1	1	1	1	1
6965	S170AB	164	1	1	1	1	1	1	1	1	1	1	1	1	1	1	1	1	1	1	1	1
6966	S171AB	1	1	1	1	1	1	1	1	1	1	1	1	1	1	1	1	1	1	1	1	1
6967	S176AB	1	1	1	1	1	1	1	1	1	1	1	1	1	1	1	1	1	1	1	1	1
6968	S209AB	2	1	1	1	1	1	1	1	1	1	1	1	1	1	1	1	1	1	1	1	1
6969	S212AB	1	1	1	1	1	1	1	1	1	1	1	1	1	1	1	1	1	1	1	1	1
6970	S270AB	1	1	1	1	1	1	1	1	1	1	1	1	1	1	1	1	1	1	1	1	1
6971	S275AB	1	1	1	1	1	1	1	1	1	1	1	1	1	1	1	1	1	1	1	1	1
6972	S296AB	1	1	1	1	1	1	1	1	1	1	1	1	1	1	1	1	1	1	1	1	1
6973	S315AB	1	1	1	1	1	1	1	1	1	1	1	1	1	1	1	1	1	1	1	1	1
6974	S327AB	1	1	1	1	1	1	1	1	1	1	1	1	1	1	1	1	1	1	1	1	1

## Sheet: entA
Isolate id	Isolate	ST (MLST Pasteur)	DMO12_RS09220
760	12_ax	686	1
2240	ATCC 17978	437	0
2241	D1279779	267	1
2242	NIPH 70	36	1
2243	541915	532	1
2244	AB307-0294	1	1
2245	AB0057	1	1
2246	AYE	1	1
2247	NIPH 527	1	1
2250	NIPH290	1	1
2251	ANC 4097	1	1
2252	R1B	1	1
2256	AB5075	1	1
2257	Canada BC-5	1	1
2258	IS-58	1	1
2259	AB_909-02-7	1	1
2260	AB_908-13	1	1
2262	IS-251	1	1
2263	IS-235	1	1
2264	OIFC074	19	1
2265	Naval-83	20	1
2266	Naval-21	19	1
2267	Canada BC1	1	1
2268	ABNIH19	1	1
2269	ABNIH6	1	1
2273	1605	1	1
2274	TG22190	1	1
2275	TG22194	1	1
2276	TG22196	1	1
2277	TG22214	1	1
2278	TG20277	1	1
2279	TG22112	1	1
2280	TG22148	1	1
2281	MRSN 57	1	1
2282	MRSN 58	1	1
2283	MRSN 3405	94	1
2284	A144	1	1
2285	BJAB0715	23	1
2286	NIPH 335	10	1
2287	LAC-4	10	1
2288	OIFC098	10	1
2289	466760	10	1
2291	3390	10	1
2292	1007214	10	1
2293	1262761-105	10	1
2294	ZW85-1	639	1
2297	NIPH 1734	15	1
2300	IS-116	136	1
2301	WC-692	513	1
2303	AB_2008-15-71	416	1
2304	AB_909-01-7	417	1
2305	AB_1536-8	413	1
2306	AB_2008-15-52	416	1
2307	AB_2008-23-01-01-7	417	1
2308	AB_2009-04-01-7	417	1
2309	AB_TG19617	438	1
2310	AB_TG2018	417	1
2311	OIFC110	515	1
2312	OIFC065	136	1
2313	AA-014	158	1
2314	AB4A3	255	1
2315	MSP4-16	52	1
2316	TG27395	417	1
2317	TG27399	417	1
2318	1075025	514	1
2319	1040094	416	1
2320	1039621	416	1
2322	1202252	416	1
2323	1035119	536	1
2324	562700	416	1
2325	942194	650	1
2326	43926	514	1
2327	42887	514	1
2328	1417041	108	1
2329	318814	651	1
2330	1412924	510	1
2331	1058283	416	1
2332	1295549	652	1
2333	277047	652	1
2334	426863	652	1
2335	25493_2	417	1
2336	25493_10	656	1
2337	25493_1	417	1
2338	25493_3	416	1
2339	25493_4	657	1
2340	25493_5	658	1
2341	25493_6	659	1
2342	25493_8	416	1
2343	25493_9	417	1
2344	25569_1	416	1
2345	25569_2	417	1
2346	25569_4	417	1
2347	45052_3	514	1
2348	45052_5	514	1
2349	25569_3	416	1
2350	25569_7	660	1
2351	25569_5	417	1
2352	45052_1	514	1
2353	JCM 6841	52	1
2354	25569_8	416	1
2355	25569_9	416	1
2356	45052_4	514	1
2357	45075_6	514	1
2358	45075_5	514	1
2359	45075_1	514	1
2360	45075_2	514	1
2361	45075_3	514	1
2362	25569_10	417	1
2363	45075_8	514	1
2364	45075_9	514	1
2366	45075_10	514	1
2367	1598530	56	1
2368	MAR002	271	1
2369	GTC 03324	52	1
2370	GTC 03329	52	1
2371	Ab44444	2	1
2372	ABNIH1	2	1
2373	ABNIH25	2	1
2374	UMB001	2	1
2375	AB_2008-15-34-7	2	1
2376	Naval-2	2	1
2378	ABIsac_ColiR	2	1
2379	Naval-78	2	1
2381	ABNIH5	2	1
2382	ABNIH18	2	1
2383	TG27307	2	1
2384	TG27311	2	1
2385	TG15234	2	1
2386	TG15240	2	1
2387	TG15241	2	1
2388	TG15242	2	1
2389	TG20546	2	1
2390	UH7007	2	1
2391	MDR_MMC4	2	1
2392	1051830	523	1
2394	1042969-1265	2	1
2395	1031433	2	1
2399	1294217	2	1
2401	724909	2	1
2405	647609	2	1
2411	796380-2102	2	1
2412	564012	2	1
2413	472237-1196	2	1
2414	34654	670	1
2416	1289546	2	1
2417	993520	2	1
2419	653020	2	1
2422	1575710	2	1
2424	1552818	2	1
2425	458282	2	1
2426	470922	2	1
2427	1426993	2	1
2428	24860_8	2	1
2429	7893	2	1
2431	24812_4	525	1
2434	24860_2	2	1
2435	24860_4	2	1
2437	1287985	195	1
2438	73736	2	1
2439	10519	2	1
2440	1045092	2	1
2441	923118	2	1
2442	836190	2	0
2443	737393	2	1
2444	655555	2	1
2445	1457504	2	1
2446	2887	2	1
2447	1296252	2	1
2448	1264936	2	1
2449	1271651	2	1
2450	1178044	2	1
2451	1095464	2	1
2452	1022959	2	1
2453	1482820	671	1
2454	1471012	2	1
2455	1475764	2	1
2456	1494580	2	1
2457	1294222	2	1
2458	755829	2	1
2459	1266220	2	1
2460	1232509	2	1
2461	628418	2	1
2462	466215	2	1
2463	981176	2	1
2464	98826	2	1
2465	303002	2	1
2466	1117819	2	1
2467	213697	2	1
2468	1237202	2	1
2469	1262761-97	2	1
2470	1392509	2	1
2471	1406182	2	1
2472	1397513	2	1
2473	44895_9	2	1
2474	44895_8	2	1
2475	44895_4	2	1
2476	24845_8	2	1
2477	24845_10	2	1
2478	24845_5	2	1
2479	24845_3	2	1
2480	24845_4	2	1
2482	25307_6	2	1
2483	25307_8	2	1
2484	24845_7	2	1
2485	44895_10	2	1
2486	44895_1	2	1
2487	44895_2	2	1
2488	25253_8	2	1
2489	25307_1	2	1
2490	25307_2	2	1
2491	25307_3	2	1
2492	25307_4	2	1
2493	25307_5	2	1
2494	24845_6	2	1
2495	24845_1	2	1
2496	25253_1	2	1
2497	25253_10	2	1
2498	25253_3	2	1
2499	25253_4	2	1
2500	25253_5	2	1
2501	25253_6	2	1
2502	25253_7	661	1
2503	44895_5	2	1
2504	44895_6	2	1
2505	44895_3	2	1
2506	24975_4	2	1
2507	25561_2	2	1
2508	25561_7	2	1
2509	25561_1	2	1
2510	24975_7	2	1
2511	24975_9	2	1
2512	25935_10	2	1
2513	44327_8	2	1
2514	44327_2	2	1
2515	25750_7	2	1
2516	25750_8	2	1
2518	44327_7	2	1
2519	44327_1	2	1
2520	44327_4	2	1
2521	44327_5	2	1
2522	44857_10	2	1
2526	25691_10	2	1
2527	25766_2	2	1
2528	25766_3	2	1
2529	25935_9	2	1
2532	25935_1	2	1
2533	25935_2	2	1
2536	25935_6	2	1
2537	25935_7	2	1
2538	25935_8	2	1
2539	25766_6	2	1
2540	25691_2	2	1
2541	25691_6	2	1
2542	25691_9	2	1
2543	25766_7	2	1
2544	25691_1	2	1
2545	25766_5	2	1
2547	25766_10	2	1
2548	25766_4	2	1
2549	44467_5	2	1
2550	44467_6	2	1
2551	44467_7	2	1
2552	44467_8	2	1
2553	25681_2	2	1
2554	25681_3	2	1
2555	25681_5	2	1
2556	25681_6	2	1
2557	25681_8	2	1
2558	25681_9	2	1
2559	25750_6	2	1
2560	44467_10	662	1
2561	44467_1	2	1
2562	44467_2	2	1
2563	44467_3	2	1
2564	44467_4	2	1
2565	25561_10	2	1
2566	43557_1	2	1
2568	25878_1	2	1
2569	44362_2	2	1
2570	25878_3	2	1
2572	44362_4	2	1
2573	44362_5	2	1
2574	44362_6	2	1
2575	44362_7	2	1
2576	44362_8	2	1
2577	44362_9	2	1
2578	44437_3	2	1
2579	44437_4	2	1
2580	44437_5	2	1
2581	44437_7	2	1
2582	44437_8	2	1
2583	44437_9	2	1
2584	44362_10	2	1
2585	44362_1	2	1
2586	26016_4	2	1
2587	26016_1	2	1
2588	26016_6	2	1
2589	26016_10	2	1
2590	25569_6	2	1
2591	26016_5	2	1
2593	26016_8	2	1
2594	16553_1	2	1
2595	24975_10	2	1
2596	44839_10	2	1
2597	26016_9	2	1
2598	24860_1	2	1
2599	24860_6	2	1
2600	44298_1	2	1
2601	44298_2	2	1
2602	44298_4	2	1
2603	44298_6	2	1
2604	44298_7	2	1
2605	44298_9	2	1
2606	44298_10	2	1
2607	25442_5	672	1
2608	25442_7	673	1
2609	25442_9	674	1
2610	42057_2	2	1
2611	1064293_46	2	1
2612	44298_3	2	1
2613	44839_8	2	1
2614	44298_5	2	1
2615	44298_8	2	1
2616	44839_9	2	1
2617	25442_1	2	1
2619	1505311	663	1
2620	25691_5	2	1
2621	24860_9	2	1
2633	24812_2	2	1
2636	1042969-1197	2	1
2637	24812_8	668	1
2638	24860_3	2	1
2639	24860_5	2	1
2640	756476	664	1
2642	24812_7	2	1
2643	NIPH 146	25	1
2645	UMB003	25	1
2646	AB_2008-15-69	25	1
2647	AB5256	25	1
2648	Naval-18	25	1
2649	OIFC143	25	1
2650	107m	25	1
2651	CI86	25	1
2652	CI79	25	1
2654	1429530	25	1
2655	NIPH 615	12	1
2656	TG02017	33	1
2657	NIPH 190	9	1
2659	Naval-82	428	1
2663	NIPH 201	38	1
2664	NIPH 601	40	1
2665	AB031	638	1
2666	UMB002	16	1
2667	BZICU-2	218	1
2668	AB_1649-8	113	1
2669	AB_1650-8	113	1
2670	1043794	16	1
2673	232184	16	1
2674	268680	16	1
2675	655378	16	1
2676	1064293_45	16	1
2677	LY2	40	1
2679	GTC 03322	40	1
2680	GTC 03323	40	1
2681	GTC 03328	40	1
2682	NIPH 329	11	1
2683	OIFC032	32	1
2684	OIFC087	32	1
2685	OIFC099	32	1
2686	OIFC035	403	1
2687	TG27387	6	1
2688	1297549	528	1
2689	781407	32	1
2690	144107	154	1
2691	1525283	32	1
2692	1062314	54	1
2693	NIPH 67	35	1
2694	Naval-57	155	1
2695	TG22204	425	1
2696	TG00314	411	1
2697	UH6507	669	1
2698	1297	537	1
2700	1546444	504	1
2701	846928	535	1
2702	1391434	285	1
2703	BM4587	621	1
2704	NIPH 80	37	1
2706	NIPH 410	39	1
2707	WC-A-92	431	1
2708	AB405E4	516	1
2718	AB900	49	1
2719	OIFC111	49	1
2720	1461963	49	1
2721	1293320	49	1
2723	TG22150	78	1
2724	TG22142	78	1
2725	TG22146	78	1
2726	UH5207	78	1
2728	831240	78	1
2730	AB4857	3	1
2731	NIPH 1669	3	1
2732	Naval-81	3	1
2733	AC30	2	1
2734	OIFC137	3	1
2735	OIFC109	3	1
2736	IS-123	3	1
2737	Naval-13	3	1
2738	WC-A-694	3	1
2739	1121032	500	1
2741	472237-120	500	1
2742	480175	500	1
2743	1237893	500	1
2744	1271213	500	1
2745	1188188	500	1
2746	1276470-86	500	1
2747	1406589	521	1
2748	42057_6	500	1
2749	42057_4	500	1
2750	45075_4	500	1
2754	AC12	2	1
2755	1656-2	2	1
2756	AC29	2	1
2757	MDR-TJ	2	1
2758	MDR-ZJ06	2	1
2759	TCDC-AB0715	2	1
2760	TYTH-1	2	1
2761	BJAB07104	2	1
2762	BJAB0868	2	1
2764	NIPH 528	2	1
2765	NIPH 1362	47	1
2768	Ab11111	2	1
2769	NIPH 24	2	1
2770	NIPH 2061	2	1
2771	BIDMC 56	2	1
2772	WM99c	2	1
2773	AB210	2	1
2774	3990	2	1
2775	ABNIH2	2	1
2777	AB5711	2	1
2779	W7282	2	1
2780	Naval-17	2	1
2781	OIFC189	2	1
2782	IS-143	414	1
2783	ZWS1122	2	1
2784	ZWS1219	2	1
2788	AB_2008-15-45	415	1
2790	AB_908-12	2	1
2791	AB_TG2022	2	1
2792	AB_TG2023	2	1
2794	AB_TG2631	2	1
2795	AB_TG27323	2	1
2796	AB_TG27331	2	1
2799	AB_2009-04-02-7	2	1
2801	AB_909-05	2	1
2803	AB_TG27327	2	1
2804	AB_TG27335	2	1
2805	OIFC180	2	1
2807	Naval-113	2	1
2808	53264	2	1
2809	OIFC338	2	1
2810	AB1H8	2	1
2814	ABNIH26	2	1
2821	48055	2	1
2822	AB-HKU3-10	215	1
2823	AB-HKU3-08	215	1
2824	TG22192	2	1
2825	TG22202	2	1
2826	TG22212	2	1
2827	TG27299	2	1
2828	TG27315	2	1
2829	TG27319	2	1
2830	TG27371	2	1
2831	TG27379	2	1
2832	TG27383	2	1
2833	TG27407	2	1
2834	TG27411	2	1
2835	TG15239	2	1
2836	TG15238	2	1
2837	TG15233	2	1
2838	TG15236	2	1
2839	TG15237	2	1
2840	TG2012	2	1
2841	TG2013	2	1
2842	TG2014	2	1
2843	TG22110	2	1
2845	DU202	2	1
2846	MRY09-0642	2	1
2847	MRY10-0558	2	1
2848	MRY12-0277	2	1
2849	UH0207	2	1
2851	UH1007	2	1
2854	UH10107	2	1
2855	UH10707	2	1
2856	UH11608	2	1
2857	UH12308	2	1
2858	UH12408	2	1
2859	UH12808	2	1
2860	UH13908	2	0
2861	UH14508	2	1
2862	UH15208	2	1
2863	UH16008	2	1
2864	UH16108	2	1
2865	UH18608	2	1
2866	UH19908	2	1
2867	UH20108	2	1
2868	UH8907	524	1
2869	UH2307	2	1
2870	UH8107	2	1
2871	UH8407	2	1
2872	UH8707	2	1
2873	UH8807	2	1
2875	UH9707	2	1
2876	UH9907	2	1
2881	UH5307	2	1
2882	UH5707	2	1
2883	UH6107	2	1
2884	UH6207	2	1
2886	UH7807	2	1
2887	CI77	2	1
2888	UH2107	2	1
2889	UH3807	2	1
2890	1247182	2	1
2893	1051176	2	1
2894	58452	2	1
2895	532413	2	1
2898	1526966	2	1
2900	1552865	2	1
2901	323408	2	1
2902	1552389	2	1
2903	1488685	2	1
2904	825610	2	1
2905	1207552	2	1
2906	273929	2	0
2907	23671	2	1
2908	145660	2	1
2909	339786	2	1
2910	70136	2	1
2911	730795	2	1
2912	1428368	2	1
2913	11126	2	1
2914	45002_6	2	1
2915	45002_7	2	1
2917	45002_5	2	1
2918	45002_10	2	1
2919	45002_3	2	1
2920	45002_4	2	1
2921	16553_6	415	1
2922	16553_2	415	1
2923	16553_4	415	1
2924	16553_3	415	1
2925	16553_10	415	1
2926	16553_9	415	1
2927	16553_8	415	1
2928	1539026	2	1
2932	1276470-132	2	1
2933	LY3	2	1
2936	LY9	2	1
2938	LY4	2	1
2939	LY5	2	1
2940	TCM206	2	1
2941	T25	2	1
2942	341	2	1
2943	AB_2007-16-25-01-7	241	1
2944	AB_2007-16-27-01	241	1
2945	AB_TG27339	241	1
2947	AB_TG2028	406	1
2948	AB_TG2030	406	1
2949	AB_TG2031	406	1
2950	TG22332	406	1
2952	TG22336	406	1
2953	TG27295	406	1
2954	TG07725	406	1
2955	UH5107	406	1
2957	AbH12o-A2	79	1
2958	AB030	79	1
2959	AB_TG27343	422	1
2960	TG02011	422	1
2964	UH22908	422	1
2965	UH6907	422	1
2966	UH7607	422	0
2967	UH7907	422	1
2968	A33405	422	1
2969	Naval-72	405	1
2970	EGD-HP18	221	1
2971	299505	508	1
2972	532279	519	1
2973	OIFC0162	412	1
2974	WC-348	412	1
2975	OIFC047	665	1
2976	110912	499	1
2978	397971	499	1
2979	722310	499	1
2980	457946	499	1
2981	607805	499	1
2982	1195185_11	499	1
2983	1533268	499	1
2984	214216	499	1
2985	14216	499	1
2986	1170863	499	1
2987	1413735	499	1
2988	1195185_80	499	1
2992	BR097	499	1
2993	BU310	499	1
2994	ABBL099	499	1
2995	1419130	529	1
2996	233846	126	1
2997	NIPH 60	34	1
2998	SDF	17	0
3062	IOMTU433	622	1
3063	NCGM 237	2	1
3064	6200	464	0
3065	CSO1	2	1
3066	CR17	2	1
3067	A1	1	1
3068	AB5075-UW	1	1
3069	Ab04-mff	10	1
3070	D36	81	1
3071	XH386	2	1
3072	CIP70.10	126	1
3073	KBN10P02143	2	1
3170	YU-R612	2	1
3171	XH860	2	1
3172	XH859	2	1
3173	XH857	215	1
3174	XH856	2	1
3175	XH858	23	1
3176	3207	422	1
3177	Ab421_GEIH-2010	79	0
3178	TYTH-2	2	1
3301	151/1C	923	1
3304	A134	216	1
3305	A138	10	1
3306	A140	77	1
3307	A147	32	1
3308	A155	10	1
3309	A158	10	1
3310	A159	10	1
3311	A160	10	1
3312	A161	10	1
3313	A162	10	1
3314	A163	10	1
3315	A166B	923	1
3316	A169	10	1
3317	A170	10	1
3318	A173	216	1
3319	A174	267	1
3320	A181	216	1
3321	MSHR_A183	1225	1
3322	A184	1225	1
3323	A185	216	1
3324	A186	10	1
3325	A188	6	1
3326	A189	654	1
3327	MSHR_A192	1111	1
3328	A193	267	1
3329	A196	10	1
3330	A197	10	1
3331	A198	10	1
3332	A2	10	1
3333	A200	837	1
3334	A202	10	1
3335	MSHR_A203	1227	1
3336	A204	10	1
3337	A205	280	1
3338	A215	10	1
3339	A217	10	1
3340	A219	424	1
3341	A221	10	1
3342	A223	10	1
3343	A224	10	1
3344	A225	10	1
3345	A226	10	1
3346	A230	109	1
3347	A232	10	1
3348	A234	10	1
3349	A237	10	1
3350	A240	10	1
3352	A245	10	1
3353	A246	374	1
3354	A3	10	1
3355	MSHR_A4	1230	1
3356	A5	499	1
3357	MSHR_A53	1224	1
3358	MSHR_A54	1223	1
3359	A55	10	1
3360	A57	10	1
3361	A58	10	1
3362	A6	10	1
3363	A62	1	1
3364	MSHR_A68	1228	1
3365	A7	10	1
3366	MSHR_A8	1229	1
3367	A81	1226	1
3368	MSHR_A82	1226	1
3369	A89	203	1
3370	A9	216	1
3371	A93	10	1
3372	A96	141	1
3373	156/2C	926	1
3386	SUl21-2	936	1
3388	Gänse Ei-1	938	1
3389	Gänsemehl-2	138	1
3394	LoGeIst3-1	821	1
3662	7962	458	1
3790	MD-CRE041-MD-M05329	1154	1
3839	ACIN00149	1190	1
3840	ACIN00151	342	1
3842	ACIN00176	1191	1
3878	NCIMB8209	1197	1
3896	5080	1231	1
3897	5081	1231	1
4042	AB18PR065	1303	1
4045	CRAB-GPS-06	81	1
4047	CRAB-GPS-05	1	0
4049	CRAB-GPS-10	1	1
4050	CRAB-GPS-11	2	1
4051	CRAB-GPS-28	2	1
4052	CRAB-GPS-29	2	1
4053	CRAB-GPS-47	2	1
4054	CRAB-GPS-48	1	1
4127	CRE341/2015	25	1
4130	1312671	2	1
4131	2018-12-18	2	1
4212	ACB003	1386	1
4430	1702649	2	1
4431	1600972	215	1
4432	1501103	2	1
4433	1601174	2	1
4434	ACE-JSC-ALP-101066	1429	1
4440	1601108	2	1
4444	ABAY12003	2	1
4445	ABAY13017	2	1
4496	TG22158	1436	1
4497	TG69784	1437	1
4498	TG22162	1438	1
4513	503/16	1447	1
4514	545/16	1448	1
4515	CRAb-29801	1562	0
4516	CRAb-18021	1573	1
4658	01__31_16	1	1
4661	04__546_16	1	1
4662	05__763_16	25	1
4663	06__915_16	79	1
4665	08__ID_548_17	1	1
4666	09__67_16	15	1
4667	11__478_16	79	1
4669	13__767_16	15	1
4670	14__916_16	151	1
4671	16__006	20	1
4673	18__261_16	15	1
4674	19__479_16	15	1
4675	20__548_16	1	1
4676	21__768_16	25	1
4677	22__917_16	79	1
4678	23__192_17	1	1
4679	24__066	1	1
4680	25__101_16	1	1
4681	26__300_16	1	1
4682	27__482_16	1	1
4683	28__550_16	1	1
4686	31__276_17	25	1
4687	33__156_16	163	1
4688	34__359_16	15	1
4689	35__483_16	15	1
4690	36__563_16	1	1
4691	38__928_16	15	1
4692	41__168_16	79	1
4693	42__366_16	1	1
4694	43__484_16	730	1
4695	44__572_16	79	1
4696	45__808_16	79	1
4697	46__961_16	79	1
4698	47__319_17	1	1
4699	48__070	25	1
4700	49__209_16	15	1
4701	50__372_16	25	1
4702	51__494_16	1	1
4703	52__600_16	49	1
4704	53__830_16	79	1
4705	54__966_16	1	1
4706	55__060	15	1
4707	57__211_16	25	1
4708	58__397_16	79	1
4709	59__503_16	1447	1
4710	60__606_16	15	1
4712	62__26_17	1	1
4714	65__212_16	25	1
4715	66__398_16	79	1
4716	68__630_16	1	1
4717	69__872_16	25	1
4720	73__213_16	79	1
4721	74__399_16	15	1
4724	77__886_16	25	1
4725	80__ID_207_18	25	1
4727	82__403_16	79	1
4728	86__162_17	730	1
4729	87__053	15	1
4730	89__229_16	1	1
4731	90__461_16	79	1
4732	91__545_16	1448	1
4733	92__697_16	15	1
4735	94__180_17	79	1
4745	CriePir307	1487	1
4999	AB0003	2	1
5000	AB0037	98	1
5001	AB0155	2	1
5002	AB0236	2	0
5003	AB0315	10	1
5004	AB0317	141	1
5005	AB0343	77	1
5007	AB0365	94	1
5008	AB0395	2	1
5009	AB0404	2	1
5010	AB0533	2	1
5011	AB0536	2	1
5014	AB0720	2	1
5015	AB0745	1	1
5016	AB0866	2	1
5017	AB0871	571	1
5018	AB0922	2	1
5019	AB0964	85	1
5051	ab20A1	294	1
5076	FDAARGOS_540	1542	0
5077	7847	1544	1
5078	ABNIH28	1543	1
5079	B8300	1549	1
5080	B8342	1545	1
5081	BAL062	1550	1
5082	CA-17	1546	1
5083	E47	1547	1
5085	WP8-W18-ESBL-11	1548	1
5095	DETAB-P2	138	1
5096	DETAB-E227	1554	1
5138	ATCC 19606T	52	1
5151	ARLG-6385	1562	0
5152	ARLG-6315	1573	1
5163	20411	2	1
5165	30141	2	1
5166	30211	2	1
5167	30231	2	1
5169	50211	2	1
5170	50411	2	1
5194	160098	2	1
5195	160152	2	1
5196	161381	2	1
5197	161382	2	1
5198	161600	40	1
5199	161636	2	1
5200	161988	2	1
5201	162456	2	1
5202	162487	2	1
5204	163001	2	1
5205	163453	2	1
5206	163560	2	1
5207	163561	2	1
5208	163563	2	1
5209	170340	2	1
5210	170428	2	1
5211	170714	1137	1
5212	170876	49	1
5213	171938	763	1
5214	172188	36	1
5215	172286	2	1
5216	172315	23	1
5218	172985	2	1
5219	173005	2	1
5220	173011	142	1
5221	173189	2	1
5222	173329	2	1
5223	173625	2	1
5224	173762	106	1
5259	A1823	113	1
5262	20111	2	1
5264	30111	2	1
5268	50111	2	1
5271	50711	2	1
5272	51211	2	1
5273	70211	2	1
5274	70311	2	1
5275	70411	2	1
5276	80112	2	1
5277	80311	2	1
5278	80411	2	1
5279	80511	2	1
5280	80711	2	1
5281	90211	2	1
5282	90311	2	1
5283	90342	2	1
5284	90351	2	1
5285	120211	2	1
5286	130311	2	1
5287	130411	2	1
5288	130711	2	1
5289	130811	2	1
5290	130911	2	1
5291	131111	2	1
5292	131211	2	1
5293	160058	2	1
5407	S3d12_S10	1618	1
5410	CPO20190206	164	1
6115	F99	1853	1
6116	E437	1853	1
6117	F447	1853	1
6248	IHIT22647	1729	1
6251	IHIT27297	1732	1
6254	IHIT30014	1735	1
6256	IHIT30088	1737	1
6257	IHIT30528	1738	1
6261	IHIT36713	1742	1
6262	IHIT40077	1743	1
6263	IHIT40220	1744	1
6264	aba-120	1749	1
6265	aba-155	1750	1
6266	aba-448	1641	1
6270	A7057	1647	1
6272	A8061	1644	1
6273	A8062	1644	1
6274	A9065	1649	1
6275	A9145	1645	1
6276	A6148	2	1
6277	A7018	203	1
6278	A7037	203	1
6284	A7092	1642	1
6288	A8030	2	1
6290	A8080	203	1
6293	A9023	2	1
6294	A9046	203	1
6297	A9075	40	1
6298	A9082	2	1
6299	A9083	1648	1
6300	A9084	1648	1
6301	A9095	459	1
6302	A9117	106	1
6304	A9126	34	1
6305	A9159	256	1
6306	A7033	1641	1
6307	A8044	33	1
6308	A8050	284	1
6309	A8015	10	1
6310	A6035	1646	1
6311	A6047	193	1
6312	A7019	1650	1
6313	A7024	1137	1
6314	A7030	266	1
6315	A8001	33	1
6316	A8028	1654	1
6317	A9016	40	1
6318	A9018	1651	1
6319	A9033	1136	1
6320	A9045	40	1
6321	A9160	1643	1
6322	A9167	1653	1
6327	A7076	1652	1
6328	A8006	1512	1
6573	G18255178	2	1
6574	G18255905	1	1
6576	G18255915	2	1
6577	G18255951	623	1
6578	G20250459	2	1
6579	G20250656	622	1
6580	G20250669	149	1
6582	G20251008	2	1
6584	G20251021	2	1
6585	G20251032	976	1
6586	G20251037	2	1
6587	G20251043	2	1
6593	G20251072	2	1
6594	G20251192	624	1
6595	G20251323	1022	1
6599	G20251343	1512	1
6602	G20251360	2	1
6640	GCA_000805065.1	1554	1
6646	GCA_001077555.2	1545	1
6648	GCA_001077965.1	1549	1
6656	GCA_001910585.1	1580	1
6657	GCA_001910605.1	1580	1
6658	GCA_001910615.1	1580	1
6659	GCA_001910665.1	1580	1
6660	GCA_001910685.1	1580	1
6667	GCA_003039005.1	1580	1
6668	GCA_003039275.1	1580	1
6672	GCA_003347355.1	1580	1
6683	GCA_003948495.1	1436	1
6684	GCA_003948775.1	1438	1
6686	GCA_003948835.1	1437	1
6696	GCA_005280395.1	1512	1
6712	GCA_008989245.1	1548	1
6726	GCA_009013035.1	1433	1
6731	GCA_009829555.1	1448	1
6735	GCA_010500545.1	1512	1
6736	GCA_010500665.1	1512	1
6738	GCA_012931605.1	1472	1
6741	GCA_013403085.1	1479	1
6749	GCA_014881465.1	1573	1
6750	GCA_015536865.1	1448	1
6751	GCA_015537385.1	1447	1
6757	GCA_015731985.1	1555	1
6758	GCA_015732055.1	1555	1
6759	GCA_015732075.1	1555	1
6760	GCA_015732435.1	1555	1
6775	GCA_016478885.1	1537	1
6776	GCA_016478905.1	1537	1
6779	GCA_016480415.1	1822	1
6790	GCA_016506665.1	1573	1
6796	GCA_016508875.1	1550	1
6797	GCA_016508915.1	1550	1
6798	GCA_016508955.1	1550	1
6799	GCA_016508975.1	1550	1
6800	GCA_016508995.1	1550	1
6801	GCA_016509015.1	1550	1
6802	GCA_016509035.1	1550	1
6803	GCA_016509055.1	1550	1
6804	GCA_016509075.1	1550	1
6805	GCA_016509095.1	1550	1
6806	GCA_016509115.1	1550	1
6807	GCA_016509135.1	1550	1
6808	GCA_016509155.1	1550	1
6809	GCA_016509175.1	1550	1
6810	GCA_016509195.1	1550	1
6811	GCA_016509235.1	1550	1
6812	GCA_016509335.1	1550	1
6813	GCA_016509355.1	1550	1
6814	GCA_016509375.1	1550	1
6815	GCA_016509495.1	1550	1
6816	GCA_016509515.1	1550	1
6817	GCA_016509555.1	1550	1
6818	GCA_016509605.1	1550	1
6819	GCA_016509635.1	1550	1
6820	GCA_016509655.1	1550	1
6821	GCA_016509675.1	1550	1
6822	GCA_016509695.1	1550	1
6823	GCA_016509715.1	1550	1
6826	GCA_016510795.1	1550	1
6827	GCA_016510815.1	1550	1
6828	GCA_016510915.1	1550	1
6832	GCA_016513475.1	1632	1
6835	GCA_016513635.1	1632	1
6843	GCA_016654265.1	1487	1
6862	GCA_017753625.1	1554	1
6876	GCA_018789455.1	1550	1
6877	GCA_900011305.1	1550	1
6878	GCA_900088705.1	1550	1
6900	GCA_900493605.1	1432	1
6901	GCA_900494435.1	1430	1
6902	GCA_900494475.1	1430	1
6903	GCA_900494705.1	1430	1
6904	GCA_900494775.1	1432	1
6906	GCA_900495005.1	1432	1
6908	GCA_900495235.1	1431	1
6910	GCA_900495475.1	1433	1
6917	GCA_902705485.1	1596	1
6931	SP304	285	1
6932	VB16141	622	1
6933	VB35435	575	1
6957	I027AB	1	1
6958	I030AB	1	1
6959	M217AB	1	1
6960	M328AB	164	1
6962	S130AB	85	1
6963	S161AB	2	1
6964	S167AB	1	1
6965	S170AB	164	1
6966	S171AB	1	1
6967	S176AB	1	1
6968	S209AB	2	1
6969	S212AB	1	1
6970	S270AB	1	1
6971	S275AB	1	1
6972	S296AB	1	1
6973	S315AB	1	1
6974	S327AB	1	1

## Sheet: baumannoferrin
Isolate id	Isolate	ST (MLST Pasteur)	DMO12_RS08630	DMO12_RS08635	DMO12_RS08640	DMO12_RS08645	DMO12_RS08650	DMO12_RS08655	DMO12_RS08660	DMO12_RS08665	DMO12_RS08670	DMO12_RS08675	DMO12_RS08680	DMO12_RS08685	Cluster presence
760	12_ax	686	1	1	1	1	1	1	1	1	1	1	1	1	1
2240	ATCC 17978	437	1	1	1	1	1	1	1	1	1	1	1	1	1
2241	D1279779	267	1	1	1	1	1	1	1	1	1	1	1	1	1
2242	NIPH 70	36	1	1	1	1	1	1	1	1	1	1	1	1	1
2243	541915	532	1	1	1	1	1	1	1	1	1	1	1	1	1
2244	AB307-0294	1	1	1	1	1	1	1	1	1	1	1	1	1	1
2245	AB0057	1	1	1	1	1	1	1	1	1	1	1	1	1	1
2246	AYE	1	1	1	1	1	1	1	1	1	1	1	1	1	1
2247	NIPH 527	1	1	1	1	1	1	1	1	1	1	1	1	1	1
2250	NIPH290	1	1	1	1	1	1	1	1	1	1	1	1	1	1
2251	ANC 4097	1	1	1	1	1	1	1	1	1	1	1	1	1	1
2252	R1B	1	1	1	1	1	1	1	1	1	1	1	1	1	1
2256	AB5075	1	1	1	1	1	1	1	1	1	1	1	1	1	1
2257	Canada BC-5	1	1	1	1	1	1	1	1	1	1	1	1	1	1
2258	IS-58	1	1	1	1	1	1	1	1	1	1	1	1	1	1
2259	AB_909-02-7	1	1	1	1	1	1	1	1	1	1	1	1	1	1
2260	AB_908-13	1	1	1	1	1	1	1	1	1	1	1	1	1	1
2262	IS-251	1	1	1	1	1	1	1	1	1	1	1	1	1	1
2263	IS-235	1	1	1	1	1	1	1	1	1	1	1	1	1	1
2264	OIFC074	19	1	1	1	1	1	1	1	1	1	1	1	1	1
2265	Naval-83	20	1	1	1	1	1	1	1	1	1	1	1	1	1
2266	Naval-21	19	1	1	1	1	1	1	1	1	1	1	1	1	1
2267	Canada BC1	1	1	1	1	1	1	1	1	1	1	1	1	1	1
2268	ABNIH19	1	1	1	1	1	1	1	1	1	1	1	1	1	1
2269	ABNIH6	1	1	1	1	1	1	1	1	1	1	1	1	1	1
2273	1605	1	1	1	1	1	1	1	1	1	1	1	1	1	1
2274	TG22190	1	1	1	1	1	1	1	1	1	1	1	1	1	1
2275	TG22194	1	1	1	1	1	1	1	1	1	1	1	1	1	1
2276	TG22196	1	1	1	1	1	1	1	1	1	1	1	1	1	1
2277	TG22214	1	1	1	1	1	1	1	1	1	1	1	1	1	1
2278	TG20277	1	1	1	1	1	1	1	1	1	1	1	1	1	1
2279	TG22112	1	1	1	1	1	1	1	1	1	1	1	1	1	1
2280	TG22148	1	1	1	1	1	1	1	1	1	1	1	1	1	1
2281	MRSN 57	1	1	1	1	1	1	1	1	1	1	1	1	1	1
2282	MRSN 58	1	1	1	1	1	1	1	1	1	1	1	1	1	1
2283	MRSN 3405	94	1	1	1	1	1	1	1	1	1	1	1	1	1
2284	A144	1	1	1	1	1	1	1	1	1	1	1	1	1	1
2285	BJAB0715	23	1	1	1	1	1	1	1	1	1	1	1	1	1
2286	NIPH 335	10	1	1	1	1	1	1	1	1	1	1	1	1	1
2287	LAC-4	10	1	1	1	1	1	1	1	1	1	1	1	1	1
2288	OIFC098	10	1	1	1	1	1	1	1	1	1	1	1	1	1
2289	466760	10	1	1	1	1	1	1	1	1	1	1	1	1	1
2291	3390	10	1	1	1	1	1	1	1	1	1	1	1	1	1
2292	1007214	10	1	1	1	1	1	1	1	1	1	1	1	1	1
2293	1262761-105	10	1	1	1	1	1	1	1	1	1	1	1	1	1
2294	ZW85-1	639	1	1	1	1	1	1	1	1	1	1	1	1	1
2297	NIPH 1734	15	1	1	1	1	1	1	1	1	1	1	1	1	1
2300	IS-116	136	1	1	1	1	1	1	1	1	1	1	1	1	1
2301	WC-692	513	1	1	1	1	1	1	1	1	1	1	1	1	1
2303	AB_2008-15-71	416	1	1	1	1	1	1	1	1	1	1	1	1	1
2304	AB_909-01-7	417	1	1	1	1	1	1	1	1	1	1	1	1	1
2305	AB_1536-8	413	1	1	1	1	1	1	1	1	1	1	1	1	1
2306	AB_2008-15-52	416	1	1	1	1	1	1	1	1	1	1	1	1	1
2307	AB_2008-23-01-01-7	417	1	1	1	1	1	1	1	1	1	1	1	1	1
2308	AB_2009-04-01-7	417	1	1	1	1	1	1	1	1	1	1	1	1	1
2309	AB_TG19617	438	1	1	1	1	1	1	1	1	1	1	1	1	1
2310	AB_TG2018	417	1	1	1	1	1	1	1	1	1	1	1	1	1
2311	OIFC110	515	1	1	1	1	1	1	1	1	1	1	1	1	1
2312	OIFC065	136	1	1	1	1	1	1	1	1	1	1	1	1	1
2313	AA-014	158	1	1	1	1	1	1	1	1	1	1	1	1	1
2314	AB4A3	255	1	1	1	1	1	1	1	1	1	1	1	1	1
2315	MSP4-16	52	1	1	1	1	1	1	1	1	1	1	1	1	1
2316	TG27395	417	1	1	1	1	1	1	1	1	1	1	1	1	1
2317	TG27399	417	1	1	1	1	1	1	1	1	1	1	1	1	1
2318	1075025	514	1	1	1	1	1	1	1	1	1	1	1	1	1
2319	1040094	416	1	1	1	1	1	1	1	1	1	1	1	1	1
2320	1039621	416	1	1	1	1	1	1	1	1	1	1	1	1	1
2322	1202252	416	1	1	1	1	1	1	1	1	1	1	1	1	1
2323	1035119	536	1	1	1	1	1	1	1	1	1	1	1	1	1
2324	562700	416	1	1	1	1	1	1	1	1	1	1	1	1	1
2325	942194	650	1	1	1	1	1	1	1	1	1	1	1	1	1
2326	43926	514	1	1	1	1	1	1	1	1	1	1	1	1	1
2327	42887	514	1	1	1	1	1	1	1	1	1	1	1	1	1
2328	1417041	108	1	1	1	1	1	1	1	1	1	1	1	1	1
2329	318814	651	1	1	1	1	1	1	1	1	1	1	1	1	1
2330	1412924	510	1	1	1	1	1	1	1	1	1	1	1	1	1
2331	1058283	416	1	1	1	1	1	1	1	1	1	1	1	1	1
2332	1295549	652	1	1	1	1	1	1	1	1	1	1	1	1	1
2333	277047	652	1	1	1	1	1	1	1	1	1	1	1	1	1
2334	426863	652	1	1	1	1	1	1	1	1	1	1	1	1	1
2335	25493_2	417	1	1	1	1	1	1	1	1	1	1	1	1	1
2336	25493_10	656	1	1	1	1	1	1	1	1	1	1	1	1	1
2337	25493_1	417	1	1	1	1	1	1	1	1	1	1	1	1	1
2338	25493_3	416	1	1	1	1	1	1	1	1	1	1	1	1	1
2339	25493_4	657	1	1	1	1	1	1	1	1	1	1	1	1	1
2340	25493_5	658	1	1	1	1	1	1	1	1	1	1	1	1	1
2341	25493_6	659	1	1	1	1	1	1	1	1	1	1	1	1	1
2342	25493_8	416	1	1	1	1	1	1	1	1	1	1	1	1	1
2343	25493_9	417	1	1	1	1	1	1	1	1	1	1	1	1	1
2344	25569_1	416	1	1	1	1	1	1	1	1	1	1	1	1	1
2345	25569_2	417	1	1	1	1	1	1	1	1	1	1	1	1	1
2346	25569_4	417	1	1	1	1	1	1	1	1	1	1	1	1	1
2347	45052_3	514	1	1	1	1	1	1	1	1	1	1	1	1	1
2348	45052_5	514	1	1	1	1	1	1	1	1	1	1	1	1	1
2349	25569_3	416	1	1	1	1	1	1	1	1	1	1	1	1	1
2350	25569_7	660	1	1	1	1	1	1	1	1	1	1	1	1	1
2351	25569_5	417	1	1	1	1	1	1	1	1	1	1	1	1	1
2352	45052_1	514	1	1	1	1	1	1	1	1	1	1	1	1	1
2353	JCM 6841	52	1	1	1	1	1	1	1	1	1	1	1	1	1
2354	25569_8	416	1	1	1	1	1	1	1	1	1	1	1	1	1
2355	25569_9	416	1	1	1	1	1	1	1	1	1	1	1	1	1
2356	45052_4	514	1	1	1	1	1	1	1	1	1	1	1	1	1
2357	45075_6	514	1	1	1	1	1	1	1	1	1	1	1	1	1
2358	45075_5	514	1	1	1	1	1	1	1	1	1	1	1	1	1
2359	45075_1	514	1	1	1	1	1	1	1	1	1	1	1	1	1
2360	45075_2	514	1	1	1	1	1	1	1	1	1	1	1	1	1
2361	45075_3	514	1	1	1	1	1	1	1	1	1	1	1	1	1
2362	25569_10	417	1	1	1	1	1	1	1	1	1	1	1	1	1
2363	45075_8	514	1	1	1	1	1	1	1	1	1	1	1	1	1
2364	45075_9	514	1	1	1	1	1	1	1	1	1	1	1	1	1
2366	45075_10	514	1	1	1	1	1	1	1	1	1	1	1	1	1
2367	1598530	56	1	1	1	1	1	1	1	1	1	1	1	1	1
2368	MAR002	271	1	1	1	1	1	1	1	1	1	1	1	1	1
2369	GTC 03324	52	1	1	1	1	1	1	1	1	1	1	1	1	1
2370	GTC 03329	52	1	1	1	1	1	1	1	1	1	1	1	1	1
2371	Ab44444	2	1	1	1	1	1	1	1	1	1	1	1	1	1
2372	ABNIH1	2	1	1	1	1	1	1	1	1	1	1	1	1	1
2373	ABNIH25	2	1	1	1	1	1	1	1	1	1	1	1	1	1
2374	UMB001	2	1	1	1	1	1	1	1	1	1	1	1	1	1
2375	AB_2008-15-34-7	2	1	1	1	1	1	1	1	1	1	1	1	1	1
2376	Naval-2	2	1	1	1	1	1	1	1	1	1	1	1	1	1
2378	ABIsac_ColiR	2	1	1	1	1	1	1	1	1	1	1	1	1	1
2379	Naval-78	2	1	1	1	1	1	1	1	1	1	1	1	1	1
2381	ABNIH5	2	1	1	1	1	1	1	1	1	1	1	1	1	1
2382	ABNIH18	2	1	1	1	1	1	1	1	1	1	1	1	1	1
2383	TG27307	2	1	1	1	1	1	1	1	1	1	1	1	1	1
2384	TG27311	2	1	1	1	1	1	1	1	1	1	1	1	1	1
2385	TG15234	2	1	1	1	1	1	1	1	1	1	1	1	1	1
2386	TG15240	2	1	1	1	1	1	1	1	1	1	1	1	1	1
2387	TG15241	2	1	1	1	1	1	1	1	1	1	1	1	1	1
2388	TG15242	2	1	1	1	1	1	1	1	1	1	1	1	1	1
2389	TG20546	2	1	1	1	1	1	1	1	1	1	1	1	1	1
2390	UH7007	2	1	1	1	1	1	1	1	1	1	1	1	1	1
2391	MDR_MMC4	2	1	1	1	1	1	1	1	1	1	1	1	1	1
2392	1051830	523	1	1	1	1	1	1	1	1	1	1	1	1	1
2394	1042969-1265	2	1	1	1	1	1	1	1	1	1	1	1	1	1
2395	1031433	2	1	1	1	1	1	1	1	1	1	1	1	1	1
2399	1294217	2	1	1	1	1	1	1	1	1	1	1	1	1	1
2401	724909	2	1	1	1	1	1	1	1	1	1	1	1	1	1
2405	647609	2	1	1	1	1	1	1	1	1	1	1	1	1	1
2411	796380-2102	2	1	1	1	1	1	1	1	1	1	1	1	1	1
2412	564012	2	1	1	1	1	1	1	1	1	1	1	1	1	1
2413	472237-1196	2	1	1	1	1	1	1	1	1	1	1	1	1	1
2414	34654	670	1	1	1	1	1	1	1	1	1	1	1	1	1
2416	1289546	2	1	1	1	1	1	1	1	1	1	1	1	1	1
2417	993520	2	1	1	1	1	1	1	1	1	1	1	1	1	1
2419	653020	2	1	1	1	1	1	1	1	1	1	1	1	1	1
2422	1575710	2	1	1	1	1	1	1	1	1	1	1	1	1	1
2424	1552818	2	1	1	1	1	1	1	1	1	1	1	1	1	1
2425	458282	2	1	1	1	1	1	1	1	1	1	1	1	1	1
2426	470922	2	1	1	1	1	1	1	1	1	1	1	1	1	1
2427	1426993	2	1	1	1	1	1	1	1	1	1	1	1	1	1
2428	24860_8	2	1	1	1	1	1	1	1	1	1	1	1	1	1
2429	7893	2	1	1	1	1	1	1	1	1	1	1	1	1	1
2431	24812_4	525	1	1	1	1	1	1	1	1	1	1	1	1	1
2434	24860_2	2	1	1	1	1	1	1	1	1	1	1	1	1	1
2435	24860_4	2	1	1	1	1	1	1	1	1	1	1	1	1	1
2437	1287985	195	1	1	1	1	1	1	1	1	1	1	1	1	1
2438	73736	2	1	1	1	1	1	1	1	1	1	1	1	1	1
2439	10519	2	1	1	1	1	1	1	1	1	1	1	1	1	1
2440	1045092	2	1	1	1	1	1	1	1	1	1	1	1	1	1
2441	923118	2	1	1	1	1	1	1	1	1	1	1	1	1	1
2442	836190	2	1	1	1	1	1	1	1	1	1	1	1	1	1
2443	737393	2	1	1	1	1	1	1	1	1	1	1	1	1	1
2444	655555	2	1	1	1	1	1	1	1	1	1	1	1	1	1
2445	1457504	2	1	1	1	1	1	1	1	1	1	1	1	1	1
2446	2887	2	1	1	1	1	1	1	1	1	1	1	1	1	1
2447	1296252	2	1	1	1	1	1	1	1	1	1	1	1	1	1
2448	1264936	2	1	1	1	1	1	1	1	1	1	1	1	1	1
2449	1271651	2	1	1	1	1	1	1	1	1	1	1	1	1	1
2450	1178044	2	1	1	1	1	1	1	1	1	1	1	1	1	1
2451	1095464	2	1	1	1	1	1	1	1	1	1	1	1	1	1
2452	1022959	2	1	1	1	1	1	1	1	1	1	1	1	1	1
2453	1482820	671	1	1	1	1	1	1	1	1	1	1	1	1	1
2454	1471012	2	1	1	1	1	1	1	1	1	1	1	1	1	1
2455	1475764	2	1	1	1	1	1	1	1	1	1	1	1	1	1
2456	1494580	2	1	1	1	1	1	1	1	1	1	1	1	1	1
2457	1294222	2	1	1	1	1	1	1	1	1	1	1	1	1	1
2458	755829	2	1	1	1	1	1	1	1	1	1	1	1	1	1
2459	1266220	2	1	1	1	1	1	1	1	1	1	1	1	1	1
2460	1232509	2	1	1	1	1	1	1	1	1	1	1	1	1	1
2461	628418	2	1	1	1	1	1	1	1	1	1	1	1	1	1
2462	466215	2	1	1	1	1	1	1	1	1	1	1	1	1	1
2463	981176	2	1	1	1	1	1	1	1	1	1	1	1	1	1
2464	98826	2	1	1	1	1	1	1	1	1	1	1	1	1	1
2465	303002	2	1	1	1	1	1	1	1	1	1	1	1	1	1
2466	1117819	2	1	1	1	1	1	1	1	1	1	1	1	1	1
2467	213697	2	1	1	1	1	1	1	1	1	1	1	1	1	1
2468	1237202	2	1	1	1	1	1	1	1	1	1	1	1	1	1
2469	1262761-97	2	1	1	1	1	1	1	1	1	1	1	1	1	1
2470	1392509	2	1	1	1	1	1	1	1	1	1	1	1	1	1
2471	1406182	2	1	1	1	1	1	1	1	1	1	1	1	1	1
2472	1397513	2	1	1	1	1	1	1	1	1	1	1	1	1	1
2473	44895_9	2	1	1	1	1	1	1	1	1	1	1	1	1	1
2474	44895_8	2	1	1	1	1	1	1	1	1	1	1	1	1	1
2475	44895_4	2	1	1	1	1	1	1	1	1	1	1	1	1	1
2476	24845_8	2	1	1	1	1	1	1	1	1	1	1	1	1	1
2477	24845_10	2	1	1	1	1	1	1	1	1	1	1	1	1	1
2478	24845_5	2	1	1	1	1	1	1	1	1	1	1	1	1	1
2479	24845_3	2	1	1	1	1	1	1	1	1	1	1	1	1	1
2480	24845_4	2	1	1	1	1	1	1	1	1	1	1	1	1	1
2482	25307_6	2	1	1	1	1	1	1	1	1	1	1	1	1	1
2483	25307_8	2	1	1	1	1	1	1	1	1	1	1	1	1	1
2484	24845_7	2	1	1	1	1	1	1	1	1	1	1	1	1	1
2485	44895_10	2	1	1	1	1	1	1	1	1	1	1	1	1	1
2486	44895_1	2	1	1	1	1	1	1	1	1	1	1	1	1	1
2487	44895_2	2	1	1	1	1	1	1	1	1	1	1	1	1	1
2488	25253_8	2	1	1	1	1	1	1	1	1	1	1	1	1	1
2489	25307_1	2	1	1	1	1	1	1	1	1	1	1	1	1	1
2490	25307_2	2	1	1	1	1	1	1	1	1	1	1	1	1	1
2491	25307_3	2	1	1	1	1	1	1	1	1	1	1	1	1	1
2492	25307_4	2	1	1	1	1	1	1	1	1	1	1	1	1	1
2493	25307_5	2	1	1	1	1	1	1	1	1	1	1	1	1	1
2494	24845_6	2	1	1	1	1	1	1	1	1	1	1	1	1	1
2495	24845_1	2	1	1	1	1	1	1	1	1	1	1	1	1	1
2496	25253_1	2	1	1	1	1	1	1	1	1	1	1	1	1	1
2497	25253_10	2	1	1	1	1	1	1	1	1	1	1	1	1	1
2498	25253_3	2	1	1	1	1	1	1	1	1	1	1	1	1	1
2499	25253_4	2	1	1	1	1	1	1	1	1	1	1	1	1	1
2500	25253_5	2	1	1	1	1	1	1	1	1	1	1	1	1	1
2501	25253_6	2	1	1	1	1	1	1	1	1	1	1	1	1	1
2502	25253_7	661	1	1	1	1	1	1	1	1	1	1	1	1	1
2503	44895_5	2	1	1	1	1	1	1	1	1	1	1	1	1	1
2504	44895_6	2	1	1	1	1	1	1	1	1	1	1	1	1	1
2505	44895_3	2	1	1	1	1	1	1	1	1	1	1	1	1	1
2506	24975_4	2	1	1	1	1	1	1	1	1	1	1	1	1	1
2507	25561_2	2	1	1	1	1	1	1	1	1	1	1	1	1	1
2508	25561_7	2	1	1	1	1	1	1	1	1	1	1	1	1	1
2509	25561_1	2	1	1	1	1	1	1	1	1	1	1	1	1	1
2510	24975_7	2	1	1	1	1	1	1	1	1	1	1	1	1	1
2511	24975_9	2	1	1	1	1	1	1	1	1	1	1	1	1	1
2512	25935_10	2	1	1	1	1	1	1	1	1	1	1	1	1	1
2513	44327_8	2	1	1	1	1	1	1	1	1	1	1	1	1	1
2514	44327_2	2	1	1	1	1	1	1	1	1	1	1	1	1	1
2515	25750_7	2	1	1	1	1	1	1	1	1	1	1	1	1	1
2516	25750_8	2	1	1	1	1	1	1	1	1	1	1	1	1	1
2518	44327_7	2	1	1	1	1	1	1	1	1	1	1	1	1	1
2519	44327_1	2	1	1	1	1	1	1	1	1	1	1	1	1	1
2520	44327_4	2	1	1	1	1	1	1	1	1	1	1	1	1	1
2521	44327_5	2	1	1	1	1	1	1	1	1	1	1	1	1	1
2522	44857_10	2	1	1	1	1	1	1	1	1	1	1	1	1	1
2526	25691_10	2	1	1	1	1	1	1	1	1	1	1	1	1	1
2527	25766_2	2	1	1	1	1	1	1	1	1	1	1	1	1	1
2528	25766_3	2	1	1	1	1	1	1	1	1	1	1	1	1	1
2529	25935_9	2	1	1	1	1	1	1	1	1	1	1	1	1	1
2532	25935_1	2	1	1	1	1	1	1	1	1	1	1	1	1	1
2533	25935_2	2	1	1	1	1	1	1	1	1	1	1	1	1	1
2536	25935_6	2	1	1	1	1	1	1	1	1	1	1	1	1	1
2537	25935_7	2	1	1	1	1	1	1	1	1	1	1	1	1	1
2538	25935_8	2	1	1	1	1	1	1	1	1	1	1	1	1	1
2539	25766_6	2	1	1	1	1	1	1	1	1	1	1	1	1	1
2540	25691_2	2	1	1	1	1	1	1	1	1	1	1	1	1	1
2541	25691_6	2	1	1	1	1	1	1	1	1	1	1	1	1	1
2542	25691_9	2	1	1	1	1	1	1	1	1	1	1	1	1	1
2543	25766_7	2	1	1	1	1	1	1	1	1	1	1	1	1	1
2544	25691_1	2	1	1	1	1	1	1	1	1	1	1	1	1	1
2545	25766_5	2	1	1	1	1	1	1	1	1	1	1	1	1	1
2547	25766_10	2	1	1	1	1	1	1	1	1	1	1	1	1	1
2548	25766_4	2	1	1	1	1	1	1	1	1	1	1	1	1	1
2549	44467_5	2	1	1	1	1	1	1	1	1	1	1	1	1	1
2550	44467_6	2	1	1	1	1	1	1	1	1	1	1	1	1	1
2551	44467_7	2	1	1	1	1	1	1	1	1	1	1	1	1	1
2552	44467_8	2	1	1	1	1	1	1	1	1	1	1	1	1	1
2553	25681_2	2	1	1	1	1	1	1	1	1	1	1	1	1	1
2554	25681_3	2	1	1	1	1	1	1	1	1	1	1	1	1	1
2555	25681_5	2	1	1	1	1	1	1	1	1	1	1	1	1	1
2556	25681_6	2	1	1	1	1	1	1	1	1	1	1	1	1	1
2557	25681_8	2	1	1	1	1	1	1	1	1	1	1	1	1	1
2558	25681_9	2	1	1	1	1	1	1	1	1	1	1	1	1	1
2559	25750_6	2	1	1	1	1	1	1	1	1	1	1	1	1	1
2560	44467_10	662	1	1	1	1	1	1	1	1	1	1	1	1	1
2561	44467_1	2	1	1	1	1	1	1	1	1	1	1	1	1	1
2562	44467_2	2	1	1	1	1	1	1	1	1	1	1	1	1	1
2563	44467_3	2	1	1	1	1	1	1	1	1	1	1	1	1	1
2564	44467_4	2	1	1	1	1	1	1	1	1	1	1	1	1	1
2565	25561_10	2	1	1	1	1	1	1	1	1	1	1	1	1	1
2566	43557_1	2	1	1	1	1	1	1	1	1	1	1	1	1	1
2568	25878_1	2	1	1	1	1	1	1	1	1	1	1	1	1	1
2569	44362_2	2	1	1	1	1	1	1	1	1	1	1	1	1	1
2570	25878_3	2	1	1	1	1	1	1	1	1	1	1	1	1	1
2572	44362_4	2	1	1	1	1	1	1	1	1	1	1	1	1	1
2573	44362_5	2	1	1	1	1	1	1	1	1	1	1	1	1	1
2574	44362_6	2	1	1	1	1	1	1	1	1	1	1	1	1	1
2575	44362_7	2	1	1	1	1	1	1	1	1	1	1	1	1	1
2576	44362_8	2	1	1	1	1	1	1	1	1	1	1	1	1	1
2577	44362_9	2	1	1	1	1	1	1	1	1	1	1	1	1	1
2578	44437_3	2	1	1	1	1	1	1	1	1	1	1	1	1	1
2579	44437_4	2	1	1	1	1	1	1	1	1	1	1	1	1	1
2580	44437_5	2	1	1	1	1	1	1	1	1	1	1	1	1	1
2581	44437_7	2	1	1	1	1	1	1	1	1	1	1	1	1	1
2582	44437_8	2	1	1	1	1	1	1	1	1	1	1	1	1	1
2583	44437_9	2	1	1	1	1	1	1	1	1	1	1	1	1	1
2584	44362_10	2	1	1	1	1	1	1	1	1	1	1	1	1	1
2585	44362_1	2	1	1	1	1	1	1	1	1	1	1	1	1	1
2586	26016_4	2	1	1	1	1	1	1	1	1	1	1	1	1	1
2587	26016_1	2	1	1	1	1	1	1	1	1	1	1	1	1	1
2588	26016_6	2	1	1	1	1	1	1	1	1	1	1	1	1	1
2589	26016_10	2	1	1	1	1	1	1	1	1	1	1	1	1	1
2590	25569_6	2	1	1	1	1	1	1	1	1	1	1	1	1	1
2591	26016_5	2	1	1	1	1	1	1	1	1	1	1	1	1	1
2593	26016_8	2	1	1	1	1	1	1	1	1	1	1	1	1	1
2594	16553_1	2	1	1	1	1	1	1	1	1	1	1	1	1	1
2595	24975_10	2	1	1	1	1	1	1	1	1	1	1	1	1	1
2596	44839_10	2	1	1	1	1	1	1	1	1	1	1	1	1	1
2597	26016_9	2	1	1	1	1	1	1	1	1	1	1	1	1	1
2598	24860_1	2	1	1	1	1	1	1	1	1	1	1	1	1	1
2599	24860_6	2	1	1	1	1	1	1	1	1	1	1	1	1	1
2600	44298_1	2	1	1	1	1	1	1	1	1	1	1	1	1	1
2601	44298_2	2	1	1	1	1	1	1	1	1	1	1	1	1	1
2602	44298_4	2	1	1	1	1	1	1	1	1	1	1	1	1	1
2603	44298_6	2	1	1	1	1	1	1	1	1	1	1	1	1	1
2604	44298_7	2	1	1	1	1	1	1	1	1	1	1	1	1	1
2605	44298_9	2	1	1	1	1	1	1	1	1	1	1	1	1	1
2606	44298_10	2	1	1	1	1	1	1	1	1	1	1	1	1	1
2607	25442_5	672	1	1	1	1	1	1	1	1	1	1	1	1	1
2608	25442_7	673	1	1	1	1	1	1	1	1	1	1	1	1	1
2609	25442_9	674	1	1	1	1	1	1	1	1	1	1	1	1	1
2610	42057_2	2	1	1	1	1	1	1	1	1	1	1	1	1	1
2611	1064293_46	2	1	1	1	1	1	1	1	1	1	1	1	1	1
2612	44298_3	2	1	1	1	1	1	1	1	1	1	1	1	1	1
2613	44839_8	2	1	1	1	1	1	1	1	1	1	1	1	1	1
2614	44298_5	2	1	1	1	1	1	1	1	1	1	1	1	1	1
2615	44298_8	2	1	1	1	1	1	1	1	1	1	1	1	1	1
2616	44839_9	2	1	1	1	1	1	1	1	1	1	1	1	1	1
2617	25442_1	2	1	1	1	1	1	1	1	1	1	1	1	1	1
2619	1505311	663	1	1	1	1	1	1	1	1	1	1	1	1	1
2620	25691_5	2	1	1	1	1	1	1	1	1	1	1	1	1	1
2621	24860_9	2	1	1	1	1	1	1	1	1	1	1	1	1	1
2633	24812_2	2	1	1	1	1	1	1	1	1	1	1	1	1	1
2636	1042969-1197	2	1	1	1	1	1	1	1	1	1	1	1	1	1
2637	24812_8	668	1	1	1	1	1	1	1	1	1	1	1	1	1
2638	24860_3	2	1	1	1	1	1	1	1	1	1	1	1	1	1
2639	24860_5	2	1	1	1	1	1	1	1	1	1	1	1	1	1
2640	756476	664	1	1	1	1	1	1	1	1	1	1	1	1	1
2642	24812_7	2	1	1	1	1	1	1	1	1	1	1	1	1	1
2643	NIPH 146	25	1	1	1	1	1	1	1	1	1	1	1	1	1
2645	UMB003	25	1	1	1	1	1	1	1	1	1	1	1	1	1
2646	AB_2008-15-69	25	1	1	1	1	1	1	1	1	1	1	1	1	1
2647	AB5256	25	1	1	1	1	1	1	1	1	1	1	1	1	1
2648	Naval-18	25	1	1	1	1	1	1	1	1	1	1	1	1	1
2649	OIFC143	25	1	1	1	1	1	1	1	1	1	1	1	1	1
2650	107m	25	1	1	1	1	1	1	1	1	1	1	1	1	1
2651	CI86	25	1	1	1	1	1	1	1	1	1	1	1	1	1
2652	CI79	25	1	1	1	1	1	1	1	1	1	1	1	1	1
2654	1429530	25	1	1	1	1	1	1	1	1	1	1	1	1	1
2655	NIPH 615	12	1	1	1	1	1	1	1	1	1	1	1	1	1
2656	TG02017	33	1	1	1	1	1	1	1	1	1	1	1	1	1
2657	NIPH 190	9	0	0	0	0	0	0	0	0	0	0	0	0	0
2659	Naval-82	428	0	0	0	0	0	0	0	0	0	0	0	0	0
2663	NIPH 201	38	1	1	1	1	1	1	1	1	1	1	1	1	1
2664	NIPH 601	40	1	1	1	1	1	1	1	1	1	1	1	1	1
2665	AB031	638	1	1	1	1	1	1	1	1	1	1	1	1	1
2666	UMB002	16	1	1	1	1	1	1	1	1	1	1	1	1	1
2667	BZICU-2	218	1	1	1	1	1	1	1	1	1	1	1	1	1
2668	AB_1649-8	113	1	1	1	1	1	1	1	1	1	1	1	1	1
2669	AB_1650-8	113	1	1	1	1	1	1	1	1	1	1	1	1	1
2670	1043794	16	1	1	1	1	1	1	1	1	1	1	1	1	1
2673	232184	16	1	1	1	1	1	1	1	1	1	1	1	1	1
2674	268680	16	1	1	1	1	1	1	1	1	1	1	1	1	1
2675	655378	16	1	1	1	1	1	1	1	1	1	1	1	1	1
2676	1064293_45	16	1	1	1	1	1	1	1	1	1	1	1	1	1
2677	LY2	40	1	1	1	1	1	1	1	1	1	1	1	1	1
2679	GTC 03322	40	1	1	1	1	1	1	1	1	1	1	1	1	1
2680	GTC 03323	40	1	1	1	1	1	1	1	1	1	1	1	1	1
2681	GTC 03328	40	1	1	1	1	1	1	1	1	1	1	1	1	1
2682	NIPH 329	11	1	1	1	1	1	1	1	1	1	1	1	1	1
2683	OIFC032	32	1	1	1	1	1	1	1	1	1	1	1	1	1
2684	OIFC087	32	1	1	1	1	1	1	1	1	1	1	1	1	1
2685	OIFC099	32	1	1	1	1	1	1	1	1	1	1	1	1	1
2686	OIFC035	403	1	1	1	1	1	1	1	1	1	1	1	1	1
2687	TG27387	6	1	1	1	1	1	1	1	1	1	1	1	1	1
2688	1297549	528	1	1	1	1	1	1	1	1	1	1	1	1	1
2689	781407	32	1	1	1	1	1	1	1	1	1	1	1	1	1
2690	144107	154	1	1	1	1	1	1	1	1	1	1	1	1	1
2691	1525283	32	1	1	1	1	1	1	1	1	1	1	1	1	1
2692	1062314	54	1	1	1	1	1	1	1	1	1	1	1	1	1
2693	NIPH 67	35	1	1	1	1	1	1	1	1	1	1	1	1	1
2694	Naval-57	155	1	1	1	1	1	1	1	1	1	1	1	1	1
2695	TG22204	425	1	1	1	1	1	1	1	1	1	1	1	1	1
2696	TG00314	411	1	1	1	1	1	1	1	1	1	1	1	1	1
2697	UH6507	669	1	1	1	1	1	1	1	1	1	1	1	1	1
2698	1297	537	1	1	1	1	1	1	1	1	1	1	1	1	1
2700	1546444	504	1	1	1	1	1	1	1	1	1	1	1	1	1
2701	846928	535	1	1	1	1	1	1	1	1	1	1	1	1	1
2702	1391434	285	1	1	1	1	1	1	1	1	1	1	1	1	1
2703	BM4587	621	0	0	0	0	0	0	0	0	0	0	0	0	0
2704	NIPH 80	37	1	1	1	1	1	1	1	1	1	1	1	1	1
2706	NIPH 410	39	0	0	0	0	0	0	0	0	0	0	0	0	0
2707	WC-A-92	431	1	1	1	1	1	1	1	1	1	1	1	1	1
2708	AB405E4	516	1	1	1	1	1	1	1	1	1	1	1	1	1
2718	AB900	49	1	1	1	1	1	1	1	1	1	1	1	1	1
2719	OIFC111	49	1	1	1	1	1	1	1	1	1	1	1	1	1
2720	1461963	49	1	1	1	1	1	1	1	1	1	1	1	1	1
2721	1293320	49	1	1	1	1	1	1	1	1	1	1	1	1	1
2723	TG22150	78	1	1	1	1	1	1	1	1	1	1	1	1	1
2724	TG22142	78	1	1	1	1	1	1	1	1	1	1	1	1	1
2725	TG22146	78	1	1	1	1	1	1	1	1	1	1	1	1	1
2726	UH5207	78	1	1	1	1	1	1	1	1	1	1	1	1	1
2728	831240	78	1	1	1	1	1	1	1	1	1	1	1	1	1
2730	AB4857	3	1	1	1	1	1	1	1	1	1	1	1	1	1
2731	NIPH 1669	3	1	1	1	1	1	1	1	1	1	1	1	1	1
2732	Naval-81	3	1	1	1	1	1	1	1	1	1	1	1	1	1
2733	AC30	2	1	1	1	1	1	1	1	1	1	1	1	1	1
2734	OIFC137	3	1	1	1	1	1	1	1	1	1	1	1	1	1
2735	OIFC109	3	1	1	1	1	1	1	1	1	1	1	1	1	1
2736	IS-123	3	1	1	1	1	1	1	1	1	1	1	1	1	1
2737	Naval-13	3	1	1	1	1	1	1	1	1	1	1	1	1	1
2738	WC-A-694	3	1	1	1	1	1	1	1	1	1	1	1	1	1
2739	1121032	500	1	1	1	1	1	1	1	1	1	1	1	1	1
2741	472237-120	500	1	1	1	1	1	1	1	1	1	1	1	1	1
2742	480175	500	1	1	1	1	1	1	1	1	1	1	1	1	1
2743	1237893	500	1	1	1	1	1	1	1	1	1	1	1	1	1
2744	1271213	500	1	1	1	1	1	1	1	1	1	1	1	1	1
2745	1188188	500	1	1	1	1	1	1	1	1	1	1	1	1	1
2746	1276470-86	500	1	1	1	1	1	1	1	1	1	1	1	1	1
2747	1406589	521	1	1	1	1	1	1	1	1	1	1	1	1	1
2748	42057_6	500	1	1	1	1	1	1	1	1	1	1	1	1	1
2749	42057_4	500	1	1	1	1	1	1	1	1	1	1	1	1	1
2750	45075_4	500	1	1	1	1	1	1	1	1	1	1	1	1	1
2754	AC12	2	1	1	1	1	1	1	1	1	1	1	1	1	1
2755	1656-2	2	1	1	1	1	1	1	1	1	1	1	1	1	1
2756	AC29	2	1	1	1	1	1	1	1	1	1	1	1	1	1
2757	MDR-TJ	2	1	1	1	1	1	1	1	1	1	1	1	1	1
2758	MDR-ZJ06	2	1	1	1	1	1	1	1	1	1	1	1	1	1
2759	TCDC-AB0715	2	1	1	1	1	1	1	1	1	1	1	1	1	1
2760	TYTH-1	2	1	1	1	1	1	1	1	1	1	1	1	1	1
2761	BJAB07104	2	1	1	1	1	1	1	1	1	1	1	1	1	1
2762	BJAB0868	2	1	1	1	1	1	1	1	1	1	1	1	1	1
2764	NIPH 528	2	1	1	1	1	1	1	1	1	1	1	1	1	1
2765	NIPH 1362	47	1	1	1	1	1	1	1	1	1	1	1	1	1
2768	Ab11111	2	1	1	1	1	1	1	1	1	1	1	1	1	1
2769	NIPH 24	2	1	1	1	1	1	1	1	1	1	1	1	1	1
2770	NIPH 2061	2	1	1	1	1	1	1	1	1	1	1	1	1	1
2771	BIDMC 56	2	1	1	1	1	1	1	1	1	1	1	1	1	1
2772	WM99c	2	1	1	1	1	1	1	1	1	1	1	1	1	1
2773	AB210	2	1	1	1	1	1	1	1	1	1	1	1	1	1
2774	3990	2	1	1	1	1	1	1	1	1	1	1	1	1	1
2775	ABNIH2	2	1	1	1	1	1	1	1	1	1	1	1	1	1
2777	AB5711	2	1	1	1	1	1	1	1	1	1	1	1	1	1
2779	W7282	2	1	1	1	1	1	1	1	1	1	1	1	1	1
2780	Naval-17	2	1	1	1	1	1	1	1	1	1	1	1	1	1
2781	OIFC189	2	1	1	1	1	1	1	1	1	1	1	1	1	1
2782	IS-143	414	1	1	1	1	1	1	1	1	1	1	1	1	1
2783	ZWS1122	2	1	1	1	1	1	1	1	1	1	1	1	1	1
2784	ZWS1219	2	1	1	1	1	1	1	1	1	1	1	1	1	1
2788	AB_2008-15-45	415	1	1	1	1	1	1	1	1	1	1	1	1	1
2790	AB_908-12	2	1	1	1	1	1	1	1	1	1	1	1	1	1
2791	AB_TG2022	2	1	1	1	1	1	1	1	1	1	1	1	1	1
2792	AB_TG2023	2	1	1	1	1	1	1	1	1	1	1	1	1	1
2794	AB_TG2631	2	1	1	1	1	1	1	1	1	1	1	1	1	1
2795	AB_TG27323	2	1	1	1	1	1	1	1	1	1	1	1	1	1
2796	AB_TG27331	2	1	1	1	1	1	1	1	1	1	1	1	1	1
2799	AB_2009-04-02-7	2	1	1	1	1	1	1	1	1	1	1	1	1	1
2801	AB_909-05	2	1	1	1	1	1	1	1	1	1	1	1	1	1
2803	AB_TG27327	2	1	1	1	1	1	1	1	1	1	1	1	1	1
2804	AB_TG27335	2	1	1	1	1	1	1	1	1	1	1	1	1	1
2805	OIFC180	2	1	1	1	1	1	1	1	1	1	1	1	1	1
2807	Naval-113	2	1	1	1	1	1	1	1	1	1	1	1	1	1
2808	53264	2	1	1	1	1	1	1	1	1	1	1	1	1	1
2809	OIFC338	2	1	1	1	1	1	1	1	1	1	1	1	1	1
2810	AB1H8	2	1	1	1	1	1	1	1	1	1	1	1	1	1
2814	ABNIH26	2	1	1	1	1	1	1	1	1	1	1	1	1	1
2821	48055	2	1	1	1	1	1	1	1	1	1	1	1	1	1
2822	AB-HKU3-10	215	1	1	1	1	1	1	1	1	1	1	1	1	1
2823	AB-HKU3-08	215	1	1	1	1	1	1	1	1	1	1	1	1	1
2824	TG22192	2	1	1	1	1	1	1	1	1	1	1	1	1	1
2825	TG22202	2	1	1	1	1	1	1	1	1	1	1	1	1	1
2826	TG22212	2	1	1	1	1	1	1	1	1	1	1	1	1	1
2827	TG27299	2	1	1	1	1	1	1	1	1	1	1	1	1	1
2828	TG27315	2	1	1	1	1	1	1	1	1	1	1	1	1	1
2829	TG27319	2	1	1	1	1	1	1	1	1	1	1	1	1	1
2830	TG27371	2	1	1	1	1	1	1	1	1	1	1	1	1	1
2831	TG27379	2	1	1	1	1	1	1	1	1	1	1	1	1	1
2832	TG27383	2	1	1	1	1	1	1	1	1	1	1	1	1	1
2833	TG27407	2	1	1	1	1	1	1	1	1	1	1	1	1	1
2834	TG27411	2	1	1	1	1	1	1	1	1	1	1	1	1	1
2835	TG15239	2	1	1	1	1	1	1	1	1	1	1	1	1	1
2836	TG15238	2	1	1	1	1	1	1	1	1	1	1	1	1	1
2837	TG15233	2	1	1	1	1	1	1	1	1	1	1	1	1	1
2838	TG15236	2	1	1	1	1	1	1	1	1	1	1	1	1	1
2839	TG15237	2	1	1	1	1	1	1	1	1	1	1	1	1	1
2840	TG2012	2	1	1	1	1	1	1	1	1	1	1	1	1	1
2841	TG2013	2	1	1	1	1	1	1	1	1	1	1	1	1	1
2842	TG2014	2	1	1	1	1	1	1	1	1	1	1	1	1	1
2843	TG22110	2	1	1	1	1	1	1	1	1	1	1	1	1	1
2845	DU202	2	1	1	1	1	1	1	1	1	1	1	1	1	1
2846	MRY09-0642	2	1	1	1	1	1	1	1	1	1	1	1	1	1
2847	MRY10-0558	2	1	1	1	1	1	1	1	1	1	1	1	1	1
2848	MRY12-0277	2	1	1	1	1	1	1	1	1	1	1	1	1	1
2849	UH0207	2	1	1	1	1	1	1	1	1	1	1	1	1	1
2851	UH1007	2	1	1	1	1	1	1	1	1	1	1	1	1	1
2854	UH10107	2	1	1	1	1	1	1	1	1	1	1	1	1	1
2855	UH10707	2	1	1	1	1	1	1	1	1	1	1	1	1	1
2856	UH11608	2	1	1	1	1	1	1	1	1	1	1	1	1	1
2857	UH12308	2	1	1	1	1	1	1	1	1	1	1	1	1	1
2858	UH12408	2	1	1	1	1	1	1	1	1	1	1	1	1	1
2859	UH12808	2	1	1	1	1	1	1	1	1	1	1	1	1	1
2860	UH13908	2	1	1	1	1	1	1	1	1	1	1	1	1	1
2861	UH14508	2	1	1	1	1	1	1	1	1	1	1	1	1	1
2862	UH15208	2	1	1	1	1	1	1	1	1	1	1	1	1	1
2863	UH16008	2	1	1	1	1	1	1	1	1	1	1	1	1	1
2864	UH16108	2	1	1	1	1	1	1	1	1	1	1	1	1	1
2865	UH18608	2	1	1	1	1	1	1	1	1	1	1	1	1	1
2866	UH19908	2	1	1	1	1	1	1	1	1	1	1	1	1	1
2867	UH20108	2	1	1	1	1	1	1	1	1	1	1	1	1	1
2868	UH8907	524	1	1	1	1	1	1	1	1	1	1	1	1	1
2869	UH2307	2	1	1	1	1	1	1	1	1	1	1	1	1	1
2870	UH8107	2	1	1	1	1	1	1	1	1	1	1	1	1	1
2871	UH8407	2	1	1	1	1	1	1	1	1	1	1	1	1	1
2872	UH8707	2	1	1	1	1	1	1	1	1	1	1	1	1	1
2873	UH8807	2	1	1	1	1	1	1	1	1	1	1	1	1	1
2875	UH9707	2	1	1	1	1	1	1	1	1	1	1	1	1	1
2876	UH9907	2	1	1	1	1	1	1	1	1	1	1	1	1	1
2881	UH5307	2	1	1	1	1	1	1	1	1	1	1	1	1	1
2882	UH5707	2	1	1	1	1	1	1	1	1	1	1	1	1	1
2883	UH6107	2	1	1	1	1	1	1	1	1	1	1	1	1	1
2884	UH6207	2	1	1	1	1	1	1	1	1	1	1	1	1	1
2886	UH7807	2	1	1	1	1	1	1	1	1	1	1	1	1	1
2887	CI77	2	1	1	1	1	1	1	1	1	1	1	1	1	1
2888	UH2107	2	1	1	1	1	1	1	1	1	1	1	1	1	1
2889	UH3807	2	1	1	1	1	1	1	1	1	1	1	1	1	1
2890	1247182	2	1	1	1	1	1	1	1	1	1	1	1	1	1
2893	1051176	2	1	1	1	1	1	1	1	1	1	1	1	1	1
2894	58452	2	1	1	1	1	1	1	1	1	1	1	1	1	1
2895	532413	2	1	1	1	1	1	1	1	1	1	1	1	1	1
2898	1526966	2	1	1	1	1	1	1	1	1	1	1	1	1	1
2900	1552865	2	1	1	1	1	1	1	1	1	1	1	1	1	1
2901	323408	2	1	1	1	1	1	1	1	1	1	1	1	1	1
2902	1552389	2	1	1	1	1	1	1	1	1	1	1	1	1	1
2903	1488685	2	1	1	1	1	1	1	1	1	1	1	1	1	1
2904	825610	2	1	1	1	1	1	1	1	1	1	1	1	1	1
2905	1207552	2	1	1	1	1	1	1	1	1	1	1	1	1	1
2906	273929	2	1	1	1	1	1	1	1	1	1	1	1	1	1
2907	23671	2	1	1	1	1	1	1	1	1	1	1	1	1	1
2908	145660	2	1	1	1	1	1	1	1	1	1	1	1	1	1
2909	339786	2	1	1	1	1	1	1	1	1	1	1	1	1	1
2910	70136	2	1	1	1	1	1	1	1	1	1	1	1	1	1
2911	730795	2	1	1	1	1	1	1	1	1	1	1	1	1	1
2912	1428368	2	1	1	1	1	1	1	1	1	1	1	1	1	1
2913	11126	2	1	1	1	1	1	1	1	1	1	1	1	1	1
2914	45002_6	2	1	1	1	1	1	1	1	1	1	1	1	1	1
2915	45002_7	2	1	1	1	1	1	1	1	1	1	1	1	1	1
2917	45002_5	2	1	1	1	1	1	1	1	1	1	1	1	1	1
2918	45002_10	2	1	1	1	1	1	1	1	1	1	1	1	1	1
2919	45002_3	2	1	1	1	1	1	1	1	1	1	1	1	1	1
2920	45002_4	2	1	1	1	1	1	1	1	1	1	1	1	1	1
2921	16553_6	415	1	1	1	1	1	1	1	1	1	1	1	1	1
2922	16553_2	415	1	1	1	1	1	1	1	1	1	1	1	1	1
2923	16553_4	415	1	1	1	1	1	1	1	1	1	1	1	1	1
2924	16553_3	415	1	1	1	1	1	1	1	1	1	1	1	1	1
2925	16553_10	415	1	1	1	1	1	1	1	1	1	1	1	1	1
2926	16553_9	415	1	1	1	1	1	1	1	1	1	1	1	1	1
2927	16553_8	415	1	1	1	1	1	1	1	1	1	1	1	1	1
2928	1539026	2	1	1	1	1	1	1	1	1	1	1	1	1	1
2932	1276470-132	2	1	1	1	1	1	1	1	1	1	1	1	1	1
2933	LY3	2	1	1	1	1	1	1	1	1	1	1	1	1	1
2936	LY9	2	1	1	1	1	1	1	1	1	1	1	1	1	1
2938	LY4	2	1	1	1	1	1	1	1	1	1	1	1	1	1
2939	LY5	2	1	1	1	1	1	1	1	1	1	1	1	1	1
2940	TCM206	2	1	1	1	1	1	1	1	1	1	1	1	1	1
2941	T25	2	1	1	1	1	1	1	1	1	1	1	1	1	1
2942	341	2	1	1	1	1	1	1	1	1	1	1	1	1	1
2943	AB_2007-16-25-01-7	241	1	1	1	1	1	1	1	1	1	1	1	1	1
2944	AB_2007-16-27-01	241	1	1	1	1	1	1	1	1	1	1	1	1	1
2945	AB_TG27339	241	1	1	1	1	1	1	1	1	1	1	1	1	1
2947	AB_TG2028	406	1	1	1	1	1	1	1	1	1	1	1	1	1
2948	AB_TG2030	406	1	1	1	1	1	1	1	1	1	1	1	1	1
2949	AB_TG2031	406	1	1	1	1	1	1	1	1	1	1	1	1	1
2950	TG22332	406	1	1	1	1	1	1	1	1	1	1	1	1	1
2952	TG22336	406	1	1	1	1	1	1	1	1	1	1	1	1	1
2953	TG27295	406	1	1	1	1	1	1	1	1	1	1	1	1	1
2954	TG07725	406	1	1	1	1	1	1	1	1	1	1	1	1	1
2955	UH5107	406	1	1	1	1	1	1	1	1	1	1	1	1	1
2957	AbH12o-A2	79	1	1	1	1	1	1	1	1	1	1	1	1	1
2958	AB030	79	1	1	1	1	1	1	1	1	1	1	1	1	1
2959	AB_TG27343	422	1	1	1	1	1	1	1	1	1	1	1	1	1
2960	TG02011	422	1	1	1	1	1	1	1	1	1	1	1	1	1
2964	UH22908	422	1	1	1	1	1	1	1	1	1	1	1	1	1
2965	UH6907	422	1	1	1	1	1	1	1	1	1	1	1	1	1
2966	UH7607	422	1	1	1	1	1	1	1	1	1	1	1	1	1
2967	UH7907	422	1	1	1	1	1	1	1	1	1	1	1	1	1
2968	A33405	422	1	1	1	1	1	1	1	1	1	1	1	1	1
2969	Naval-72	405	1	1	1	1	1	1	1	1	1	1	1	1	1
2970	EGD-HP18	221	1	1	1	1	1	1	1	1	1	1	1	1	1
2971	299505	508	1	1	1	1	1	1	1	1	1	1	1	1	1
2972	532279	519	1	1	1	1	1	1	1	1	1	1	1	1	1
2973	OIFC0162	412	0	0	0	0	0	0	0	0	0	0	0	0	0
2974	WC-348	412	0	0	0	0	0	0	0	0	0	0	0	0	0
2975	OIFC047	665	0	0	0	0	0	0	0	0	0	0	0	0	0
2976	110912	499	1	1	1	1	1	1	1	1	1	1	1	1	1
2978	397971	499	1	1	1	1	1	1	1	1	1	1	1	1	1
2979	722310	499	1	1	1	1	1	1	1	1	1	1	1	1	1
2980	457946	499	1	1	1	1	1	1	1	1	1	1	1	1	1
2981	607805	499	1	1	1	1	1	1	1	1	1	1	1	1	1
2982	1195185_11	499	1	1	1	1	1	1	1	1	1	1	1	1	1
2983	1533268	499	1	1	1	1	1	1	1	1	1	1	1	1	1
2984	214216	499	1	1	1	1	1	1	1	1	1	1	1	1	1
2985	14216	499	1	1	1	1	1	1	1	1	1	1	1	1	1
2986	1170863	499	1	1	1	1	1	1	1	1	1	1	1	1	1
2987	1413735	499	1	1	1	1	1	1	1	1	1	1	1	1	1
2988	1195185_80	499	1	1	1	1	1	1	1	1	1	1	1	1	1
2992	BR097	499	1	1	1	1	1	1	1	1	1	1	1	1	1
2993	BU310	499	1	1	1	1	1	1	1	1	1	1	1	1	1
2994	ABBL099	499	1	1	1	1	1	1	1	1	1	1	1	1	1
2995	1419130	529	1	1	1	1	1	1	1	1	1	1	1	1	1
2996	233846	126	1	1	1	1	1	1	1	1	1	1	1	1	1
2997	NIPH 60	34	1	1	1	1	1	1	1	1	1	1	1	1	1
2998	SDF	17	1	0	0	0	0	0	0	1	0	0	0	1	0
3062	IOMTU433	622	1	1	1	1	1	1	1	1	1	1	1	1	1
3063	NCGM 237	2	1	1	1	1	1	1	1	1	1	1	1	1	1
3064	6200	464	1	1	1	1	1	1	1	1	1	1	1	1	1
3065	CSO1	2	1	1	1	1	1	1	1	1	1	1	1	1	1
3066	CR17	2	1	1	1	1	1	1	1	1	1	1	1	1	1
3067	A1	1	1	1	1	1	1	1	1	1	1	1	1	1	1
3068	AB5075-UW	1	1	1	1	1	1	1	1	1	1	1	1	1	1
3069	Ab04-mff	10	1	1	1	1	1	1	1	1	1	1	1	1	1
3070	D36	81	1	1	1	1	1	1	1	1	1	1	1	1	1
3071	XH386	2	1	1	1	1	1	1	1	1	1	1	1	1	1
3072	CIP70.10	126	1	1	1	1	1	1	1	1	1	1	1	1	1
3073	KBN10P02143	2	1	1	1	1	1	1	1	1	1	1	1	1	1
3170	YU-R612	2	1	1	1	1	1	1	1	1	1	1	1	1	1
3171	XH860	2	1	1	1	1	1	1	1	1	1	1	1	1	1
3172	XH859	2	1	1	1	1	1	1	1	1	1	1	1	1	1
3173	XH857	215	1	1	1	1	1	1	1	1	1	1	1	1	1
3174	XH856	2	1	1	1	1	1	1	1	1	1	1	1	1	1
3175	XH858	23	1	1	1	1	1	1	1	1	1	1	1	1	1
3176	3207	422	1	1	1	1	1	1	1	1	1	1	1	1	1
3177	Ab421_GEIH-2010	79	1	1	1	1	1	1	1	1	1	1	1	1	1
3178	TYTH-2	2	1	1	1	1	1	1	1	1	1	1	1	1	1
3301	151/1C	923	1	1	1	1	1	1	1	1	1	1	1	1	1
3304	A134	216	1	1	1	1	1	1	1	1	1	1	1	1	1
3305	A138	10	1	1	1	1	1	1	1	1	1	1	1	1	1
3306	A140	77	1	1	1	1	1	1	1	1	1	1	1	1	1
3307	A147	32	1	1	1	1	1	1	1	1	1	1	1	1	1
3308	A155	10	1	1	1	1	1	1	1	1	1	1	1	1	1
3309	A158	10	1	1	1	1	1	1	1	1	1	1	1	1	1
3310	A159	10	1	1	1	1	1	1	1	1	1	1	1	1	1
3311	A160	10	1	1	1	1	1	1	1	1	1	1	1	1	1
3312	A161	10	1	1	1	1	1	1	1	1	1	1	1	1	1
3313	A162	10	1	1	1	1	1	1	1	1	1	1	1	1	1
3314	A163	10	1	1	1	1	1	1	1	1	1	1	1	1	1
3315	A166B	923	1	1	1	1	1	1	1	1	1	1	1	1	1
3316	A169	10	1	1	1	1	1	1	1	1	1	1	1	1	1
3317	A170	10	1	1	1	1	1	1	1	1	1	1	1	1	1
3318	A173	216	1	1	1	1	1	1	1	1	1	1	1	1	1
3319	A174	267	1	1	1	1	1	1	1	1	1	1	1	1	1
3320	A181	216	1	1	1	1	1	1	1	1	1	1	1	1	1
3321	MSHR_A183	1225	1	1	1	1	1	1	1	1	1	1	1	1	1
3322	A184	1225	1	1	1	1	1	1	1	1	1	1	1	1	1
3323	A185	216	1	1	1	1	1	1	1	1	1	1	1	1	1
3324	A186	10	1	1	1	1	1	1	1	1	1	1	1	1	1
3325	A188	6	1	1	1	1	1	1	1	1	1	1	1	1	1
3326	A189	654	1	1	1	1	1	1	1	1	1	1	1	1	1
3327	MSHR_A192	1111	1	1	1	1	1	1	1	1	1	1	1	1	1
3328	A193	267	1	1	1	1	1	1	1	1	1	1	1	1	1
3329	A196	10	1	1	1	1	1	1	1	1	1	1	1	1	1
3330	A197	10	1	1	1	1	1	1	1	1	1	1	1	1	1
3331	A198	10	1	1	1	1	1	1	1	1	1	1	1	1	1
3332	A2	10	1	1	1	1	1	1	1	1	1	1	1	1	1
3333	A200	837	1	1	1	1	1	1	1	1	1	1	1	1	1
3334	A202	10	1	1	1	1	1	1	1	1	1	1	1	1	1
3335	MSHR_A203	1227	0	0	0	0	0	0	0	0	0	0	0	0	0
3336	A204	10	1	1	1	1	1	1	1	1	1	1	1	1	1
3337	A205	280	1	1	1	1	1	1	1	1	1	1	1	1	1
3338	A215	10	1	1	1	1	1	1	1	1	1	1	1	1	1
3339	A217	10	1	1	1	1	1	1	1	1	1	1	1	1	1
3340	A219	424	1	1	1	1	1	1	1	1	1	1	1	1	1
3341	A221	10	1	1	1	1	1	1	1	1	1	1	1	1	1
3342	A223	10	1	1	1	1	1	1	1	1	1	1	1	1	1
3343	A224	10	1	1	1	1	1	1	1	1	1	1	1	1	1
3344	A225	10	1	1	1	1	1	1	1	1	1	1	1	1	1
3345	A226	10	1	1	1	1	1	1	1	1	1	1	1	1	1
3346	A230	109	1	1	1	1	1	1	1	1	1	1	1	1	1
3347	A232	10	1	1	1	1	1	1	1	1	1	1	1	1	1
3348	A234	10	1	1	1	1	1	1	1	1	1	1	1	1	1
3349	A237	10	1	1	1	1	1	1	1	1	1	1	1	1	1
3350	A240	10	1	1	1	1	1	1	1	1	1	1	1	1	1
3352	A245	10	1	1	1	1	1	1	1	1	1	1	1	1	1
3353	A246	374	1	1	1	1	1	1	1	1	1	1	1	1	1
3354	A3	10	1	1	1	1	1	1	1	1	1	1	1	1	1
3355	MSHR_A4	1230	1	1	1	1	1	1	1	1	1	1	1	1	1
3356	A5	499	1	1	1	1	1	1	1	1	1	1	1	1	1
3357	MSHR_A53	1224	1	1	1	1	1	1	1	1	1	1	1	1	1
3358	MSHR_A54	1223	1	1	1	1	1	1	1	1	1	1	1	1	1
3359	A55	10	1	1	1	1	1	1	1	1	1	1	1	1	1
3360	A57	10	1	1	1	1	1	1	1	1	1	1	1	1	1
3361	A58	10	1	1	1	1	1	1	1	1	1	1	1	1	1
3362	A6	10	1	1	1	1	1	1	1	1	1	1	1	1	1
3363	A62	1	1	1	1	1	1	1	1	1	1	1	1	1	1
3364	MSHR_A68	1228	1	1	1	1	1	1	1	1	1	1	1	1	1
3365	A7	10	1	1	1	1	1	1	1	1	1	1	1	1	1
3366	MSHR_A8	1229	1	1	1	1	1	1	1	1	1	1	1	1	1
3367	A81	1226	1	1	1	1	1	1	1	1	1	1	1	1	1
3368	MSHR_A82	1226	1	1	1	1	1	1	1	1	1	1	1	1	1
3369	A89	203	1	1	1	1	1	1	1	1	1	1	1	1	1
3370	A9	216	1	1	1	1	1	1	1	1	1	1	1	1	1
3371	A93	10	1	1	1	1	1	1	1	1	1	1	1	1	1
3372	A96	141	1	1	1	1	1	1	1	1	1	1	1	1	1
3373	156/2C	926	1	1	1	1	1	1	1	1	1	1	1	1	1
3386	SUl21-2	936	1	1	1	1	1	1	1	1	1	1	1	1	1
3388	Gänse Ei-1	938	1	1	1	1	1	1	1	1	1	1	1	1	1
3389	Gänsemehl-2	138	1	1	1	1	1	1	1	1	1	1	1	1	1
3394	LoGeIst3-1	821	1	1	1	1	1	1	1	1	1	1	1	1	1
3662	7962	458	1	1	1	1	1	1	1	1	1	1	1	1	1
3790	MD-CRE041-MD-M05329	1154	1	1	1	1	1	1	1	1	1	1	1	1	1
3839	ACIN00149	1190	1	1	1	1	1	1	1	1	1	1	1	1	1
3840	ACIN00151	342	1	1	1	1	1	1	1	1	1	1	1	1	1
3842	ACIN00176	1191	1	1	1	1	1	1	1	1	1	1	1	1	1
3878	NCIMB8209	1197	1	1	1	1	1	1	1	1	1	1	1	1	1
3896	5080	1231	1	1	1	1	1	1	1	1	1	1	1	1	1
3897	5081	1231	1	1	1	1	1	1	1	1	1	1	1	1	1
4042	AB18PR065	1303	1	1	1	1	1	1	1	1	1	1	1	1	1
4045	CRAB-GPS-06	81	1	1	1	1	1	1	1	1	1	1	1	1	1
4047	CRAB-GPS-05	1	1	1	1	1	1	1	1	1	1	1	1	1	1
4049	CRAB-GPS-10	1	1	1	1	1	1	1	1	1	1	1	1	1	1
4050	CRAB-GPS-11	2	1	1	1	1	1	1	1	1	1	1	1	1	1
4051	CRAB-GPS-28	2	1	1	1	1	1	1	1	1	1	1	1	1	1
4052	CRAB-GPS-29	2	1	1	1	1	1	1	1	1	1	1	1	1	1
4053	CRAB-GPS-47	2	1	1	1	1	1	1	1	1	1	1	1	1	1
4054	CRAB-GPS-48	1	1	1	1	1	1	1	1	1	1	1	1	1	1
4127	CRE341/2015	25	1	1	1	1	1	1	1	1	1	1	1	1	1
4130	1312671	2	1	1	1	1	1	1	1	1	1	1	1	1	1
4131	2018-12-18	2	1	1	1	1	1	1	1	1	1	1	1	1	1
4212	ACB003	1386	1	1	1	1	1	1	1	1	1	1	1	1	1
4430	1702649	2	1	1	1	1	1	1	1	1	1	1	1	1	1
4431	1600972	215	1	1	1	1	1	1	1	1	1	1	1	1	1
4432	1501103	2	1	1	1	1	1	1	1	1	1	1	1	1	1
4433	1601174	2	1	1	1	1	1	1	1	1	1	1	1	1	1
4434	ACE-JSC-ALP-101066	1429	1	1	1	1	1	1	1	1	1	1	1	1	1
4440	1601108	2	1	1	1	1	1	1	1	1	1	1	1	1	1
4444	ABAY12003	2	1	1	1	1	1	1	1	1	1	1	1	1	1
4445	ABAY13017	2	1	1	1	1	1	1	1	1	1	1	1	1	1
4496	TG22158	1436	1	1	1	1	1	1	1	1	1	1	1	1	1
4497	TG69784	1437	1	1	1	1	1	1	1	1	1	1	1	1	1
4498	TG22162	1438	1	1	1	1	1	1	1	1	1	1	1	1	1
4513	503/16	1447	1	1	1	1	1	1	1	1	1	1	1	1	1
4514	545/16	1448	1	1	1	1	1	1	1	1	1	1	1	1	1
4515	CRAb-29801	1562	1	1	1	1	1	1	1	1	1	1	1	1	1
4516	CRAb-18021	1573	1	1	1	1	1	1	1	1	1	1	1	1	1
4658	01__31_16	1	1	1	1	1	1	1	1	1	1	1	1	1	1
4661	04__546_16	1	1	1	1	1	1	1	1	1	1	1	1	1	1
4662	05__763_16	25	1	1	1	1	1	1	1	1	1	1	1	1	1
4663	06__915_16	79	1	1	1	1	1	1	1	1	1	1	1	1	1
4665	08__ID_548_17	1	1	1	1	1	1	1	1	1	1	1	1	1	1
4666	09__67_16	15	1	1	1	1	1	1	1	1	1	1	1	1	1
4667	11__478_16	79	1	1	1	1	1	1	1	1	1	1	1	1	1
4669	13__767_16	15	1	1	1	1	1	1	1	1	1	1	1	1	1
4670	14__916_16	151	1	1	1	1	1	1	1	1	1	1	1	1	1
4671	16__006	20	1	1	1	1	1	1	1	1	1	1	1	1	1
4673	18__261_16	15	1	1	1	1	1	1	1	1	1	1	1	1	1
4674	19__479_16	15	1	1	1	1	1	1	1	1	1	1	1	1	1
4675	20__548_16	1	1	1	1	1	1	1	1	1	1	1	1	1	1
4676	21__768_16	25	1	1	1	1	1	1	1	1	1	1	1	1	1
4677	22__917_16	79	1	1	1	1	1	1	1	1	1	1	1	1	1
4678	23__192_17	1	1	1	1	1	1	1	1	1	1	1	1	1	1
4679	24__066	1	1	1	1	1	1	1	1	1	1	1	1	1	1
4680	25__101_16	1	1	1	1	1	1	1	1	1	1	1	1	1	1
4681	26__300_16	1	1	1	1	1	1	1	1	1	1	1	1	1	1
4682	27__482_16	1	1	1	1	1	1	1	1	1	1	1	1	1	1
4683	28__550_16	1	1	1	1	1	1	1	1	1	1	1	1	1	1
4686	31__276_17	25	1	1	1	1	1	1	1	1	1	1	1	1	1
4687	33__156_16	163	1	1	1	1	1	1	1	1	1	1	1	1	1
4688	34__359_16	15	1	1	1	1	1	1	1	1	1	1	1	1	1
4689	35__483_16	15	1	1	1	1	1	1	1	1	1	1	1	1	1
4690	36__563_16	1	1	1	1	1	1	1	1	1	1	1	1	1	1
4691	38__928_16	15	1	1	1	1	1	1	1	1	1	1	1	1	1
4692	41__168_16	79	1	1	1	1	1	1	1	1	1	1	1	1	1
4693	42__366_16	1	1	1	1	1	1	1	1	1	1	1	1	1	1
4694	43__484_16	730	1	1	1	1	1	1	1	1	1	1	1	1	1
4695	44__572_16	79	1	1	1	1	1	1	1	1	1	1	1	1	1
4696	45__808_16	79	1	1	1	1	1	1	1	1	1	1	1	1	1
4697	46__961_16	79	1	1	1	1	1	1	1	1	1	1	1	1	1
4698	47__319_17	1	1	1	1	1	1	1	1	1	1	1	1	1	1
4699	48__070	25	1	1	1	1	1	1	1	1	1	1	1	1	1
4700	49__209_16	15	1	1	1	1	1	1	1	1	1	1	1	1	1
4701	50__372_16	25	1	1	1	1	1	1	1	1	1	1	1	1	1
4702	51__494_16	1	1	1	1	1	1	1	1	1	1	1	1	1	1
4703	52__600_16	49	1	1	1	1	1	1	1	1	1	1	1	1	1
4704	53__830_16	79	1	1	1	1	1	1	1	1	1	1	1	1	1
4705	54__966_16	1	1	1	1	1	1	1	1	1	1	1	1	1	1
4706	55__060	15	1	1	1	1	1	1	1	1	1	1	1	1	1
4707	57__211_16	25	1	1	1	1	1	1	1	1	1	1	1	1	1
4708	58__397_16	79	1	1	1	1	1	1	1	1	1	1	1	1	1
4709	59__503_16	1447	1	1	1	1	1	1	1	1	1	1	1	1	1
4710	60__606_16	15	1	1	1	1	1	1	1	1	1	1	1	1	1
4712	62__26_17	1	1	1	1	1	1	1	1	1	1	1	1	1	1
4714	65__212_16	25	1	1	1	1	1	1	1	1	1	1	1	1	1
4715	66__398_16	79	1	1	1	1	1	1	1	1	1	1	1	1	1
4716	68__630_16	1	1	1	1	1	1	1	1	1	1	1	1	1	1
4717	69__872_16	25	1	1	1	1	1	1	1	1	1	1	1	1	1
4720	73__213_16	79	1	1	1	1	1	1	1	1	1	1	1	1	1
4721	74__399_16	15	1	1	1	1	1	1	1	1	1	1	1	1	1
4724	77__886_16	25	1	1	1	1	1	1	1	1	1	1	1	1	1
4725	80__ID_207_18	25	1	1	1	1	1	1	1	1	1	1	1	1	1
4727	82__403_16	79	1	1	1	1	1	1	1	1	1	1	1	1	1
4728	86__162_17	730	1	1	1	1	1	1	1	1	1	1	1	1	1
4729	87__053	15	1	1	1	1	1	1	1	1	1	1	1	1	1
4730	89__229_16	1	1	1	1	1	1	1	1	1	1	1	1	1	1
4731	90__461_16	79	1	1	1	1	1	1	1	1	1	1	1	1	1
4732	91__545_16	1448	1	1	1	1	1	1	1	1	1	1	1	1	1
4733	92__697_16	15	1	1	1	1	1	1	1	1	1	1	1	1	1
4735	94__180_17	79	1	1	1	1	1	1	1	1	1	1	1	1	1
4745	CriePir307	1487	1	1	1	1	1	1	1	1	1	1	1	1	1
4999	AB0003	2	1	1	1	1	1	1	1	1	1	1	1	1	1
5000	AB0037	98	1	1	1	1	1	1	1	1	1	1	1	1	1
5001	AB0155	2	1	1	1	1	1	1	1	1	1	1	1	1	1
5002	AB0236	2	1	1	1	1	1	1	1	1	1	1	1	1	1
5003	AB0315	10	1	1	1	1	1	1	1	1	1	1	1	1	1
5004	AB0317	141	1	1	1	1	1	1	1	1	1	1	1	1	1
5005	AB0343	77	1	1	1	1	1	1	1	1	1	1	1	1	1
5007	AB0365	94	1	1	1	1	1	1	1	1	1	1	1	1	1
5008	AB0395	2	1	1	1	1	1	1	1	1	1	1	1	1	1
5009	AB0404	2	1	1	1	1	1	1	1	1	1	1	1	1	1
5010	AB0533	2	1	1	1	1	1	1	1	1	1	1	1	1	1
5011	AB0536	2	1	1	1	1	1	1	1	1	1	1	1	1	1
5014	AB0720	2	1	1	1	1	1	1	1	1	1	1	1	1	1
5015	AB0745	1	1	1	1	1	1	1	1	1	1	1	1	1	1
5016	AB0866	2	1	1	1	1	1	1	1	1	1	1	1	1	1
5017	AB0871	571	1	1	1	1	1	1	1	1	1	1	1	1	1
5018	AB0922	2	1	1	1	1	1	1	1	1	1	1	1	1	1
5019	AB0964	85	1	1	1	1	1	1	1	1	1	1	1	1	1
5051	ab20A1	294	1	1	1	1	1	1	1	1	1	1	1	1	1
5076	FDAARGOS_540	1542	1	1	1	1	1	1	1	1	1	1	1	1	1
5077	7847	1544	1	1	1	1	1	1	1	1	1	1	1	1	1
5078	ABNIH28	1543	1	1	1	1	1	1	1	1	1	1	1	1	1
5079	B8300	1549	1	1	1	1	1	1	1	1	1	1	1	1	1
5080	B8342	1545	1	1	1	1	1	1	1	1	1	1	1	1	1
5081	BAL062	1550	1	1	1	1	1	1	1	1	1	1	1	1	1
5082	CA-17	1546	1	1	1	1	1	1	1	1	1	1	1	1	1
5083	E47	1547	1	1	1	1	1	1	1	1	1	1	1	1	1
5085	WP8-W18-ESBL-11	1548	1	1	1	1	1	1	1	1	1	1	1	1	1
5095	DETAB-P2	138	1	1	1	1	1	1	1	1	1	1	1	1	1
5096	DETAB-E227	1554	1	1	1	1	1	1	1	1	1	1	1	1	1
5138	ATCC 19606T	52	1	1	1	1	1	1	1	1	1	1	1	1	1
5151	ARLG-6385	1562	1	1	1	1	1	1	1	1	1	1	1	1	1
5152	ARLG-6315	1573	1	1	1	1	1	1	1	1	1	1	1	1	1
5163	20411	2	1	1	1	1	1	1	1	1	1	1	1	1	1
5165	30141	2	1	1	1	1	1	1	1	1	1	1	1	1	1
5166	30211	2	1	1	1	1	1	1	1	1	1	1	1	1	1
5167	30231	2	1	1	1	1	1	1	1	1	1	1	1	1	1
5169	50211	2	1	1	1	1	1	1	1	1	1	1	1	1	1
5170	50411	2	1	1	1	1	1	1	1	1	1	1	1	1	1
5194	160098	2	1	1	1	1	1	1	1	1	1	1	1	1	1
5195	160152	2	1	1	1	1	1	1	1	1	1	1	1	1	1
5196	161381	2	1	1	1	1	1	1	1	1	1	1	1	1	1
5197	161382	2	1	1	1	1	1	1	1	1	1	1	1	1	1
5198	161600	40	1	1	1	1	1	1	1	1	1	1	1	1	1
5199	161636	2	1	1	1	1	1	1	1	1	1	1	1	1	1
5200	161988	2	1	1	1	1	1	1	1	1	1	1	1	1	1
5201	162456	2	1	1	1	1	1	1	1	1	1	1	1	1	1
5202	162487	2	1	1	1	1	1	1	1	1	1	1	1	1	1
5204	163001	2	1	1	1	1	1	1	1	1	1	1	1	1	1
5205	163453	2	1	1	1	1	1	1	1	1	1	1	1	1	1
5206	163560	2	1	1	1	1	1	1	1	1	1	1	1	1	1
5207	163561	2	1	1	1	1	1	1	1	1	1	1	1	1	1
5208	163563	2	1	1	1	1	1	1	1	1	1	1	1	1	1
5209	170340	2	1	1	1	1	1	1	1	1	1	1	1	1	1
5210	170428	2	1	1	1	1	1	1	1	1	1	1	1	1	1
5211	170714	1137	1	1	1	1	1	1	1	1	1	1	1	1	1
5212	170876	49	1	1	1	1	1	1	1	1	1	1	1	1	1
5213	171938	763	1	1	1	1	1	1	1	1	1	1	1	1	1
5214	172188	36	1	1	1	1	1	1	1	1	1	1	1	1	1
5215	172286	2	1	1	1	1	1	1	1	1	1	1	1	1	1
5216	172315	23	1	1	1	1	1	1	1	1	1	1	1	1	1
5218	172985	2	1	1	1	1	1	1	1	1	1	1	1	1	1
5219	173005	2	1	1	1	1	1	1	1	1	1	1	1	1	1
5220	173011	142	1	1	1	1	1	1	1	1	1	1	1	1	1
5221	173189	2	1	1	1	1	1	1	1	1	1	1	1	1	1
5222	173329	2	1	1	1	1	1	1	1	1	1	1	1	1	1
5223	173625	2	1	1	1	1	1	1	1	1	1	1	1	1	1
5224	173762	106	1	1	1	1	1	1	1	1	1	1	1	1	1
5259	A1823	113	1	1	1	1	1	1	1	1	1	1	1	1	1
5262	20111	2	1	1	1	1	1	1	1	1	1	1	1	1	1
5264	30111	2	1	1	1	1	1	1	1	1	1	1	1	1	1
5268	50111	2	1	1	1	1	1	1	1	1	1	1	1	1	1
5271	50711	2	1	1	1	1	1	1	1	1	1	1	1	1	1
5272	51211	2	1	1	1	1	1	1	1	1	1	1	1	1	1
5273	70211	2	1	1	1	1	1	1	1	1	1	1	1	1	1
5274	70311	2	1	1	1	1	1	1	1	1	1	1	1	1	1
5275	70411	2	1	1	1	1	1	1	1	1	1	1	1	1	1
5276	80112	2	1	1	1	1	1	1	1	1	1	1	1	1	1
5277	80311	2	1	1	1	1	1	1	1	1	1	1	1	1	1
5278	80411	2	1	1	1	1	1	1	1	1	1	1	1	1	1
5279	80511	2	1	1	1	1	1	1	1	1	1	1	1	1	1
5280	80711	2	1	1	1	1	1	1	1	1	1	1	1	1	1
5281	90211	2	1	1	1	1	1	1	1	1	1	1	1	1	1
5282	90311	2	1	1	1	1	1	1	1	1	1	1	1	1	1
5283	90342	2	1	1	1	1	1	1	1	1	1	1	1	1	1
5284	90351	2	1	1	1	1	1	1	1	1	1	1	1	1	1
5285	120211	2	1	1	1	1	1	1	1	1	1	1	1	1	1
5286	130311	2	1	1	1	1	1	1	1	1	1	1	1	1	1
5287	130411	2	1	1	1	1	1	1	1	1	1	1	1	1	1
5288	130711	2	1	1	1	1	1	1	1	1	1	1	1	1	1
5289	130811	2	1	1	1	1	1	1	1	1	1	1	1	1	1
5290	130911	2	1	1	1	1	1	1	1	1	1	1	1	1	1
5291	131111	2	1	1	1	1	1	1	1	1	1	1	1	1	1
5292	131211	2	1	1	1	1	1	1	1	1	1	1	1	1	1
5293	160058	2	1	1	1	1	1	1	1	1	1	1	1	1	1
5407	S3d12_S10	1618	1	1	1	1	1	1	1	1	1	1	1	1	1
5410	CPO20190206	164	1	1	1	1	1	1	1	1	1	1	1	1	1
6115	F99	1853	1	1	1	1	1	1	1	1	1	1	1	1	1
6116	E437	1853	1	1	1	1	1	1	1	1	1	1	1	1	1
6117	F447	1853	1	1	1	1	1	1	1	1	1	1	1	1	1
6248	IHIT22647	1729	1	1	1	1	1	1	1	1	1	1	1	1	1
6251	IHIT27297	1732	1	1	1	1	1	1	1	1	1	1	1	1	1
6254	IHIT30014	1735	1	1	1	1	1	1	1	1	1	1	1	1	1
6256	IHIT30088	1737	1	1	1	1	1	1	1	1	1	1	1	1	1
6257	IHIT30528	1738	1	1	1	1	1	1	1	1	1	1	1	1	1
6261	IHIT36713	1742	1	1	1	1	1	1	1	1	1	1	1	1	1
6262	IHIT40077	1743	1	1	1	1	1	1	1	1	1	1	1	1	1
6263	IHIT40220	1744	1	1	1	1	1	1	1	1	1	1	1	1	1
6264	aba-120	1749	1	1	1	1	1	1	1	1	1	1	1	1	1
6265	aba-155	1750	1	1	1	1	1	1	1	1	1	1	1	1	1
6266	aba-448	1641	1	1	1	1	1	1	1	1	1	1	1	1	1
6270	A7057	1647	1	1	1	1	1	1	1	1	1	1	1	1	1
6272	A8061	1644	1	1	1	1	1	1	1	1	1	1	1	1	1
6273	A8062	1644	1	1	1	1	1	1	1	1	1	1	1	1	1
6274	A9065	1649	1	1	1	1	1	1	1	1	1	1	1	1	1
6275	A9145	1645	1	1	1	1	1	1	1	1	1	1	1	1	1
6276	A6148	2	1	1	1	1	1	1	1	1	1	1	1	1	1
6277	A7018	203	1	1	1	1	1	1	1	1	1	1	1	1	1
6278	A7037	203	1	1	1	1	1	1	1	1	1	1	1	1	1
6284	A7092	1642	1	1	1	1	1	1	1	1	1	1	1	1	1
6288	A8030	2	1	1	1	1	1	1	1	1	1	1	1	1	1
6290	A8080	203	1	1	1	1	1	1	1	1	1	1	1	1	1
6293	A9023	2	1	1	1	1	1	1	1	1	1	1	1	1	1
6294	A9046	203	1	1	1	1	1	1	1	1	1	1	1	1	1
6297	A9075	40	1	1	1	1	1	1	1	1	1	1	1	1	1
6298	A9082	2	1	1	1	1	1	1	1	1	1	1	1	1	1
6299	A9083	1648	1	1	1	1	1	1	1	1	1	1	1	1	1
6300	A9084	1648	1	1	1	1	1	1	1	1	1	1	1	1	1
6301	A9095	459	1	1	1	1	1	1	1	1	1	1	1	1	1
6302	A9117	106	1	1	1	1	1	1	1	1	1	1	1	1	1
6304	A9126	34	1	1	1	1	1	1	1	1	1	1	1	1	1
6305	A9159	256	1	1	1	1	1	1	1	1	1	1	1	1	1
6306	A7033	1641	1	1	1	1	1	1	1	1	1	1	1	1	1
6307	A8044	33	1	1	1	1	1	1	1	1	1	1	1	1	1
6308	A8050	284	1	1	1	1	1	1	1	1	1	1	1	1	1
6309	A8015	10	1	1	1	1	1	1	1	1	1	1	1	1	1
6310	A6035	1646	1	1	1	1	1	1	1	1	1	1	1	1	1
6311	A6047	193	1	1	1	1	1	1	1	1	1	1	1	1	1
6312	A7019	1650	1	1	1	1	1	1	1	1	1	1	1	1	1
6313	A7024	1137	1	1	1	1	1	1	1	1	1	1	1	1	1
6314	A7030	266	1	1	1	1	1	1	1	1	1	1	1	1	1
6315	A8001	33	1	1	1	1	1	1	1	1	1	1	1	1	1
6316	A8028	1654	1	1	1	1	1	1	1	1	1	1	1	1	1
6317	A9016	40	1	1	1	1	1	1	1	1	1	1	1	1	1
6318	A9018	1651	1	1	1	1	1	1	1	1	1	1	1	1	1
6319	A9033	1136	1	1	1	1	1	1	1	1	1	1	1	1	1
6320	A9045	40	1	1	1	1	1	1	1	1	1	1	1	1	1
6321	A9160	1643	1	1	1	1	1	1	1	1	1	1	1	1	1
6322	A9167	1653	1	1	1	1	1	1	1	1	1	1	1	1	1
6327	A7076	1652	1	1	1	1	1	1	1	1	1	1	1	1	1
6328	A8006	1512	1	1	1	1	1	1	1	1	1	1	1	1	1
6573	G18255178	2	1	1	1	1	1	1	1	1	1	1	1	1	1
6574	G18255905	1	1	1	1	1	1	1	1	1	1	1	1	1	1
6576	G18255915	2	1	1	1	1	1	1	1	1	1	1	1	1	1
6577	G18255951	623	1	1	1	1	1	1	1	1	1	1	1	1	1
6578	G20250459	2	1	1	1	1	1	1	1	1	1	1	1	1	1
6579	G20250656	622	1	1	1	1	1	1	1	1	1	1	1	1	1
6580	G20250669	149	1	1	1	1	1	1	1	1	1	1	1	1	1
6582	G20251008	2	1	1	1	1	1	1	1	1	1	1	1	1	1
6584	G20251021	2	1	1	1	1	1	1	1	1	1	1	1	1	1
6585	G20251032	976	1	1	1	1	1	1	1	1	1	1	1	1	1
6586	G20251037	2	1	1	1	1	1	1	1	1	1	1	1	1	1
6587	G20251043	2	1	1	1	1	1	1	1	1	1	1	1	1	1
6593	G20251072	2	1	1	1	1	1	1	1	1	1	1	1	1	1
6594	G20251192	624	1	1	1	1	1	1	1	1	1	1	1	1	1
6595	G20251323	1022	1	1	1	1	1	1	1	1	1	1	1	1	1
6599	G20251343	1512	1	1	1	1	1	1	1	1	1	1	1	1	1
6602	G20251360	2	1	1	1	1	1	1	1	1	1	1	1	1	1
6640	GCA_000805065.1	1554	1	1	1	1	1	1	1	1	1	1	1	1	1
6646	GCA_001077555.2	1545	1	1	1	1	1	1	1	1	1	1	1	1	1
6648	GCA_001077965.1	1549	1	1	1	1	1	1	1	1	1	1	1	1	1
6656	GCA_001910585.1	1580	1	1	1	1	1	1	1	1	1	1	1	1	1
6657	GCA_001910605.1	1580	1	1	1	1	1	1	1	1	1	1	1	1	1
6658	GCA_001910615.1	1580	1	1	1	1	1	1	1	1	1	1	1	1	1
6659	GCA_001910665.1	1580	1	1	1	1	1	1	1	1	1	1	1	1	1
6660	GCA_001910685.1	1580	1	1	1	1	1	1	1	1	1	1	1	1	1
6667	GCA_003039005.1	1580	1	1	1	1	1	1	1	1	1	1	1	1	1
6668	GCA_003039275.1	1580	1	1	1	1	1	1	1	1	1	1	1	1	1
6672	GCA_003347355.1	1580	1	1	1	1	1	1	1	1	1	1	1	1	1
6683	GCA_003948495.1	1436	1	1	1	1	1	1	1	1	1	1	1	1	1
6684	GCA_003948775.1	1438	1	1	1	1	1	1	1	1	1	1	1	1	1
6686	GCA_003948835.1	1437	1	1	1	1	1	1	1	1	1	1	1	1	1
6696	GCA_005280395.1	1512	1	1	1	1	1	1	1	1	1	1	1	1	1
6712	GCA_008989245.1	1548	1	1	1	1	1	1	1	1	1	1	1	1	1
6726	GCA_009013035.1	1433	1	1	1	1	1	1	1	1	1	1	1	1	1
6731	GCA_009829555.1	1448	1	1	1	1	1	1	1	1	1	1	1	1	1
6735	GCA_010500545.1	1512	1	1	1	1	1	1	1	1	1	1	1	1	1
6736	GCA_010500665.1	1512	1	1	1	1	1	1	1	1	1	1	1	1	1
6738	GCA_012931605.1	1472	1	1	1	1	1	1	1	1	1	1	1	1	1
6741	GCA_013403085.1	1479	1	1	1	1	1	1	1	1	1	1	1	1	1
6749	GCA_014881465.1	1573	1	1	1	1	1	1	1	1	1	1	1	1	1
6750	GCA_015536865.1	1448	1	1	1	1	1	1	1	1	1	1	1	1	1
6751	GCA_015537385.1	1447	1	1	1	1	1	1	1	1	1	1	1	1	1
6757	GCA_015731985.1	1555	1	1	1	1	1	1	1	1	1	1	1	1	1
6758	GCA_015732055.1	1555	1	1	1	1	1	1	1	1	1	1	1	1	1
6759	GCA_015732075.1	1555	1	1	1	1	1	1	1	1	1	1	1	1	1
6760	GCA_015732435.1	1555	1	1	1	1	1	1	1	1	1	1	1	1	1
6775	GCA_016478885.1	1537	1	1	1	1	1	1	1	1	1	1	1	1	1
6776	GCA_016478905.1	1537	1	1	1	1	1	1	1	1	1	1	1	1	1
6779	GCA_016480415.1	1822	1	1	1	1	1	1	1	1	1	1	1	1	1
6790	GCA_016506665.1	1573	1	1	1	1	1	1	1	1	1	1	1	1	1
6796	GCA_016508875.1	1550	1	1	1	1	1	1	1	1	1	1	1	1	1
6797	GCA_016508915.1	1550	1	1	1	1	1	1	1	1	1	1	1	1	1
6798	GCA_016508955.1	1550	1	1	1	1	1	1	1	1	1	1	1	1	1
6799	GCA_016508975.1	1550	1	1	1	1	1	1	1	1	1	1	1	1	1
6800	GCA_016508995.1	1550	1	1	1	1	1	1	1	1	1	1	1	1	1
6801	GCA_016509015.1	1550	1	1	1	1	1	1	1	1	1	1	1	1	1
6802	GCA_016509035.1	1550	1	1	1	1	1	1	1	1	1	1	1	1	1
6803	GCA_016509055.1	1550	1	1	1	1	1	1	1	1	1	1	1	1	1
6804	GCA_016509075.1	1550	1	1	1	1	1	1	1	1	1	1	1	1	1
6805	GCA_016509095.1	1550	1	1	1	1	1	1	1	1	1	1	1	1	1
6806	GCA_016509115.1	1550	1	1	1	1	1	1	1	1	1	1	1	1	1
6807	GCA_016509135.1	1550	1	1	1	1	1	1	1	1	1	1	1	1	1
6808	GCA_016509155.1	1550	1	1	1	1	1	1	1	1	1	1	1	1	1
6809	GCA_016509175.1	1550	1	1	1	1	1	1	1	1	1	1	1	1	1
6810	GCA_016509195.1	1550	1	1	1	1	1	1	1	1	1	1	1	1	1
6811	GCA_016509235.1	1550	1	1	1	1	1	1	1	1	1	1	1	1	1
6812	GCA_016509335.1	1550	1	1	1	1	1	1	1	1	1	1	1	1	1
6813	GCA_016509355.1	1550	1	1	1	1	1	1	1	1	1	1	1	1	1
6814	GCA_016509375.1	1550	1	1	1	1	1	1	1	1	1	1	1	1	1
6815	GCA_016509495.1	1550	1	1	1	1	1	1	1	1	1	1	1	1	1
6816	GCA_016509515.1	1550	1	1	1	1	1	1	1	1	1	1	1	1	1
6817	GCA_016509555.1	1550	1	1	1	1	1	1	1	1	1	1	1	1	1
6818	GCA_016509605.1	1550	1	1	1	1	1	1	1	1	1	1	1	1	1
6819	GCA_016509635.1	1550	1	1	1	1	1	1	1	1	1	1	1	1	1
6820	GCA_016509655.1	1550	1	1	1	1	1	1	1	1	1	1	1	1	1
6821	GCA_016509675.1	1550	1	1	1	1	1	1	1	1	1	1	1	1	1
6822	GCA_016509695.1	1550	1	1	1	1	1	1	1	1	1	1	1	1	1
6823	GCA_016509715.1	1550	1	1	1	1	1	1	1	1	1	1	1	1	1
6826	GCA_016510795.1	1550	1	1	1	1	1	1	1	1	1	1	1	1	1
6827	GCA_016510815.1	1550	1	1	1	1	1	1	1	1	1	1	1	1	1
6828	GCA_016510915.1	1550	1	1	1	1	1	1	1	1	1	1	1	1	1
6832	GCA_016513475.1	1632	1	1	1	1	1	1	1	1	1	1	1	1	1
6835	GCA_016513635.1	1632	1	1	1	1	1	1	1	1	1	1	1	1	1
6843	GCA_016654265.1	1487	1	1	1	1	1	1	1	1	1	1	1	1	1
6862	GCA_017753625.1	1554	1	1	1	1	1	1	1	1	1	1	1	1	1
6876	GCA_018789455.1	1550	1	1	1	1	1	1	1	1	1	1	1	1	1
6877	GCA_900011305.1	1550	1	1	1	1	1	1	1	1	1	1	1	1	1
6878	GCA_900088705.1	1550	1	1	1	1	1	1	1	1	1	1	1	1	1
6900	GCA_900493605.1	1432	1	1	1	1	1	1	1	1	1	1	1	1	1
6901	GCA_900494435.1	1430	1	1	1	1	1	1	1	1	1	1	1	1	1
6902	GCA_900494475.1	1430	1	1	1	1	1	1	1	1	1	1	1	1	1
6903	GCA_900494705.1	1430	1	1	1	1	1	1	1	1	1	1	1	1	1
6904	GCA_900494775.1	1432	1	1	1	1	1	1	1	1	1	1	1	1	1
6906	GCA_900495005.1	1432	1	1	1	1	1	1	1	1	1	1	1	1	1
6908	GCA_900495235.1	1431	1	1	1	1	1	1	1	1	1	1	1	1	1
6910	GCA_900495475.1	1433	1	1	1	1	1	1	1	1	1	1	1	1	1
6917	GCA_902705485.1	1596	1	1	1	1	1	1	1	1	1	1	1	1	1
6931	SP304	285	1	1	1	1	1	1	1	1	1	1	1	1	1
6932	VB16141	622	1	1	1	1	1	1	1	1	1	1	1	1	1
6933	VB35435	575	1	1	1	1	1	1	1	1	1	1	1	1	1
6957	I027AB	1	1	1	1	1	1	1	1	1	1	1	1	1	1
6958	I030AB	1	1	1	1	1	1	1	1	1	1	1	1	1	1
6959	M217AB	1	1	1	1	1	1	1	1	1	1	1	1	1	1
6960	M328AB	164	1	1	1	1	1	1	1	1	1	1	1	1	1
6962	S130AB	85	1	1	1	1	1	1	1	1	1	1	1	1	1
6963	S161AB	2	1	1	1	1	1	1	1	1	1	1	1	1	1
6964	S167AB	1	1	1	1	1	1	1	1	1	1	1	1	1	1
6965	S170AB	164	1	1	1	1	1	1	1	1	1	1	1	1	1
6966	S171AB	1	1	1	1	1	1	1	1	1	1	1	1	1	1
6967	S176AB	1	1	1	1	1	1	1	1	1	1	1	1	1	1
6968	S209AB	2	1	1	1	1	1	1	1	1	1	1	1	1	1
6969	S212AB	1	1	1	1	1	1	1	1	1	1	1	1	1	1
6970	S270AB	1	1	1	1	1	1	1	1	1	1	1	1	1	1
6971	S275AB	1	1	1	1	1	1	1	1	1	1	1	1	1	1
6972	S296AB	1	1	1	1	1	1	1	1	1	1	1	1	1	1
6973	S315AB	1	1	1	1	1	1	1	1	1	1	1	1	1	1
6974	S327AB	1	1	1	1	1	1	1	1	1	1	1	1	1	1

## Sheet: fimsbactin
Isolate id	Isolate	ST (MLST Pasteur)	ACX60_04655	ACX60_04660	ACX60_04665	ACX60_04670	ACX60_04675	ACX60_04680	ACX60_04685	ACX60_04690	ACX60_04695	ACX60_04700	ACX60_04705	ACX60_04710	ACX60_04715	ACX60_04720	ACX60_04725	ACX60_04730	ACX60_04735	ACX60_04740	ACX60_04745	Cluster presence
760	12_ax	686	0	0	0	0	0	0	0	0	0	0	0	0	0	0	0	0	0	0	0	0
2240	ATCC 17978	437	1	1	1	1	1	1	1	1	1	1	1	1	1	1	1	1	1	1	1	1
2241	D1279779	267	0	0	0	0	0	0	0	0	0	0	0	0	0	0	0	0	0	0	0	0
2242	NIPH 70	36	0	0	0	0	0	0	0	0	0	0	0	0	0	0	0	0	0	0	0	0
2243	541915	532	0	0	0	0	0	0	0	0	0	0	0	0	0	0	0	0	0	0	0	0
2244	AB307-0294	1	0	0	0	0	0	0	0	0	0	0	0	0	0	0	0	0	0	0	0	0
2245	AB0057	1	0	0	0	0	0	0	0	0	0	0	0	0	0	0	0	0	0	0	0	0
2246	AYE	1	0	0	0	0	0	0	0	0	0	0	0	0	0	0	0	0	0	0	0	0
2247	NIPH 527	1	0	0	0	0	0	0	0	0	0	0	0	0	0	0	0	0	0	0	0	0
2250	NIPH290	1	0	0	0	0	0	0	0	0	0	0	0	0	0	0	0	0	0	0	0	0
2251	ANC 4097	1	0	0	0	0	0	0	0	0	0	0	0	0	0	0	0	0	0	0	0	0
2252	R1B	1	1	1	1	1	1	1	1	1	1	1	1	1	1	1	1	1	1	1	1	1
2256	AB5075	1	0	0	0	0	0	0	0	0	0	0	0	0	0	0	0	0	0	0	0	0
2257	Canada BC-5	1	0	0	0	0	0	0	0	0	0	0	0	0	0	0	0	0	0	0	0	0
2258	IS-58	1	0	0	0	0	0	0	0	0	0	0	0	0	0	0	0	0	0	0	0	0
2259	AB_909-02-7	1	0	0	0	0	0	0	0	0	0	0	0	0	0	0	0	0	0	0	0	0
2260	AB_908-13	1	0	0	0	0	0	0	0	0	0	0	0	0	0	0	0	0	0	0	0	0
2262	IS-251	1	0	0	0	0	0	0	0	0	0	0	0	0	0	0	0	0	0	0	0	0
2263	IS-235	1	0	0	0	0	0	0	0	0	0	0	0	0	0	0	0	0	0	0	0	0
2264	OIFC074	19	0	0	0	0	0	0	0	0	0	0	0	0	0	0	0	0	0	0	0	0
2265	Naval-83	20	0	0	0	0	0	0	0	0	0	0	0	0	0	0	0	0	0	0	0	0
2266	Naval-21	19	0	0	0	0	0	0	0	0	0	0	0	0	0	0	0	0	0	0	0	0
2267	Canada BC1	1	0	0	0	0	0	0	0	0	0	0	0	0	0	0	0	0	0	0	0	0
2268	ABNIH19	1	0	0	0	0	0	0	0	0	0	0	0	0	0	0	0	0	0	0	0	0
2269	ABNIH6	1	0	0	0	0	0	0	0	0	0	0	0	0	0	0	0	0	0	0	0	0
2273	1605	1	0	0	0	0	0	0	0	0	0	0	0	0	0	0	0	0	0	0	0	0
2274	TG22190	1	0	0	0	0	0	0	0	0	0	0	0	0	0	0	0	0	0	0	0	0
2275	TG22194	1	0	0	0	0	0	0	0	0	0	0	0	0	0	0	0	0	0	0	0	0
2276	TG22196	1	0	0	0	0	0	0	0	0	0	0	0	0	0	0	0	0	0	0	0	0
2277	TG22214	1	0	0	0	0	0	0	0	0	0	0	0	0	0	0	0	0	0	0	0	0
2278	TG20277	1	0	0	0	0	0	0	0	0	0	0	0	0	0	0	0	0	0	0	0	0
2279	TG22112	1	0	0	0	0	0	0	0	0	0	0	0	0	0	0	0	0	0	0	0	0
2280	TG22148	1	0	0	0	0	0	0	0	0	0	0	0	0	0	0	0	0	0	0	0	0
2281	MRSN 57	1	0	0	0	0	0	0	0	0	0	0	0	0	0	0	0	0	0	0	0	0
2282	MRSN 58	1	0	0	0	0	0	0	0	0	0	0	0	0	0	0	0	0	0	0	0	0
2283	MRSN 3405	94	1	1	1	1	1	1	1	1	1	1	1	1	1	1	1	1	1	1	1	1
2284	A144	1	0	0	0	0	0	0	0	0	0	0	0	0	0	0	0	0	0	0	0	0
2285	BJAB0715	23	0	0	0	0	0	0	0	0	0	0	0	0	0	0	0	0	0	0	0	0
2286	NIPH 335	10	0	0	0	0	0	0	0	0	0	0	0	0	0	0	0	0	0	0	0	0
2287	LAC-4	10	0	0	0	0	0	0	0	0	0	0	0	0	0	0	0	0	0	0	0	0
2288	OIFC098	10	0	0	0	0	0	0	0	0	0	0	0	0	0	0	0	0	0	0	0	0
2289	466760	10	0	0	0	0	0	0	0	0	0	0	0	0	0	0	0	0	0	0	0	0
2291	3390	10	0	0	0	0	0	0	0	0	0	0	0	0	0	0	0	0	0	0	0	0
2292	1007214	10	0	0	0	0	0	0	0	0	0	0	0	0	0	0	0	0	0	0	0	0
2293	1262761-105	10	0	0	0	0	0	0	0	0	0	0	0	0	0	0	0	0	0	0	0	0
2294	ZW85-1	639	0	0	0	0	0	0	0	0	0	0	0	0	0	0	0	0	0	0	0	0
2297	NIPH 1734	15	0	0	0	0	0	0	0	0	0	0	0	0	0	0	0	0	0	0	0	0
2300	IS-116	136	0	0	0	0	0	0	0	0	0	0	0	0	0	0	0	0	0	0	0	0
2301	WC-692	513	0	0	0	0	0	0	0	0	0	0	0	1	1	0	0	0	0	0	0	0
2303	AB_2008-15-71	416	0	0	0	0	0	0	0	0	0	0	0	0	0	0	0	0	0	0	0	0
2304	AB_909-01-7	417	0	0	0	0	0	0	0	0	0	0	0	0	0	0	0	0	0	0	0	0
2305	AB_1536-8	413	0	0	0	0	0	0	0	0	0	0	0	0	0	0	0	0	0	0	0	0
2306	AB_2008-15-52	416	0	0	0	0	0	0	0	0	0	0	0	0	0	0	0	0	0	0	0	0
2307	AB_2008-23-01-01-7	417	0	0	0	0	0	0	0	0	0	0	0	0	0	0	0	0	0	0	0	0
2308	AB_2009-04-01-7	417	0	0	0	0	0	0	0	0	0	0	0	0	0	0	0	0	0	0	0	0
2309	AB_TG19617	438	0	0	0	0	0	0	0	0	0	0	0	0	0	0	0	0	0	0	0	0
2310	AB_TG2018	417	0	0	0	0	0	0	0	0	0	0	0	0	0	0	0	0	0	0	0	0
2311	OIFC110	515	0	0	0	0	0	0	0	0	0	0	0	0	0	0	0	0	0	0	0	0
2312	OIFC065	136	0	0	0	0	0	0	0	0	0	0	0	0	0	0	0	0	0	0	0	0
2313	AA-014	158	0	0	0	0	0	0	0	0	0	0	0	0	0	0	0	0	0	0	0	0
2314	AB4A3	255	0	0	0	0	0	0	0	0	0	0	0	0	0	0	0	0	0	0	0	0
2315	MSP4-16	52	0	0	0	0	0	0	0	0	0	0	0	0	0	0	0	0	0	0	0	0
2316	TG27395	417	0	0	0	0	0	0	0	0	0	0	0	0	0	0	0	0	0	0	0	0
2317	TG27399	417	0	0	0	0	0	0	0	0	0	0	0	0	0	0	0	0	0	0	0	0
2318	1075025	514	0	0	0	0	0	0	0	0	0	0	0	0	0	0	0	0	0	0	0	0
2319	1040094	416	0	0	0	0	0	0	0	0	0	0	0	0	0	0	0	0	0	0	0	0
2320	1039621	416	0	0	0	0	0	0	0	0	0	0	0	0	0	0	0	0	0	0	0	0
2322	1202252	416	0	0	0	0	0	0	0	0	0	0	0	0	0	0	0	0	0	0	0	0
2323	1035119	536	0	0	0	0	0	0	0	0	0	0	0	0	0	0	0	0	0	0	0	0
2324	562700	416	0	0	0	0	0	0	0	0	0	0	0	0	0	0	0	0	0	0	0	0
2325	942194	650	0	0	0	0	0	0	0	0	0	0	0	0	0	0	0	0	0	0	0	0
2326	43926	514	0	0	0	0	0	0	0	0	0	0	0	0	0	0	0	0	0	0	0	0
2327	42887	514	0	0	0	0	0	0	0	0	0	0	0	0	0	0	0	0	0	0	0	0
2328	1417041	108	0	0	0	0	0	0	0	0	0	0	0	0	0	0	0	0	0	0	0	0
2329	318814	651	0	0	0	0	0	0	0	0	0	0	0	0	0	0	0	0	0	0	0	0
2330	1412924	510	0	0	0	0	0	0	0	0	0	0	0	0	0	0	0	0	0	0	0	0
2331	1058283	416	0	0	0	0	0	0	0	0	0	0	0	0	0	0	0	0	0	0	0	0
2332	1295549	652	0	0	0	0	0	0	0	0	0	0	0	0	0	0	0	0	0	0	0	0
2333	277047	652	0	0	0	0	0	0	0	0	0	0	0	0	0	0	0	0	0	0	0	0
2334	426863	652	0	0	0	0	0	0	0	0	0	0	0	0	0	0	0	0	0	0	0	0
2335	25493_2	417	0	0	0	0	0	0	0	0	0	0	0	0	0	0	0	0	0	0	0	0
2336	25493_10	656	0	0	0	0	0	0	0	0	0	0	0	0	0	0	0	0	0	0	0	0
2337	25493_1	417	0	0	0	0	0	0	0	0	0	0	0	0	0	0	0	0	0	0	0	0
2338	25493_3	416	0	0	0	0	0	0	0	0	0	0	0	0	0	0	0	0	0	0	0	0
2339	25493_4	657	0	0	0	0	0	0	0	0	0	0	0	0	0	0	0	0	0	0	0	0
2340	25493_5	658	0	0	0	0	0	0	0	0	0	0	0	0	0	0	0	0	0	0	0	0
2341	25493_6	659	0	0	0	0	0	0	0	0	0	0	0	0	0	0	0	0	0	0	0	0
2342	25493_8	416	0	0	0	0	0	0	0	0	0	0	0	0	0	0	0	0	0	0	0	0
2343	25493_9	417	0	0	0	0	0	0	0	0	0	0	0	0	0	0	0	0	0	0	0	0
2344	25569_1	416	0	0	0	0	0	0	0	0	0	0	0	0	0	0	0	0	0	0	0	0
2345	25569_2	417	0	0	0	0	0	0	0	0	0	0	0	0	0	0	0	0	0	0	0	0
2346	25569_4	417	0	0	0	0	0	0	0	0	0	0	0	0	0	0	0	0	0	0	0	0
2347	45052_3	514	0	0	0	0	0	0	0	0	0	0	0	0	0	0	0	0	0	0	0	0
2348	45052_5	514	0	0	0	0	0	0	0	0	0	0	0	0	0	0	0	0	0	0	0	0
2349	25569_3	416	0	0	0	0	0	0	0	0	0	0	0	0	0	0	0	0	0	0	0	0
2350	25569_7	660	0	0	0	0	0	0	0	0	0	0	0	0	0	0	0	0	0	0	0	0
2351	25569_5	417	0	0	0	0	0	0	0	0	0	0	0	0	0	0	0	0	0	0	0	0
2352	45052_1	514	0	0	0	0	0	0	0	0	0	0	0	0	0	0	0	0	0	0	0	0
2353	JCM 6841	52	0	0	0	0	0	0	0	0	0	0	0	0	0	0	0	0	0	0	0	0
2354	25569_8	416	0	0	0	0	0	0	0	0	0	0	0	0	0	0	0	0	0	0	0	0
2355	25569_9	416	0	0	0	0	0	0	0	0	0	0	0	0	0	0	0	0	0	0	0	0
2356	45052_4	514	0	0	0	0	0	0	0	0	0	0	0	0	0	0	0	0	0	0	0	0
2357	45075_6	514	0	0	0	0	0	0	0	0	0	0	0	0	0	0	0	0	0	0	0	0
2358	45075_5	514	0	0	0	0	0	0	0	0	0	0	0	0	0	0	0	0	0	0	0	0
2359	45075_1	514	0	0	0	0	0	0	0	0	0	0	0	0	0	0	0	0	0	0	0	0
2360	45075_2	514	0	0	0	0	0	0	0	0	0	0	0	0	0	0	0	0	0	0	0	0
2361	45075_3	514	0	0	0	0	0	0	0	0	0	0	0	0	0	0	0	0	0	0	0	0
2362	25569_10	417	0	0	0	0	0	0	0	0	0	0	0	0	0	0	0	0	0	0	0	0
2363	45075_8	514	0	0	0	0	0	0	0	0	0	0	0	0	0	0	0	0	0	0	0	0
2364	45075_9	514	0	0	0	0	0	0	0	0	0	0	0	0	0	0	0	0	0	0	0	0
2366	45075_10	514	0	0	0	0	0	0	0	0	0	0	0	0	0	0	0	0	0	0	0	0
2367	1598530	56	0	0	0	0	0	0	0	0	0	0	0	0	0	0	0	0	0	0	0	0
2368	MAR002	271	0	0	0	0	0	0	0	0	0	0	0	0	0	0	0	0	0	0	0	0
2369	GTC 03324	52	0	0	0	0	0	0	0	0	0	0	0	0	0	0	0	0	0	0	0	0
2370	GTC 03329	52	0	0	0	0	0	0	0	0	0	0	0	0	0	0	0	0	0	0	0	0
2371	Ab44444	2	0	0	0	0	0	0	0	0	0	0	0	0	0	0	0	0	0	0	0	0
2372	ABNIH1	2	0	0	0	0	0	0	0	0	0	0	0	0	0	0	0	0	0	0	0	0
2373	ABNIH25	2	0	0	0	0	0	0	0	0	0	0	0	0	0	0	0	0	0	0	0	0
2374	UMB001	2	0	0	0	0	0	0	0	0	0	0	0	0	0	0	0	0	0	0	0	0
2375	AB_2008-15-34-7	2	0	0	0	0	0	0	0	0	0	0	0	0	0	0	0	0	0	0	0	0
2376	Naval-2	2	0	0	0	0	0	0	0	0	0	0	0	0	0	0	0	0	0	0	0	0
2378	ABIsac_ColiR	2	0	0	0	0	0	0	0	0	0	0	0	0	0	0	0	0	0	0	0	0
2379	Naval-78	2	0	0	0	0	0	0	0	0	0	0	0	0	0	0	0	0	0	0	0	0
2381	ABNIH5	2	0	0	0	0	0	0	0	0	0	0	0	0	0	0	0	0	0	0	0	0
2382	ABNIH18	2	0	0	0	0	0	0	0	0	0	0	0	0	0	0	0	0	0	0	0	0
2383	TG27307	2	0	0	0	0	0	0	0	0	0	0	0	0	0	0	0	0	0	0	0	0
2384	TG27311	2	0	0	0	0	0	0	0	0	0	0	0	0	0	0	0	0	0	0	0	0
2385	TG15234	2	0	0	0	0	0	0	0	0	0	0	0	0	0	0	0	0	0	0	0	0
2386	TG15240	2	0	0	0	0	0	0	0	0	0	0	0	0	0	0	0	0	0	0	0	0
2387	TG15241	2	0	0	0	0	0	0	0	0	0	0	0	0	0	0	0	0	0	0	0	0
2388	TG15242	2	0	0	0	0	0	0	0	0	0	0	0	0	0	0	0	0	0	0	0	0
2389	TG20546	2	0	0	0	0	0	0	0	0	0	0	0	0	0	0	0	0	0	0	0	0
2390	UH7007	2	0	0	0	0	0	0	0	0	0	0	0	0	0	0	0	0	0	0	0	0
2391	MDR_MMC4	2	0	0	0	0	0	0	0	0	0	0	0	0	0	0	0	0	0	0	0	0
2392	1051830	523	0	0	0	0	0	0	0	0	0	0	0	0	0	0	0	0	0	0	0	0
2394	1042969-1265	2	0	0	0	0	0	0	0	0	0	0	0	0	0	0	0	0	0	0	0	0
2395	1031433	2	0	0	0	0	0	0	0	0	0	0	0	0	0	0	0	0	0	0	0	0
2399	1294217	2	0	0	0	0	0	0	0	0	0	0	0	0	0	0	0	0	0	0	0	0
2401	724909	2	0	0	0	0	0	0	0	0	0	0	0	0	0	0	0	0	0	0	0	0
2405	647609	2	0	0	0	0	0	0	0	0	0	0	0	0	0	0	0	0	0	0	0	0
2411	796380-2102	2	0	0	0	0	0	0	0	0	0	0	0	0	0	0	0	0	0	0	0	0
2412	564012	2	0	0	0	0	0	0	0	0	0	0	0	0	0	0	0	0	0	0	0	0
2413	472237-1196	2	0	0	0	0	0	0	0	0	0	0	0	0	0	0	0	0	0	0	0	0
2414	34654	670	0	0	0	0	0	0	0	0	0	0	0	0	0	0	0	0	0	0	0	0
2416	1289546	2	0	0	0	0	0	0	0	0	0	0	0	0	0	0	0	0	0	0	0	0
2417	993520	2	0	0	0	0	0	0	0	0	0	0	0	0	0	0	0	0	0	0	0	0
2419	653020	2	0	0	0	0	0	0	0	0	0	0	0	0	0	0	0	0	0	0	0	0
2422	1575710	2	0	0	0	0	0	0	0	0	0	0	0	0	0	0	0	0	0	0	0	0
2424	1552818	2	0	0	0	0	0	0	0	0	0	0	0	0	0	0	0	0	0	0	0	0
2425	458282	2	0	0	0	0	0	0	0	0	0	0	0	0	0	0	0	0	0	0	0	0
2426	470922	2	0	0	0	0	0	0	0	0	0	0	0	0	0	0	0	0	0	0	0	0
2427	1426993	2	0	0	0	0	0	0	0	0	0	0	0	0	0	0	0	0	0	0	0	0
2428	24860_8	2	0	0	0	0	0	0	0	0	0	0	0	0	0	0	0	0	0	0	0	0
2429	7893	2	0	0	0	0	0	0	0	0	0	0	0	0	0	0	0	0	0	0	0	0
2431	24812_4	525	0	0	0	0	0	0	0	0	0	0	0	0	0	0	0	0	0	0	0	0
2434	24860_2	2	0	0	0	0	0	0	0	0	0	0	0	0	0	0	0	0	0	0	0	0
2435	24860_4	2	0	0	0	0	0	0	0	0	0	0	0	0	0	0	0	0	0	0	0	0
2437	1287985	195	0	0	0	0	0	0	0	0	0	0	0	0	0	0	0	0	0	0	0	0
2438	73736	2	0	0	0	0	0	0	0	0	0	0	0	0	0	0	0	0	0	0	0	0
2439	10519	2	0	0	0	0	0	0	0	0	0	0	0	0	0	0	0	0	0	0	0	0
2440	1045092	2	0	0	0	0	0	0	0	0	0	0	0	0	0	0	0	0	0	0	0	0
2441	923118	2	0	0	0	0	0	0	0	0	0	0	0	0	0	0	0	0	0	0	0	0
2442	836190	2	0	0	0	0	0	0	0	0	0	0	0	0	0	0	0	0	0	0	0	0
2443	737393	2	0	0	0	0	0	0	0	0	0	0	0	0	0	0	0	0	0	0	0	0
2444	655555	2	0	0	0	0	0	0	0	0	0	0	0	0	0	0	0	0	0	0	0	0
2445	1457504	2	0	0	0	0	0	0	0	0	0	0	0	0	0	0	0	0	0	0	0	0
2446	2887	2	0	0	0	0	0	0	0	0	0	0	0	0	0	0	0	0	0	0	0	0
2447	1296252	2	0	0	0	0	0	0	0	0	0	0	0	0	0	0	0	0	0	0	0	0
2448	1264936	2	0	0	0	0	0	0	0	0	0	0	0	0	0	0	0	0	0	0	0	0
2449	1271651	2	0	0	0	0	0	0	0	0	0	0	0	0	0	0	0	0	0	0	0	0
2450	1178044	2	0	0	0	0	0	0	0	0	0	0	0	0	0	0	0	0	0	0	0	0
2451	1095464	2	0	0	0	0	0	0	0	0	0	0	0	0	0	0	0	0	0	0	0	0
2452	1022959	2	0	0	0	0	0	0	0	0	0	0	0	0	0	0	0	0	0	0	0	0
2453	1482820	671	0	0	0	0	0	0	0	0	0	0	0	0	0	0	0	0	0	0	0	0
2454	1471012	2	0	0	0	0	0	0	0	0	0	0	0	0	0	0	0	0	0	0	0	0
2455	1475764	2	0	0	0	0	0	0	0	0	0	0	0	0	0	0	0	0	0	0	0	0
2456	1494580	2	0	0	0	0	0	0	0	0	0	0	0	0	0	0	0	0	0	0	0	0
2457	1294222	2	0	0	0	0	0	0	0	0	0	0	0	0	0	0	0	0	0	0	0	0
2458	755829	2	0	0	0	0	0	0	0	0	0	0	0	0	0	0	0	0	0	0	0	0
2459	1266220	2	0	0	0	0	0	0	0	0	0	0	0	0	0	0	0	0	0	0	0	0
2460	1232509	2	0	0	0	0	0	0	0	0	0	0	0	0	0	0	0	0	0	0	0	0
2461	628418	2	0	0	0	0	0	0	0	0	0	0	0	0	0	0	0	0	0	0	0	0
2462	466215	2	0	0	0	0	0	0	0	0	0	0	0	0	0	0	0	0	0	0	0	0
2463	981176	2	0	0	0	0	0	0	0	0	0	0	0	0	0	0	0	0	0	0	0	0
2464	98826	2	0	0	0	0	0	0	0	0	0	0	0	0	0	0	0	0	0	0	0	0
2465	303002	2	0	0	0	0	0	0	0	0	0	0	0	0	0	0	0	0	0	0	0	0
2466	1117819	2	0	0	0	0	0	0	0	0	0	0	0	0	0	0	0	0	0	0	0	0
2467	213697	2	0	0	0	0	0	0	0	0	0	0	0	0	0	0	0	0	0	0	0	0
2468	1237202	2	0	0	0	0	0	0	0	0	0	0	0	0	0	0	0	0	0	0	0	0
2469	1262761-97	2	0	0	0	0	0	0	0	0	0	0	0	0	0	0	0	0	0	0	0	0
2470	1392509	2	0	0	0	0	0	0	0	0	0	0	0	0	0	0	0	0	0	0	0	0
2471	1406182	2	0	0	0	0	0	0	0	0	0	0	0	0	0	0	0	0	0	0	0	0
2472	1397513	2	0	0	0	0	0	0	0	0	0	0	0	0	0	0	0	0	0	0	0	0
2473	44895_9	2	0	0	0	0	0	0	0	0	0	0	0	0	0	0	0	0	0	0	0	0
2474	44895_8	2	0	0	0	0	0	0	0	0	0	0	0	0	0	0	0	0	0	0	0	0
2475	44895_4	2	0	0	0	0	0	0	0	0	0	0	0	0	0	0	0	0	0	0	0	0
2476	24845_8	2	0	0	0	0	0	0	0	0	0	0	0	0	0	0	0	0	0	0	0	0
2477	24845_10	2	0	0	0	0	0	0	0	0	0	0	0	0	0	0	0	0	0	0	0	0
2478	24845_5	2	0	0	0	0	0	0	0	0	0	0	0	0	0	0	0	0	0	0	0	0
2479	24845_3	2	0	0	0	0	0	0	0	0	0	0	0	0	0	0	0	0	0	0	0	0
2480	24845_4	2	0	0	0	0	0	0	0	0	0	0	0	0	0	0	0	0	0	0	0	0
2482	25307_6	2	0	0	0	0	0	0	0	0	0	0	0	0	0	0	0	0	0	0	0	0
2483	25307_8	2	0	0	0	0	0	0	0	0	0	0	0	0	0	0	0	0	0	0	0	0
2484	24845_7	2	0	0	0	0	0	0	0	0	0	0	0	0	0	0	0	0	0	0	0	0
2485	44895_10	2	0	0	0	0	0	0	0	0	0	0	0	0	0	0	0	0	0	0	0	0
2486	44895_1	2	0	0	0	0	0	0	0	0	0	0	0	0	0	0	0	0	0	0	0	0
2487	44895_2	2	0	0	0	0	0	0	0	0	0	0	0	0	0	0	0	0	0	0	0	0
2488	25253_8	2	0	0	0	0	0	0	0	0	0	0	0	0	0	0	0	0	0	0	0	0
2489	25307_1	2	0	0	0	0	0	0	0	0	0	0	0	0	0	0	0	0	0	0	0	0
2490	25307_2	2	0	0	0	0	0	0	0	0	0	0	0	0	0	0	0	0	0	0	0	0
2491	25307_3	2	0	0	0	0	0	0	0	0	0	0	0	0	0	0	0	0	0	0	0	0
2492	25307_4	2	0	0	0	0	0	0	0	0	0	0	0	0	0	0	0	0	0	0	0	0
2493	25307_5	2	0	0	0	0	0	0	0	0	0	0	0	0	0	0	0	0	0	0	0	0
2494	24845_6	2	0	0	0	0	0	0	0	0	0	0	0	0	0	0	0	0	0	0	0	0
2495	24845_1	2	0	0	0	0	0	0	0	0	0	0	0	0	0	0	0	0	0	0	0	0
2496	25253_1	2	0	0	0	0	0	0	0	0	0	0	0	0	0	0	0	0	0	0	0	0
2497	25253_10	2	0	0	0	0	0	0	0	0	0	0	0	0	0	0	0	0	0	0	0	0
2498	25253_3	2	0	0	0	0	0	0	0	0	0	0	0	0	0	0	0	0	0	0	0	0
2499	25253_4	2	0	0	0	0	0	0	0	0	0	0	0	0	0	0	0	0	0	0	0	0
2500	25253_5	2	0	0	0	0	0	0	0	0	0	0	0	0	0	0	0	0	0	0	0	0
2501	25253_6	2	0	0	0	0	0	0	0	0	0	0	0	0	0	0	0	0	0	0	0	0
2502	25253_7	661	0	0	0	0	0	0	0	0	0	0	0	0	0	0	0	0	0	0	0	0
2503	44895_5	2	0	0	0	0	0	0	0	0	0	0	0	0	0	0	0	0	0	0	0	0
2504	44895_6	2	0	0	0	0	0	0	0	0	0	0	0	0	0	0	0	0	0	0	0	0
2505	44895_3	2	0	0	0	0	0	0	0	0	0	0	0	0	0	0	0	0	0	0	0	0
2506	24975_4	2	0	0	0	0	0	0	0	0	0	0	0	0	0	0	0	0	0	0	0	0
2507	25561_2	2	0	0	0	0	0	0	0	0	0	0	0	0	0	0	0	0	0	0	0	0
2508	25561_7	2	0	0	0	0	0	0	0	0	0	0	0	0	0	0	0	0	0	0	0	0
2509	25561_1	2	0	0	0	0	0	0	0	0	0	0	0	0	0	0	0	0	0	0	0	0
2510	24975_7	2	0	0	0	0	0	0	0	0	0	0	0	0	0	0	0	0	0	0	0	0
2511	24975_9	2	0	0	0	0	0	0	0	0	0	0	0	0	0	0	0	0	0	0	0	0
2512	25935_10	2	0	0	0	0	0	0	0	0	0	0	0	0	0	0	0	0	0	0	0	0
2513	44327_8	2	0	0	0	0	0	0	0	0	0	0	0	0	0	0	0	0	0	0	0	0
2514	44327_2	2	0	0	0	0	0	0	0	0	0	0	0	0	0	0	0	0	0	0	0	0
2515	25750_7	2	0	0	0	0	0	0	0	0	0	0	0	0	0	0	0	0	0	0	0	0
2516	25750_8	2	0	0	0	0	0	0	0	0	0	0	0	0	0	0	0	0	0	0	0	0
2518	44327_7	2	0	0	0	0	0	0	0	0	0	0	0	0	0	0	0	0	0	0	0	0
2519	44327_1	2	0	0	0	0	0	0	0	0	0	0	0	0	0	0	0	0	0	0	0	0
2520	44327_4	2	0	0	0	0	0	0	0	0	0	0	0	0	0	0	0	0	0	0	0	0
2521	44327_5	2	0	0	0	0	0	0	0	0	0	0	0	0	0	0	0	0	0	0	0	0
2522	44857_10	2	0	0	0	0	0	0	0	0	0	0	0	0	0	0	0	0	0	0	0	0
2526	25691_10	2	0	0	0	0	0	0	0	0	0	0	0	0	0	0	0	0	0	0	0	0
2527	25766_2	2	0	0	0	0	0	0	0	0	0	0	0	0	0	0	0	0	0	0	0	0
2528	25766_3	2	0	0	0	0	0	0	0	0	0	0	0	0	0	0	0	0	0	0	0	0
2529	25935_9	2	0	0	0	0	0	0	0	0	0	0	0	0	0	0	0	0	0	0	0	0
2532	25935_1	2	0	0	0	0	0	0	0	0	0	0	0	0	0	0	0	0	0	0	0	0
2533	25935_2	2	0	0	0	0	0	0	0	0	0	0	0	0	0	0	0	0	0	0	0	0
2536	25935_6	2	0	0	0	0	0	0	0	0	0	0	0	0	0	0	0	0	0	0	0	0
2537	25935_7	2	0	0	0	0	0	0	0	0	0	0	0	0	0	0	0	0	0	0	0	0
2538	25935_8	2	0	0	0	0	0	0	0	0	0	0	0	0	0	0	0	0	0	0	0	0
2539	25766_6	2	0	0	0	0	0	0	0	0	0	0	0	0	0	0	0	0	0	0	0	0
2540	25691_2	2	0	0	0	0	0	0	0	0	0	0	0	0	0	0	0	0	0	0	0	0
2541	25691_6	2	0	0	0	0	0	0	0	0	0	0	0	0	0	0	0	0	0	0	0	0
2542	25691_9	2	0	0	0	0	0	0	0	0	0	0	0	0	0	0	0	0	0	0	0	0
2543	25766_7	2	0	0	0	0	0	0	0	0	0	0	0	0	0	0	0	0	0	0	0	0
2544	25691_1	2	0	0	0	0	0	0	0	0	0	0	0	0	0	0	0	0	0	0	0	0
2545	25766_5	2	0	0	0	0	0	0	0	0	0	0	0	0	0	0	0	0	0	0	0	0
2547	25766_10	2	0	0	0	0	0	0	0	0	0	0	0	0	0	0	0	0	0	0	0	0
2548	25766_4	2	0	0	0	0	0	0	0	0	0	0	0	0	0	0	0	0	0	0	0	0
2549	44467_5	2	0	0	0	0	0	0	0	0	0	0	0	0	0	0	0	0	0	0	0	0
2550	44467_6	2	0	0	0	0	0	0	0	0	0	0	0	0	0	0	0	0	0	0	0	0
2551	44467_7	2	0	0	0	0	0	0	0	0	0	0	0	0	0	0	0	0	0	0	0	0
2552	44467_8	2	0	0	0	0	0	0	0	0	0	0	0	0	0	0	0	0	0	0	0	0
2553	25681_2	2	0	0	0	0	0	0	0	0	0	0	0	0	0	0	0	0	0	0	0	0
2554	25681_3	2	0	0	0	0	0	0	0	0	0	0	0	0	0	0	0	0	0	0	0	0
2555	25681_5	2	0	0	0	0	0	0	0	0	0	0	0	0	0	0	0	0	0	0	0	0
2556	25681_6	2	0	0	0	0	0	0	0	0	0	0	0	0	0	0	0	0	0	0	0	0
2557	25681_8	2	0	0	0	0	0	0	0	0	0	0	0	0	0	0	0	0	0	0	0	0
2558	25681_9	2	0	0	0	0	0	0	0	0	0	0	0	0	0	0	0	0	0	0	0	0
2559	25750_6	2	0	0	0	0	0	0	0	0	0	0	0	0	0	0	0	0	0	0	0	0
2560	44467_10	662	0	0	0	0	0	0	0	0	0	0	0	0	0	0	0	0	0	0	0	0
2561	44467_1	2	0	0	0	0	0	0	0	0	0	0	0	0	0	0	0	0	0	0	0	0
2562	44467_2	2	0	0	0	0	0	0	0	0	0	0	0	0	0	0	0	0	0	0	0	0
2563	44467_3	2	0	0	0	0	0	0	0	0	0	0	0	0	0	0	0	0	0	0	0	0
2564	44467_4	2	0	0	0	0	0	0	0	0	0	0	0	0	0	0	0	0	0	0	0	0
2565	25561_10	2	0	0	0	0	0	0	0	0	0	0	0	0	0	0	0	0	0	0	0	0
2566	43557_1	2	0	0	0	0	0	0	0	0	0	0	0	0	0	0	0	0	0	0	0	0
2568	25878_1	2	0	0	0	0	0	0	0	0	0	0	0	0	0	0	0	0	0	0	0	0
2569	44362_2	2	0	0	0	0	0	0	0	0	0	0	0	0	0	0	0	0	0	0	0	0
2570	25878_3	2	0	0	0	0	0	0	0	0	0	0	0	0	0	0	0	0	0	0	0	0
2572	44362_4	2	0	0	0	0	0	0	0	0	0	0	0	0	0	0	0	0	0	0	0	0
2573	44362_5	2	0	0	0	0	0	0	0	0	0	0	0	0	0	0	0	0	0	0	0	0
2574	44362_6	2	0	0	0	0	0	0	0	0	0	0	0	0	0	0	0	0	0	0	0	0
2575	44362_7	2	0	0	0	0	0	0	0	0	0	0	0	0	0	0	0	0	0	0	0	0
2576	44362_8	2	0	0	0	0	0	0	0	0	0	0	0	0	0	0	0	0	0	0	0	0
2577	44362_9	2	0	0	0	0	0	0	0	0	0	0	0	0	0	0	0	0	0	0	0	0
2578	44437_3	2	0	0	0	0	0	0	0	0	0	0	0	0	0	0	0	0	0	0	0	0
2579	44437_4	2	0	0	0	0	0	0	0	0	0	0	0	0	0	0	0	0	0	0	0	0
2580	44437_5	2	0	0	0	0	0	0	0	0	0	0	0	0	0	0	0	0	0	0	0	0
2581	44437_7	2	0	0	0	0	0	0	0	0	0	0	0	0	0	0	0	0	0	0	0	0
2582	44437_8	2	0	0	0	0	0	0	0	0	0	0	0	0	0	0	0	0	0	0	0	0
2583	44437_9	2	0	0	0	0	0	0	0	0	0	0	0	0	0	0	0	0	0	0	0	0
2584	44362_10	2	0	0	0	0	0	0	0	0	0	0	0	0	0	0	0	0	0	0	0	0
2585	44362_1	2	0	0	0	0	0	0	0	0	0	0	0	0	0	0	0	0	0	0	0	0
2586	26016_4	2	0	0	0	0	0	0	0	0	0	0	0	0	0	0	0	0	0	0	0	0
2587	26016_1	2	0	0	0	0	0	0	0	0	0	0	0	0	0	0	0	0	0	0	0	0
2588	26016_6	2	0	0	0	0	0	0	0	0	0	0	0	0	0	0	0	0	0	0	0	0
2589	26016_10	2	0	0	0	0	0	0	0	0	0	0	0	0	0	0	0	0	0	0	0	0
2590	25569_6	2	0	0	0	0	0	0	0	0	0	0	0	0	0	0	0	0	0	0	0	0
2591	26016_5	2	0	0	0	0	0	0	0	0	0	0	0	0	0	0	0	0	0	0	0	0
2593	26016_8	2	0	0	0	0	0	0	0	0	0	0	0	0	0	0	0	0	0	0	0	0
2594	16553_1	2	0	0	0	0	0	0	0	0	0	0	0	0	0	0	0	0	0	0	0	0
2595	24975_10	2	0	0	0	0	0	0	0	0	0	0	0	0	0	0	0	0	0	0	0	0
2596	44839_10	2	0	0	0	0	0	0	0	0	0	0	0	0	0	0	0	0	0	0	0	0
2597	26016_9	2	0	0	0	0	0	0	0	0	0	0	0	0	0	0	0	0	0	0	0	0
2598	24860_1	2	0	0	0	0	0	0	0	0	0	0	0	0	0	0	0	0	0	0	0	0
2599	24860_6	2	0	0	0	0	0	0	0	0	0	0	0	0	0	0	0	0	0	0	0	0
2600	44298_1	2	0	0	0	0	0	0	0	0	0	0	0	0	0	0	0	0	0	0	0	0
2601	44298_2	2	0	0	0	0	0	0	0	0	0	0	0	0	0	0	0	0	0	0	0	0
2602	44298_4	2	0	0	0	0	0	0	0	0	0	0	0	0	0	0	0	0	0	0	0	0
2603	44298_6	2	0	0	0	0	0	0	0	0	0	0	0	0	0	0	0	0	0	0	0	0
2604	44298_7	2	0	0	0	0	0	0	0	0	0	0	0	0	0	0	0	0	0	0	0	0
2605	44298_9	2	0	0	0	0	0	0	0	0	0	0	0	0	0	0	0	0	0	0	0	0
2606	44298_10	2	0	0	0	0	0	0	0	0	0	0	0	0	0	0	0	0	0	0	0	0
2607	25442_5	672	0	0	0	0	0	0	0	0	0	0	0	0	0	0	0	0	0	0	0	0
2608	25442_7	673	0	0	0	0	0	0	0	0	0	0	0	0	0	0	0	0	0	0	0	0
2609	25442_9	674	0	0	0	0	0	0	0	0	0	0	0	0	0	0	0	0	0	0	0	0
2610	42057_2	2	0	0	0	0	0	0	0	0	0	0	0	0	0	0	0	0	0	0	0	0
2611	1064293_46	2	0	0	0	0	0	0	0	0	0	0	0	0	0	0	0	0	0	0	0	0
2612	44298_3	2	0	0	0	0	0	0	0	0	0	0	0	0	0	0	0	0	0	0	0	0
2613	44839_8	2	0	0	0	0	0	0	0	0	0	0	0	0	0	0	0	0	0	0	0	0
2614	44298_5	2	0	0	0	0	0	0	0	0	0	0	0	0	0	0	0	0	0	0	0	0
2615	44298_8	2	0	0	0	0	0	0	0	0	0	0	0	0	0	0	0	0	0	0	0	0
2616	44839_9	2	0	0	0	0	0	0	0	0	0	0	0	0	0	0	0	0	0	0	0	0
2617	25442_1	2	0	0	0	0	0	0	0	0	0	0	0	0	0	0	0	0	0	0	0	0
2619	1505311	663	0	0	0	0	0	0	0	0	0	0	0	0	0	0	0	0	0	0	0	0
2620	25691_5	2	0	0	0	0	0	0	0	0	0	0	0	0	0	0	0	0	0	0	0	0
2621	24860_9	2	0	0	0	0	0	0	0	0	0	0	0	0	0	0	0	0	0	0	0	0
2633	24812_2	2	0	0	0	0	0	0	0	0	0	0	0	0	0	0	0	0	0	0	0	0
2636	1042969-1197	2	0	0	0	0	0	0	0	0	0	0	0	0	0	0	0	0	0	0	0	0
2637	24812_8	668	0	0	0	0	0	0	0	0	0	0	0	0	0	0	0	0	0	0	0	0
2638	24860_3	2	0	0	0	0	0	0	0	0	0	0	0	0	0	0	0	0	0	0	0	0
2639	24860_5	2	0	0	0	0	0	0	0	0	0	0	0	0	0	0	0	0	0	0	0	0
2640	756476	664	0	0	0	0	0	0	0	0	0	0	0	0	0	0	0	0	0	0	0	0
2642	24812_7	2	0	0	0	0	0	0	0	0	0	0	0	0	0	0	0	0	0	0	0	0
2643	NIPH 146	25	0	0	0	0	0	0	0	0	0	0	0	0	0	0	0	0	0	0	0	0
2645	UMB003	25	0	0	0	0	0	0	0	0	0	0	0	0	0	0	0	0	0	0	0	0
2646	AB_2008-15-69	25	0	0	0	0	0	0	0	0	0	0	0	0	0	0	0	0	0	0	0	0
2647	AB5256	25	0	0	0	0	0	0	0	0	0	0	0	0	0	0	0	0	0	0	0	0
2648	Naval-18	25	1	0	0	0	0	0	0	0	0	0	0	0	0	0	0	1	1	1	1	0
2649	OIFC143	25	1	0	0	0	0	0	0	0	0	0	0	0	0	0	0	1	1	1	1	0
2650	107m	25	0	0	0	0	0	0	0	0	0	0	0	0	0	0	0	0	0	0	0	0
2651	CI86	25	1	0	0	0	0	0	0	0	0	0	0	0	0	0	0	1	1	1	1	0
2652	CI79	25	1	0	0	0	0	0	0	0	0	0	0	0	0	0	0	1	1	1	1	0
2654	1429530	25	0	0	0	0	0	0	0	0	0	0	0	1	1	0	0	0	0	0	0	0
2655	NIPH 615	12	0	0	0	0	0	0	0	0	0	0	0	0	0	0	0	0	0	0	0	0
2656	TG02017	33	0	0	0	0	0	0	0	0	0	0	0	0	0	0	0	0	0	0	0	0
2657	NIPH 190	9	0	0	0	0	0	0	0	0	0	0	0	1	1	0	0	0	0	0	0	0
2659	Naval-82	428	0	0	0	0	0	0	0	0	0	0	0	1	1	0	0	0	0	0	0	0
2663	NIPH 201	38	0	0	0	0	0	0	0	0	0	0	0	0	0	0	0	0	0	0	0	0
2664	NIPH 601	40	0	0	0	0	0	0	0	0	0	0	0	0	0	0	0	0	0	0	0	0
2665	AB031	638	0	0	0	0	0	0	0	0	0	0	0	0	0	0	0	0	0	0	0	0
2666	UMB002	16	0	0	0	0	0	0	0	0	0	0	0	0	0	0	0	0	0	0	0	0
2667	BZICU-2	218	0	0	0	0	0	0	0	0	0	0	0	0	0	0	0	0	0	0	0	0
2668	AB_1649-8	113	0	0	0	0	0	0	0	0	0	0	0	0	0	0	0	0	0	0	0	0
2669	AB_1650-8	113	0	0	0	0	0	0	0	0	0	0	0	0	0	0	0	0	0	0	0	0
2670	1043794	16	0	0	0	0	0	0	0	0	0	0	0	0	0	0	0	0	0	0	0	0
2673	232184	16	0	0	0	0	0	0	0	0	0	0	0	0	0	0	0	0	0	0	0	0
2674	268680	16	0	0	0	0	0	0	0	0	0	0	0	0	0	0	0	0	0	0	0	0
2675	655378	16	0	0	0	0	0	0	0	0	0	0	0	0	0	0	0	0	0	0	0	0
2676	1064293_45	16	0	0	0	0	0	0	0	0	0	0	0	0	0	0	0	0	0	0	0	0
2677	LY2	40	0	0	0	0	0	0	0	0	0	0	0	0	0	0	0	0	0	0	0	0
2679	GTC 03322	40	0	0	0	0	0	0	0	0	0	0	0	0	0	0	0	0	0	0	0	0
2680	GTC 03323	40	0	0	0	0	0	0	0	0	0	0	0	0	0	0	0	0	0	0	0	0
2681	GTC 03328	40	0	0	0	0	0	0	0	0	0	0	0	0	0	0	0	0	0	0	0	0
2682	NIPH 329	11	0	0	0	0	0	0	0	0	0	0	0	0	0	0	0	0	0	0	0	0
2683	OIFC032	32	0	0	0	0	0	0	0	0	0	0	0	0	0	0	0	0	0	0	0	0
2684	OIFC087	32	0	0	0	0	0	0	0	0	0	0	0	0	0	0	0	0	0	0	0	0
2685	OIFC099	32	0	0	0	0	0	0	0	0	0	0	0	0	0	0	0	0	0	0	0	0
2686	OIFC035	403	0	0	0	0	0	0	0	0	0	0	0	0	0	0	0	0	0	0	0	0
2687	TG27387	6	0	0	0	0	0	0	0	0	0	0	0	0	0	0	0	0	0	0	0	0
2688	1297549	528	0	0	0	0	0	0	0	0	0	0	0	0	0	0	0	0	0	0	0	0
2689	781407	32	0	0	0	0	0	0	0	0	0	0	0	0	0	0	0	0	0	0	0	0
2690	144107	154	0	0	0	0	0	0	0	0	0	0	0	0	0	0	0	0	0	0	0	0
2691	1525283	32	0	0	0	0	0	0	0	0	0	0	0	0	0	0	0	0	0	0	0	0
2692	1062314	54	0	0	0	0	0	0	0	0	0	0	0	0	0	0	0	0	0	0	0	0
2693	NIPH 67	35	0	0	0	0	0	0	0	0	0	0	0	0	0	0	0	0	0	0	0	0
2694	Naval-57	155	0	0	0	0	0	0	0	0	0	0	0	0	0	0	0	0	0	0	0	0
2695	TG22204	425	0	0	0	0	0	0	0	0	0	0	0	0	0	0	0	0	0	0	0	0
2696	TG00314	411	0	0	0	0	0	0	0	0	0	0	0	0	0	0	0	0	0	0	0	0
2697	UH6507	669	0	0	0	0	0	0	0	0	0	0	0	0	0	0	0	0	0	0	0	0
2698	1297	537	0	0	0	0	0	0	0	0	0	0	0	0	0	0	0	0	0	0	0	0
2700	1546444	504	0	0	0	0	0	0	0	0	0	0	0	0	0	0	0	0	0	0	0	0
2701	846928	535	0	0	0	0	0	0	0	0	0	0	0	0	0	0	0	0	0	0	0	0
2702	1391434	285	0	0	0	0	0	0	0	0	0	0	0	0	0	0	0	0	0	0	0	0
2703	BM4587	621	0	0	0	0	0	0	0	0	0	0	0	0	0	0	0	0	0	0	0	0
2704	NIPH 80	37	0	0	0	0	0	0	0	0	0	0	0	0	0	0	0	0	0	0	0	0
2706	NIPH 410	39	0	0	0	0	0	0	0	0	0	0	0	0	0	0	0	0	0	0	0	0
2707	WC-A-92	431	0	0	0	0	0	0	0	0	0	0	0	0	0	0	0	0	0	0	0	0
2708	AB405E4	516	0	0	0	0	0	0	0	0	0	0	0	0	0	0	0	0	0	0	0	0
2718	AB900	49	0	0	0	0	0	0	0	0	0	0	0	0	0	0	0	0	0	0	0	0
2719	OIFC111	49	0	0	0	0	0	0	0	0	0	0	0	0	0	0	0	0	0	0	0	0
2720	1461963	49	0	0	0	0	0	0	0	0	0	0	0	0	0	0	0	0	0	0	0	0
2721	1293320	49	0	0	0	0	0	0	0	0	0	0	0	0	0	0	0	0	0	0	0	0
2723	TG22150	78	0	0	0	0	0	0	0	0	0	0	0	0	0	0	0	0	0	0	0	0
2724	TG22142	78	0	0	0	0	0	0	0	0	0	0	0	0	0	0	0	0	0	0	0	0
2725	TG22146	78	0	0	0	0	0	0	0	0	0	0	0	0	0	0	0	0	0	0	0	0
2726	UH5207	78	0	0	0	0	0	0	0	0	0	0	0	0	0	0	0	0	0	0	0	0
2728	831240	78	0	0	0	0	0	0	0	0	0	0	0	0	0	0	0	0	0	0	0	0
2730	AB4857	3	0	0	0	0	0	0	0	0	0	0	0	0	0	0	0	0	0	0	0	0
2731	NIPH 1669	3	0	0	0	0	0	0	0	0	0	0	0	0	0	0	0	0	0	0	0	0
2732	Naval-81	3	0	0	0	0	0	0	0	0	0	0	0	0	0	0	0	0	0	0	0	0
2733	AC30	2	0	0	0	0	0	0	0	0	0	0	0	0	0	0	0	0	0	0	0	0
2734	OIFC137	3	0	0	0	0	0	0	0	0	0	0	0	0	0	0	0	0	0	0	0	0
2735	OIFC109	3	0	0	0	0	0	0	0	0	0	0	0	0	0	0	0	0	0	0	0	0
2736	IS-123	3	0	0	0	0	0	0	0	0	0	0	0	0	0	0	0	0	0	0	0	0
2737	Naval-13	3	0	0	0	0	0	0	0	0	0	0	0	0	0	0	0	0	0	0	0	0
2738	WC-A-694	3	0	0	0	0	0	0	0	0	0	0	0	0	0	0	0	0	0	0	0	0
2739	1121032	500	0	0	0	0	0	0	0	0	0	0	0	0	0	0	0	0	0	0	0	0
2741	472237-120	500	0	0	0	0	0	0	0	0	0	0	0	0	0	0	0	0	0	0	0	0
2742	480175	500	0	0	0	0	0	0	0	0	0	0	0	0	0	0	0	0	0	0	0	0
2743	1237893	500	0	0	0	0	0	0	0	0	0	0	0	0	0	0	0	0	0	0	0	0
2744	1271213	500	0	0	0	0	0	0	0	0	0	0	0	0	0	0	0	0	0	0	0	0
2745	1188188	500	0	0	0	0	0	0	0	0	0	0	0	0	0	0	0	0	0	0	0	0
2746	1276470-86	500	0	0	0	0	0	0	0	0	0	0	0	0	0	0	0	0	0	0	0	0
2747	1406589	521	0	0	0	0	0	0	0	0	0	0	0	0	0	0	0	0	0	0	0	0
2748	42057_6	500	0	0	0	0	0	0	0	0	0	0	0	0	0	0	0	0	0	0	0	0
2749	42057_4	500	0	0	0	0	0	0	0	0	0	0	0	0	0	0	0	0	0	0	0	0
2750	45075_4	500	0	0	0	0	0	0	0	0	0	0	0	0	0	0	0	0	0	0	0	0
2754	AC12	2	0	0	0	0	0	0	0	0	0	0	0	0	0	0	0	0	0	0	0	0
2755	1656-2	2	0	0	0	0	0	0	0	0	0	0	0	0	0	0	0	0	0	0	0	0
2756	AC29	2	0	0	0	0	0	0	0	0	0	0	0	0	0	0	0	0	0	0	0	0
2757	MDR-TJ	2	0	0	0	0	0	0	0	0	0	0	0	0	0	0	0	0	0	0	0	0
2758	MDR-ZJ06	2	0	0	0	0	0	0	0	0	0	0	0	0	0	0	0	0	0	0	0	0
2759	TCDC-AB0715	2	0	0	0	0	0	0	0	0	0	0	0	0	0	0	0	0	0	0	0	0
2760	TYTH-1	2	0	0	0	0	0	0	0	0	0	0	0	0	0	0	0	0	0	0	0	0
2761	BJAB07104	2	0	0	0	0	0	0	0	0	0	0	0	0	0	0	0	0	0	0	0	0
2762	BJAB0868	2	0	0	0	0	0	0	0	0	0	0	0	0	0	0	0	0	0	0	0	0
2764	NIPH 528	2	0	0	0	0	0	0	0	0	0	0	0	0	0	0	0	0	0	0	0	0
2765	NIPH 1362	47	0	0	0	0	0	0	0	0	0	0	0	0	0	0	0	0	0	0	0	0
2768	Ab11111	2	0	0	0	0	0	0	0	0	0	0	0	0	0	0	0	0	0	0	0	0
2769	NIPH 24	2	0	0	0	0	0	0	0	0	0	0	0	0	0	0	0	0	0	0	0	0
2770	NIPH 2061	2	0	0	0	0	0	0	0	0	0	0	0	0	0	0	0	0	0	0	0	0
2771	BIDMC 56	2	0	0	0	0	0	0	0	0	0	0	0	0	0	0	0	0	0	0	0	0
2772	WM99c	2	0	0	0	0	0	0	0	0	0	0	0	0	0	0	0	0	0	0	0	0
2773	AB210	2	0	0	0	0	0	0	0	0	0	0	0	0	0	0	0	0	0	0	0	0
2774	3990	2	0	0	0	0	0	0	0	0	0	0	0	0	0	0	0	0	0	0	0	0
2775	ABNIH2	2	0	0	0	0	0	0	0	0	0	0	0	0	0	0	0	0	0	0	0	0
2777	AB5711	2	0	0	0	0	0	0	0	0	0	0	0	0	0	0	0	0	0	0	0	0
2779	W7282	2	0	0	0	0	0	0	0	0	0	0	0	0	0	0	0	0	0	0	0	0
2780	Naval-17	2	0	0	0	0	0	0	0	0	0	0	0	0	0	0	0	0	0	0	0	0
2781	OIFC189	2	0	0	0	0	0	0	0	0	0	0	0	0	0	0	0	0	0	0	0	0
2782	IS-143	414	0	0	0	0	0	0	0	0	0	0	0	0	0	0	0	0	0	0	0	0
2783	ZWS1122	2	0	0	0	0	0	0	0	0	0	0	0	0	0	0	0	0	0	0	0	0
2784	ZWS1219	2	0	0	0	0	0	0	0	0	0	0	0	0	0	0	0	0	0	0	0	0
2788	AB_2008-15-45	415	0	0	0	0	0	0	0	0	0	0	0	0	0	0	0	0	0	0	0	0
2790	AB_908-12	2	0	0	0	0	0	0	0	0	0	0	0	0	0	0	0	0	0	0	0	0
2791	AB_TG2022	2	0	0	0	0	0	0	0	0	0	0	0	0	0	0	0	0	0	0	0	0
2792	AB_TG2023	2	0	0	0	0	0	0	0	0	0	0	0	0	0	0	0	0	0	0	0	0
2794	AB_TG2631	2	0	0	0	0	0	0	0	0	0	0	0	0	0	0	0	0	0	0	0	0
2795	AB_TG27323	2	0	0	0	0	0	0	0	0	0	0	0	0	0	0	0	0	0	0	0	0
2796	AB_TG27331	2	0	0	0	0	0	0	0	0	0	0	0	0	0	0	0	0	0	0	0	0
2799	AB_2009-04-02-7	2	0	0	0	0	0	0	0	0	0	0	0	0	0	0	0	0	0	0	0	0
2801	AB_909-05	2	0	0	0	0	0	0	0	0	0	0	0	0	0	0	0	0	0	0	0	0
2803	AB_TG27327	2	0	0	0	0	0	0	0	0	0	0	0	0	0	0	0	0	0	0	0	0
2804	AB_TG27335	2	0	0	0	0	0	0	0	0	0	0	0	0	0	0	0	0	0	0	0	0
2805	OIFC180	2	0	0	0	0	0	0	0	0	0	0	0	0	0	0	0	0	0	0	0	0
2807	Naval-113	2	0	0	0	0	0	0	0	0	0	0	0	0	0	0	0	0	0	0	0	0
2808	53264	2	0	0	0	0	0	0	0	0	0	0	0	0	0	0	0	0	0	0	0	0
2809	OIFC338	2	0	0	0	0	0	0	0	0	0	0	0	0	0	0	0	0	0	0	0	0
2810	AB1H8	2	0	0	0	0	0	0	0	0	0	0	0	0	0	0	0	0	0	0	0	0
2814	ABNIH26	2	0	0	0	0	0	0	0	0	0	0	0	0	0	0	0	0	0	0	0	0
2821	48055	2	0	0	0	0	0	0	0	0	0	0	0	0	0	0	0	0	0	0	0	0
2822	AB-HKU3-10	215	0	0	0	0	0	0	0	0	0	0	0	0	0	0	0	0	0	0	0	0
2823	AB-HKU3-08	215	0	0	0	0	0	0	0	0	0	0	0	0	0	0	0	0	0	0	0	0
2824	TG22192	2	0	0	0	0	0	0	0	0	0	0	0	0	0	0	0	0	0	0	0	0
2825	TG22202	2	0	0	0	0	0	0	0	0	0	0	0	0	0	0	0	0	0	0	0	0
2826	TG22212	2	0	0	0	0	0	0	0	0	0	0	0	0	0	0	0	0	0	0	0	0
2827	TG27299	2	0	0	0	0	0	0	0	0	0	0	0	0	0	0	0	0	0	0	0	0
2828	TG27315	2	0	0	0	0	0	0	0	0	0	0	0	0	0	0	0	0	0	0	0	0
2829	TG27319	2	0	0	0	0	0	0	0	0	0	0	0	0	0	0	0	0	0	0	0	0
2830	TG27371	2	0	0	0	0	0	0	0	0	0	0	0	0	0	0	0	0	0	0	0	0
2831	TG27379	2	0	0	0	0	0	0	0	0	0	0	0	0	0	0	0	0	0	0	0	0
2832	TG27383	2	0	0	0	0	0	0	0	0	0	0	0	0	0	0	0	0	0	0	0	0
2833	TG27407	2	0	0	0	0	0	0	0	0	0	0	0	0	0	0	0	0	0	0	0	0
2834	TG27411	2	0	0	0	0	0	0	0	0	0	0	0	0	0	0	0	0	0	0	0	0
2835	TG15239	2	0	0	0	0	0	0	0	0	0	0	0	0	0	0	0	0	0	0	0	0
2836	TG15238	2	0	0	0	0	0	0	0	0	0	0	0	0	0	0	0	0	0	0	0	0
2837	TG15233	2	0	0	0	0	0	0	0	0	0	0	0	0	0	0	0	0	0	0	0	0
2838	TG15236	2	0	0	0	0	0	0	0	0	0	0	0	0	0	0	0	0	0	0	0	0
2839	TG15237	2	0	0	0	0	0	0	0	0	0	0	0	0	0	0	0	0	0	0	0	0
2840	TG2012	2	0	0	0	0	0	0	0	0	0	0	0	0	0	0	0	0	0	0	0	0
2841	TG2013	2	0	0	0	0	0	0	0	0	0	0	0	0	0	0	0	0	0	0	0	0
2842	TG2014	2	0	0	0	0	0	0	0	0	0	0	0	0	0	0	0	0	0	0	0	0
2843	TG22110	2	0	0	0	0	0	0	0	0	0	0	0	0	0	0	0	0	0	0	0	0
2845	DU202	2	0	0	0	0	0	0	0	0	0	0	0	0	0	0	0	0	0	0	0	0
2846	MRY09-0642	2	0	0	0	0	0	0	0	0	0	0	0	0	0	0	0	0	0	0	0	0
2847	MRY10-0558	2	0	0	0	0	0	0	0	0	0	0	0	0	0	0	0	0	0	0	0	0
2848	MRY12-0277	2	0	0	0	0	0	0	0	0	0	0	0	0	0	0	0	0	0	0	0	0
2849	UH0207	2	0	0	0	0	0	0	0	0	0	0	0	0	0	0	0	0	0	0	0	0
2851	UH1007	2	0	0	0	0	0	0	0	0	0	0	0	0	0	0	0	0	0	0	0	0
2854	UH10107	2	0	0	0	0	0	0	0	0	0	0	0	0	0	0	0	0	0	0	0	0
2855	UH10707	2	0	0	0	0	0	0	0	0	0	0	0	0	0	0	0	0	0	0	0	0
2856	UH11608	2	0	0	0	0	0	0	0	0	0	0	0	0	0	0	0	0	0	0	0	0
2857	UH12308	2	0	0	0	0	0	0	0	0	0	0	0	0	0	0	0	0	0	0	0	0
2858	UH12408	2	0	0	0	0	0	0	0	0	0	0	0	0	0	0	0	0	0	0	0	0
2859	UH12808	2	0	0	0	0	0	0	0	0	0	0	0	0	0	0	0	0	0	0	0	0
2860	UH13908	2	0	0	0	0	0	0	0	0	0	0	0	0	0	0	0	0	0	0	0	0
2861	UH14508	2	0	0	0	0	0	0	0	0	0	0	0	0	0	0	0	0	0	0	0	0
2862	UH15208	2	0	0	0	0	0	0	0	0	0	0	0	0	0	0	0	0	0	0	0	0
2863	UH16008	2	0	0	0	0	0	0	0	0	0	0	0	0	0	0	0	0	0	0	0	0
2864	UH16108	2	0	0	0	0	0	0	0	0	0	0	0	0	0	0	0	0	0	0	0	0
2865	UH18608	2	0	0	0	0	0	0	0	0	0	0	0	0	0	0	0	0	0	0	0	0
2866	UH19908	2	0	0	0	0	0	0	0	0	0	0	0	0	0	0	0	0	0	0	0	0
2867	UH20108	2	0	0	0	0	0	0	0	0	0	0	0	0	0	0	0	0	0	0	0	0
2868	UH8907	524	0	0	0	0	0	0	0	0	0	0	0	0	0	0	0	0	0	0	0	0
2869	UH2307	2	0	0	0	0	0	0	0	0	0	0	0	0	0	0	0	0	0	0	0	0
2870	UH8107	2	0	0	0	0	0	0	0	0	0	0	0	0	0	0	0	0	0	0	0	0
2871	UH8407	2	0	0	0	0	0	0	0	0	0	0	0	0	0	0	0	0	0	0	0	0
2872	UH8707	2	0	0	0	0	0	0	0	0	0	0	0	0	0	0	0	0	0	0	0	0
2873	UH8807	2	0	0	0	0	0	0	0	0	0	0	0	0	0	0	0	0	0	0	0	0
2875	UH9707	2	0	0	0	0	0	0	0	0	0	0	0	0	0	0	0	0	0	0	0	0
2876	UH9907	2	0	0	0	0	0	0	0	0	0	0	0	0	0	0	0	0	0	0	0	0
2881	UH5307	2	0	0	0	0	0	0	0	0	0	0	0	0	0	0	0	0	0	0	0	0
2882	UH5707	2	0	0	0	0	0	0	0	0	0	0	0	0	0	0	0	0	0	0	0	0
2883	UH6107	2	0	0	0	0	0	0	0	0	0	0	0	0	0	0	0	0	0	0	0	0
2884	UH6207	2	0	0	0	0	0	0	0	0	0	0	0	0	0	0	0	0	0	0	0	0
2886	UH7807	2	0	0	0	0	0	0	0	0	0	0	0	0	0	0	0	0	0	0	0	0
2887	CI77	2	0	0	0	0	0	0	0	0	0	0	0	0	0	0	0	0	0	0	0	0
2888	UH2107	2	0	0	0	0	0	0	0	0	0	0	0	0	0	0	0	0	0	0	0	0
2889	UH3807	2	0	0	0	0	0	0	0	0	0	0	0	0	0	0	0	0	0	0	0	0
2890	1247182	2	0	0	0	0	0	0	0	0	0	0	0	0	0	0	0	0	0	0	0	0
2893	1051176	2	0	0	0	0	0	0	0	0	0	0	0	0	0	0	0	0	0	0	0	0
2894	58452	2	0	0	0	0	0	0	0	0	0	0	0	0	0	0	0	0	0	0	0	0
2895	532413	2	0	0	0	0	0	0	0	0	0	0	0	0	0	0	0	0	0	0	0	0
2898	1526966	2	0	0	0	0	0	0	0	0	0	0	0	0	0	0	0	0	0	0	0	0
2900	1552865	2	0	0	0	0	0	0	0	0	0	0	0	0	0	0	0	0	0	0	0	0
2901	323408	2	0	0	0	0	0	0	0	0	0	0	0	0	0	0	0	0	0	0	0	0
2902	1552389	2	0	0	0	0	0	0	0	0	0	0	0	0	0	0	0	0	0	0	0	0
2903	1488685	2	0	0	0	0	0	0	0	0	0	0	0	0	0	0	0	0	0	0	0	0
2904	825610	2	0	0	0	0	0	0	0	0	0	0	0	0	0	0	0	0	0	0	0	0
2905	1207552	2	0	0	0	0	0	0	0	0	0	0	0	0	0	0	0	0	0	0	0	0
2906	273929	2	0	0	0	0	0	0	0	0	0	0	0	0	0	0	0	0	0	0	0	0
2907	23671	2	0	0	0	0	0	0	0	0	0	0	0	0	0	0	0	0	0	0	0	0
2908	145660	2	0	0	0	0	0	0	0	0	0	0	0	0	0	0	0	0	0	0	0	0
2909	339786	2	0	0	0	0	0	0	0	0	0	0	0	0	0	0	0	0	0	0	0	0
2910	70136	2	0	0	0	0	0	0	0	0	0	0	0	0	0	0	0	0	0	0	0	0
2911	730795	2	0	0	0	0	0	0	0	0	0	0	0	0	0	0	0	0	0	0	0	0
2912	1428368	2	0	0	0	0	0	0	0	0	0	0	0	0	0	0	0	0	0	0	0	0
2913	11126	2	0	0	0	0	0	0	0	0	0	0	0	0	0	0	0	0	0	0	0	0
2914	45002_6	2	0	0	0	0	0	0	0	0	0	0	0	0	0	0	0	0	0	0	0	0
2915	45002_7	2	0	0	0	0	0	0	0	0	0	0	0	0	0	0	0	0	0	0	0	0
2917	45002_5	2	0	0	0	0	0	0	0	0	0	0	0	0	0	0	0	0	0	0	0	0
2918	45002_10	2	0	0	0	0	0	0	0	0	0	0	0	0	0	0	0	0	0	0	0	0
2919	45002_3	2	0	0	0	0	0	0	0	0	0	0	0	0	0	0	0	0	0	0	0	0
2920	45002_4	2	0	0	0	0	0	0	0	0	0	0	0	0	0	0	0	0	0	0	0	0
2921	16553_6	415	0	0	0	0	0	0	0	0	0	0	0	0	0	0	0	0	0	0	0	0
2922	16553_2	415	0	0	0	0	0	0	0	0	0	0	0	0	0	0	0	0	0	0	0	0
2923	16553_4	415	0	0	0	0	0	0	0	0	0	0	0	0	0	0	0	0	0	0	0	0
2924	16553_3	415	0	0	0	0	0	0	0	0	0	0	0	0	0	0	0	0	0	0	0	0
2925	16553_10	415	0	0	0	0	0	0	0	0	0	0	0	0	0	0	0	0	0	0	0	0
2926	16553_9	415	0	0	0	0	0	0	0	0	0	0	0	0	0	0	0	0	0	0	0	0
2927	16553_8	415	0	0	0	0	0	0	0	0	0	0	0	0	0	0	0	0	0	0	0	0
2928	1539026	2	0	0	0	0	0	0	0	0	0	0	0	0	0	0	0	0	0	0	0	0
2932	1276470-132	2	0	0	0	0	0	0	0	0	0	0	0	0	0	0	0	0	0	0	0	0
2933	LY3	2	0	0	0	0	0	0	0	0	0	0	0	0	0	0	0	0	0	0	0	0
2936	LY9	2	0	0	0	0	0	0	0	0	0	0	0	0	0	0	0	0	0	0	0	0
2938	LY4	2	0	0	0	0	0	0	0	0	0	0	0	0	0	0	0	0	0	0	0	0
2939	LY5	2	0	0	0	0	0	0	0	0	0	0	0	0	0	0	0	0	0	0	0	0
2940	TCM206	2	0	0	0	0	0	0	0	0	0	0	0	0	0	0	0	0	0	0	0	0
2941	T25	2	0	0	0	0	0	0	0	0	0	0	0	0	0	0	0	0	0	0	0	0
2942	341	2	0	0	0	0	0	0	0	0	0	0	0	0	0	0	0	0	0	0	0	0
2943	AB_2007-16-25-01-7	241	0	0	0	0	0	0	0	0	0	0	0	0	0	0	0	0	0	0	0	0
2944	AB_2007-16-27-01	241	0	0	0	0	0	0	0	0	0	0	0	0	0	0	0	0	0	0	0	0
2945	AB_TG27339	241	0	0	0	0	0	0	0	0	0	0	0	0	0	0	0	0	0	0	0	0
2947	AB_TG2028	406	0	0	0	0	0	0	0	0	0	0	0	0	0	0	0	0	0	0	0	0
2948	AB_TG2030	406	0	0	0	0	0	0	0	0	0	0	0	0	0	0	0	0	0	0	0	0
2949	AB_TG2031	406	0	0	0	0	0	0	0	0	0	0	0	0	0	0	0	0	0	0	0	0
2950	TG22332	406	0	0	0	0	0	0	0	0	0	0	0	0	0	0	0	0	0	0	0	0
2952	TG22336	406	0	0	0	0	0	0	0	0	0	0	0	0	0	0	0	0	0	0	0	0
2953	TG27295	406	0	0	0	0	0	0	0	0	0	0	0	0	0	0	0	0	0	0	0	0
2954	TG07725	406	0	0	0	0	0	0	0	0	0	0	0	0	0	0	0	0	0	0	0	0
2955	UH5107	406	0	0	0	0	0	0	0	0	0	0	0	0	0	0	0	0	0	0	0	0
2957	AbH12o-A2	79	0	0	0	0	0	0	0	0	0	0	0	0	0	0	0	0	0	0	0	0
2958	AB030	79	0	0	0	0	0	0	0	0	0	0	0	1	1	0	0	0	0	0	0	0
2959	AB_TG27343	422	0	0	0	0	0	0	0	0	0	0	0	0	0	0	0	0	0	0	0	0
2960	TG02011	422	0	0	0	0	0	0	0	0	0	0	0	0	0	0	0	0	0	0	0	0
2964	UH22908	422	0	0	0	0	0	0	0	0	0	0	0	0	0	0	0	0	0	0	0	0
2965	UH6907	422	0	0	0	0	0	0	0	0	0	0	0	0	0	0	0	0	0	0	0	0
2966	UH7607	422	0	0	0	0	0	0	0	0	0	0	0	0	0	0	0	0	0	0	0	0
2967	UH7907	422	0	0	0	0	0	0	0	0	0	0	0	0	0	0	0	0	0	0	0	0
2968	A33405	422	0	0	0	0	0	0	0	0	0	0	0	0	0	0	0	0	0	0	0	0
2969	Naval-72	405	0	0	0	0	0	0	0	0	0	0	0	0	0	0	0	0	0	0	0	0
2970	EGD-HP18	221	0	0	0	0	0	0	0	0	0	0	0	0	0	0	0	0	0	0	0	0
2971	299505	508	0	0	0	0	0	0	0	0	0	0	0	0	0	0	0	0	0	0	0	0
2972	532279	519	0	0	0	0	0	0	0	0	0	0	0	0	0	0	0	0	0	0	0	0
2973	OIFC0162	412	0	0	0	0	0	0	0	0	0	0	0	0	0	0	0	0	0	0	0	0
2974	WC-348	412	0	0	0	0	0	0	0	0	0	0	0	0	0	0	0	0	0	0	0	0
2975	OIFC047	665	0	0	0	0	0	0	0	0	0	0	0	0	0	0	0	0	0	0	0	0
2976	110912	499	0	0	0	0	0	0	0	0	0	0	0	0	0	0	0	0	0	0	0	0
2978	397971	499	1	1	1	1	1	1	1	1	1	1	1	1	1	1	1	1	1	1	1	1
2979	722310	499	0	0	0	0	0	0	0	0	0	0	0	0	0	0	0	0	0	0	0	0
2980	457946	499	0	0	0	0	0	0	0	0	0	0	0	0	0	0	0	0	0	0	0	0
2981	607805	499	0	0	0	0	0	0	0	0	0	0	0	0	0	0	0	0	0	0	0	0
2982	1195185_11	499	0	0	0	0	0	0	0	0	0	0	0	0	0	0	0	0	0	0	0	0
2983	1533268	499	0	0	0	0	0	0	0	0	0	0	0	0	0	0	0	0	0	0	0	0
2984	214216	499	0	0	0	0	0	0	0	0	0	0	0	0	0	0	0	0	0	0	0	0
2985	14216	499	0	0	0	0	0	0	0	0	0	0	0	0	0	0	0	0	0	0	0	0
2986	1170863	499	0	0	0	0	0	0	0	0	0	0	0	0	0	0	0	0	0	0	0	0
2987	1413735	499	0	0	0	0	0	0	0	0	0	0	0	0	0	0	0	0	0	0	0	0
2988	1195185_80	499	0	0	0	0	0	0	0	0	0	0	0	0	0	0	0	0	0	0	0	0
2992	BR097	499	0	0	0	0	0	0	0	0	0	0	0	0	0	0	0	0	0	0	0	0
2993	BU310	499	0	0	0	0	0	0	0	0	0	0	0	0	0	0	0	0	0	0	0	0
2994	ABBL099	499	0	0	0	0	0	0	0	0	0	0	0	0	0	0	0	0	0	0	0	0
2995	1419130	529	0	0	0	0	0	0	0	0	0	0	0	0	0	0	0	0	0	0	0	0
2996	233846	126	0	0	0	0	0	0	0	0	0	0	0	0	0	0	0	0	0	0	0	0
2997	NIPH 60	34	0	0	0	0	0	0	0	0	0	0	0	0	0	0	0	0	0	0	0	0
2998	SDF	17	0	0	0	0	0	0	0	0	0	0	0	0	0	0	0	0	0	0	0	0
3062	IOMTU433	622	0	0	0	0	0	0	0	0	0	0	0	0	0	0	0	0	0	0	0	0
3063	NCGM 237	2	0	0	0	0	0	0	0	0	0	0	0	0	0	0	0	0	0	0	0	0
3064	6200	464	0	0	0	0	0	0	0	0	0	0	0	0	0	0	0	0	0	0	0	0
3065	CSO1	2	0	0	0	0	0	0	0	0	0	0	0	0	0	0	0	0	0	0	0	0
3066	CR17	2	0	0	0	0	0	0	0	0	0	0	0	0	0	0	0	0	0	0	0	0
3067	A1	1	0	0	0	0	0	0	0	0	0	0	0	0	0	0	0	0	0	0	0	0
3068	AB5075-UW	1	0	0	0	0	0	0	0	0	0	0	0	0	0	0	0	0	0	0	0	0
3069	Ab04-mff	10	0	0	0	0	0	0	0	0	0	0	0	0	0	0	0	0	0	0	0	0
3070	D36	81	1	1	1	1	1	1	1	1	1	1	1	1	1	1	1	1	1	1	1	1
3071	XH386	2	0	0	0	0	0	0	0	0	0	0	0	0	0	0	0	0	0	0	0	0
3072	CIP70.10	126	0	0	0	0	0	0	0	0	0	0	0	0	0	0	0	0	0	0	0	0
3073	KBN10P02143	2	0	0	0	0	0	0	0	0	0	0	0	0	0	0	0	0	0	0	0	0
3170	YU-R612	2	0	0	0	0	0	0	0	0	0	0	0	0	0	0	0	0	0	0	0	0
3171	XH860	2	0	0	0	0	0	0	0	0	0	0	0	0	0	0	0	0	0	0	0	0
3172	XH859	2	0	0	0	0	0	0	0	0	0	0	0	0	0	0	0	0	0	0	0	0
3173	XH857	215	0	0	0	0	0	0	0	0	0	0	0	0	0	0	0	0	0	0	0	0
3174	XH856	2	0	0	0	0	0	0	0	0	0	0	0	0	0	0	0	0	0	0	0	0
3175	XH858	23	0	0	0	0	0	0	0	0	0	0	0	0	0	0	0	0	0	0	0	0
3176	3207	422	0	0	0	0	0	0	0	0	0	0	0	0	0	0	0	0	0	0	0	0
3177	Ab421_GEIH-2010	79	0	0	0	0	0	0	0	0	0	0	0	0	0	0	0	0	0	0	0	0
3178	TYTH-2	2	0	0	0	0	0	0	0	0	0	0	0	0	0	0	0	0	0	0	0	0
3301	151/1C	923	0	0	0	0	0	0	0	0	0	0	0	0	0	0	0	0	0	0	0	0
3304	A134	216	0	0	0	0	0	0	0	0	0	0	0	1	1	0	0	0	0	0	0	0
3305	A138	10	0	0	0	0	0	0	0	0	0	0	0	0	0	0	0	0	0	0	0	0
3306	A140	77	0	0	0	0	0	0	0	0	0	0	0	0	0	0	0	0	0	0	0	0
3307	A147	32	0	0	0	0	0	0	0	0	0	0	0	0	0	0	0	0	0	0	0	0
3308	A155	10	0	0	0	0	0	0	0	0	0	0	0	0	0	0	0	0	0	0	0	0
3309	A158	10	0	0	0	0	0	0	0	0	0	0	0	0	0	0	0	0	0	0	0	0
3310	A159	10	0	0	0	0	0	0	0	0	0	0	0	0	0	0	0	0	0	0	0	0
3311	A160	10	0	0	0	0	0	0	0	0	0	0	0	0	0	0	0	0	0	0	0	0
3312	A161	10	0	0	0	0	0	0	0	0	0	0	0	0	0	0	0	0	0	0	0	0
3313	A162	10	0	0	0	0	0	0	0	0	0	0	0	0	0	0	0	0	0	0	0	0
3314	A163	10	0	0	0	0	0	0	0	0	0	0	0	0	0	0	0	0	0	0	0	0
3315	A166B	923	0	0	0	0	0	0	0	0	0	0	0	0	0	0	0	0	0	0	0	0
3316	A169	10	0	0	0	0	0	0	0	0	0	0	0	0	0	0	0	0	0	0	0	0
3317	A170	10	0	0	0	0	0	0	0	0	0	0	0	0	0	0	0	0	0	0	0	0
3318	A173	216	0	0	0	0	0	0	0	0	0	0	0	1	1	0	0	0	0	0	0	0
3319	A174	267	0	0	0	0	0	0	0	0	0	0	0	0	0	0	0	0	0	0	0	0
3320	A181	216	0	0	0	0	0	0	0	0	0	0	0	1	1	0	0	0	0	0	0	0
3321	MSHR_A183	1225	0	0	0	0	0	0	0	0	0	0	0	0	0	0	0	0	0	0	0	0
3322	A184	1225	0	0	0	0	0	0	0	0	0	0	0	0	0	0	0	0	0	0	0	0
3323	A185	216	0	0	0	0	0	0	0	0	0	0	0	1	1	0	0	0	0	0	0	0
3324	A186	10	0	0	0	0	0	0	0	0	0	0	0	0	0	0	0	0	0	0	0	0
3325	A188	6	0	0	0	0	0	0	0	0	0	0	0	0	0	0	0	0	0	0	0	0
3326	A189	654	0	0	0	0	0	0	0	0	0	0	0	0	0	0	0	0	0	0	0	0
3327	MSHR_A192	1111	0	0	0	0	0	0	0	0	0	0	0	0	0	0	0	0	0	0	0	0
3328	A193	267	0	0	0	0	0	0	0	0	0	0	0	0	0	0	0	0	0	0	0	0
3329	A196	10	0	0	0	0	0	0	0	0	0	0	0	0	0	0	0	0	0	0	0	0
3330	A197	10	0	0	0	0	0	0	0	0	0	0	0	0	0	0	0	0	0	0	0	0
3331	A198	10	0	0	0	0	0	0	0	0	0	0	0	0	0	0	0	0	0	0	0	0
3332	A2	10	0	0	0	0	0	0	0	0	0	0	0	0	0	0	0	0	0	0	0	0
3333	A200	837	0	0	0	0	0	0	0	0	0	0	0	0	0	0	0	0	0	0	0	0
3334	A202	10	0	0	0	0	0	0	0	0	0	0	0	0	0	0	0	0	0	0	0	0
3335	MSHR_A203	1227	0	0	0	0	0	0	0	0	0	0	0	0	0	0	0	0	0	0	0	0
3336	A204	10	0	0	0	0	0	0	0	0	0	0	0	0	0	0	0	0	0	0	0	0
3337	A205	280	0	0	0	0	0	0	0	0	0	0	0	0	0	0	0	0	0	0	0	0
3338	A215	10	0	0	0	0	0	0	0	0	0	0	0	0	0	0	0	0	0	0	0	0
3339	A217	10	0	0	0	0	0	0	0	0	0	0	0	0	0	0	0	0	0	0	0	0
3340	A219	424	0	0	0	0	0	0	0	0	0	0	0	1	1	0	0	0	0	0	0	0
3341	A221	10	0	0	0	0	0	0	0	0	0	0	0	0	0	0	0	0	0	0	0	0
3342	A223	10	0	0	0	0	0	0	0	0	0	0	0	0	0	0	0	0	0	0	0	0
3343	A224	10	0	0	0	0	0	0	0	0	0	0	0	0	0	0	0	0	0	0	0	0
3344	A225	10	0	0	0	0	0	0	0	0	0	0	0	0	0	0	0	0	0	0	0	0
3345	A226	10	0	0	0	0	0	0	0	0	0	0	0	0	0	0	0	0	0	0	0	0
3346	A230	109	0	0	0	0	0	0	0	0	0	0	0	1	1	0	0	0	0	0	0	0
3347	A232	10	0	0	0	0	0	0	0	0	0	0	0	0	0	0	0	0	0	0	0	0
3348	A234	10	0	0	0	0	0	0	0	0	0	0	0	0	0	0	0	0	0	0	0	0
3349	A237	10	0	0	0	0	0	0	0	0	0	0	0	0	0	0	0	0	0	0	0	0
3350	A240	10	0	0	0	0	0	0	0	0	0	0	0	0	0	0	0	0	0	0	0	0
3352	A245	10	0	0	0	0	0	0	0	0	0	0	0	0	0	0	0	0	0	0	0	0
3353	A246	374	0	0	0	0	0	0	0	0	0	0	0	0	0	0	0	0	0	0	0	0
3354	A3	10	0	0	0	0	0	0	0	0	0	0	0	0	0	0	0	0	0	0	0	0
3355	MSHR_A4	1230	0	0	0	0	0	0	0	0	0	0	0	0	0	0	0	0	0	0	0	0
3356	A5	499	0	0	0	0	0	0	0	0	0	0	0	0	0	0	0	0	0	0	0	0
3357	MSHR_A53	1224	0	0	0	0	0	0	0	0	0	0	0	0	0	0	0	0	0	0	0	0
3358	MSHR_A54	1223	0	0	0	0	0	0	0	0	0	0	0	1	1	0	0	0	0	0	0	0
3359	A55	10	0	0	0	0	0	0	0	0	0	0	0	0	0	0	0	0	0	0	0	0
3360	A57	10	0	0	0	0	0	0	0	0	0	0	0	0	0	0	0	0	0	0	0	0
3361	A58	10	0	0	0	0	0	0	0	0	0	0	0	0	0	0	0	0	0	0	0	0
3362	A6	10	0	0	0	0	0	0	0	0	0	0	0	0	0	0	0	0	0	0	0	0
3363	A62	1	0	0	0	0	0	0	0	0	0	0	0	0	0	0	0	0	0	0	0	0
3364	MSHR_A68	1228	0	0	0	0	0	0	0	0	0	0	0	0	0	0	0	0	0	0	0	0
3365	A7	10	0	0	0	0	0	0	0	0	0	0	0	0	0	0	0	0	0	0	0	0
3366	MSHR_A8	1229	0	0	0	0	0	0	0	0	0	0	0	0	0	0	0	0	0	0	0	0
3367	A81	1226	0	0	0	0	0	0	0	0	0	0	0	0	0	0	0	0	0	0	0	0
3368	MSHR_A82	1226	0	0	0	0	0	0	0	0	0	0	0	0	0	0	0	0	0	0	0	0
3369	A89	203	0	0	0	0	0	0	0	0	0	0	0	0	0	0	0	0	0	0	0	0
3370	A9	216	0	0	0	0	0	0	0	0	0	0	0	0	0	0	0	0	0	0	0	0
3371	A93	10	0	0	0	0	0	0	0	0	0	0	0	0	0	0	0	0	0	0	0	0
3372	A96	141	0	0	0	0	0	0	0	0	0	0	0	0	0	0	0	0	0	0	0	0
3373	156/2C	926	0	0	0	0	0	0	0	0	0	0	0	0	0	0	0	0	0	0	0	0
3386	SUl21-2	936	0	0	0	0	0	0	0	0	0	0	0	0	0	0	0	0	0	0	0	0
3388	Gänse Ei-1	938	0	0	0	0	0	0	0	0	0	0	0	0	0	0	0	0	0	0	0	0
3389	Gänsemehl-2	138	0	0	0	0	0	0	0	0	0	0	0	0	0	0	0	0	0	0	0	0
3394	LoGeIst3-1	821	0	0	0	0	0	0	0	0	0	0	0	0	0	0	0	0	0	0	0	0
3662	7962	458	0	0	0	0	0	0	0	0	0	0	0	0	0	0	0	0	0	0	0	0
3790	MD-CRE041-MD-M05329	1154	0	0	0	0	0	0	0	0	0	0	0	0	0	0	0	0	0	0	0	0
3839	ACIN00149	1190	0	0	0	0	0	0	0	0	0	0	0	0	0	0	0	0	0	0	0	0
3840	ACIN00151	342	0	0	0	0	0	0	0	0	0	0	0	0	0	0	0	0	0	0	0	0
3842	ACIN00176	1191	0	0	0	0	0	0	0	0	0	0	0	0	0	0	0	0	0	0	0	0
3878	NCIMB8209	1197	0	0	0	0	0	0	0	0	0	0	0	0	0	0	0	0	0	0	0	0
3896	5080	1231	0	0	0	0	0	0	0	0	0	0	0	0	0	0	0	0	0	0	0	0
3897	5081	1231	0	0	0	0	0	0	0	0	0	0	0	0	0	0	0	0	0	0	0	0
4042	AB18PR065	1303	0	0	0	0	0	0	0	0	0	0	0	0	0	0	0	0	0	0	0	0
4045	CRAB-GPS-06	81	0	0	0	0	0	0	0	0	0	0	0	0	0	0	0	0	0	0	0	0
4047	CRAB-GPS-05	1	0	0	0	0	0	0	0	0	0	0	0	0	0	0	0	0	0	0	0	0
4049	CRAB-GPS-10	1	0	0	0	0	0	0	0	0	0	0	0	0	0	0	0	0	0	0	0	0
4050	CRAB-GPS-11	2	0	0	0	0	0	0	0	0	0	0	0	0	0	0	0	0	0	0	0	0
4051	CRAB-GPS-28	2	0	0	0	0	0	0	0	0	0	0	0	0	0	0	0	0	0	0	0	0
4052	CRAB-GPS-29	2	0	0	0	0	0	0	0	0	0	0	0	0	0	0	0	0	0	0	0	0
4053	CRAB-GPS-47	2	0	0	0	0	0	0	0	0	0	0	0	0	0	0	0	0	0	0	0	0
4054	CRAB-GPS-48	1	0	0	0	0	0	0	0	0	0	0	0	0	0	0	0	0	0	0	0	0
4127	CRE341/2015	25	0	0	0	0	0	0	0	0	0	0	0	0	0	0	0	0	0	0	0	0
4130	1312671	2	0	0	0	0	0	0	0	0	0	0	0	0	0	0	0	0	0	0	0	0
4131	2018-12-18	2	0	0	0	0	0	0	0	0	0	0	0	0	0	0	0	0	0	0	0	0
4212	ACB003	1386	0	0	0	0	0	0	0	0	0	0	0	0	0	0	0	0	0	0	0	0
4430	1702649	2	0	0	0	0	0	0	0	0	0	0	0	0	0	0	0	0	0	0	0	0
4431	1600972	215	0	0	0	0	0	0	0	0	0	0	0	0	0	0	0	0	0	0	0	0
4432	1501103	2	0	0	0	0	0	0	0	0	0	0	0	0	0	0	0	0	0	0	0	0
4433	1601174	2	0	0	0	0	0	0	0	0	0	0	0	0	0	0	0	0	0	0	0	0
4434	ACE-JSC-ALP-101066	1429	0	0	0	0	0	0	0	0	0	0	0	0	0	0	0	0	0	0	0	0
4440	1601108	2	0	0	0	0	0	0	0	0	0	0	0	0	0	0	0	0	0	0	0	0
4444	ABAY12003	2	0	0	0	0	0	0	0	0	0	0	0	0	0	0	0	0	0	0	0	0
4445	ABAY13017	2	0	0	0	0	0	0	0	0	0	0	0	0	0	0	0	0	0	0	0	0
4496	TG22158	1436	0	0	0	0	0	0	0	0	0	0	0	0	0	0	0	0	0	0	0	0
4497	TG69784	1437	0	0	0	0	0	0	0	0	0	0	0	0	0	0	0	0	0	0	0	0
4498	TG22162	1438	0	0	0	0	0	0	0	0	0	0	0	0	0	0	0	0	0	0	0	0
4513	503/16	1447	0	0	0	0	0	0	0	0	0	0	0	0	0	0	0	0	0	0	0	0
4514	545/16	1448	0	0	0	0	0	0	0	0	0	0	0	0	0	0	0	0	0	0	0	0
4515	CRAb-29801	1562	0	0	0	0	0	0	0	0	0	0	0	0	0	0	0	0	0	0	0	0
4516	CRAb-18021	1573	0	0	0	0	0	0	0	0	0	0	0	0	0	0	0	0	0	0	0	0
4658	01__31_16	1	0	0	0	0	0	0	0	0	0	0	0	0	0	0	0	0	0	0	0	0
4661	04__546_16	1	0	0	0	0	0	0	0	0	0	0	0	0	0	0	0	0	0	0	0	0
4662	05__763_16	25	0	0	0	0	0	0	0	0	0	0	0	0	0	0	0	0	0	0	0	0
4663	06__915_16	79	0	0	0	0	0	0	0	0	0	0	0	0	0	0	0	0	0	0	0	0
4665	08__ID_548_17	1	0	0	0	0	0	0	0	0	0	0	0	0	0	0	0	0	0	0	0	0
4666	09__67_16	15	0	0	0	0	0	0	0	0	0	0	0	0	0	0	0	0	0	0	0	0
4667	11__478_16	79	0	0	0	0	0	0	0	0	0	0	0	0	0	0	0	0	0	0	0	0
4669	13__767_16	15	0	0	0	0	0	0	0	0	0	0	0	0	0	0	0	0	0	0	0	0
4670	14__916_16	151	0	0	0	0	0	0	0	0	0	0	0	0	0	0	0	0	0	0	0	0
4671	16__006	20	0	0	0	0	0	0	0	0	0	0	0	0	0	0	0	0	0	0	0	0
4673	18__261_16	15	0	0	0	0	0	0	0	0	0	0	0	0	0	0	0	0	0	0	0	0
4674	19__479_16	15	0	0	0	0	0	0	0	0	0	0	0	0	0	0	0	0	0	0	0	0
4675	20__548_16	1	0	0	0	0	0	0	0	0	0	0	0	0	0	0	0	0	0	0	0	0
4676	21__768_16	25	0	0	0	0	0	0	0	0	0	0	0	0	0	0	0	0	0	0	0	0
4677	22__917_16	79	0	0	0	0	0	0	0	0	0	0	0	0	0	0	0	0	0	0	0	0
4678	23__192_17	1	0	0	0	0	0	0	0	0	0	0	0	0	0	0	0	0	0	0	0	0
4679	24__066	1	0	0	0	0	0	0	0	0	0	0	0	0	0	0	0	0	0	0	0	0
4680	25__101_16	1	0	0	0	0	0	0	0	0	0	0	0	0	0	0	0	0	0	0	0	0
4681	26__300_16	1	0	0	0	0	0	0	0	0	0	0	0	0	0	0	0	0	0	0	0	0
4682	27__482_16	1	0	0	0	0	0	0	0	0	0	0	0	0	0	0	0	0	0	0	0	0
4683	28__550_16	1	0	0	0	0	0	0	0	0	0	0	0	0	0	0	0	0	0	0	0	0
4686	31__276_17	25	0	0	0	0	0	0	0	0	0	0	0	0	0	0	0	0	0	0	0	0
4687	33__156_16	163	0	0	0	0	0	0	0	0	0	0	0	0	0	0	0	0	0	0	0	0
4688	34__359_16	15	0	0	0	0	0	0	0	0	0	0	0	0	0	0	0	0	0	0	0	0
4689	35__483_16	15	0	0	0	0	0	0	0	0	0	0	0	0	0	0	0	0	0	0	0	0
4690	36__563_16	1	0	0	0	0	0	0	0	0	0	0	0	0	0	0	0	0	0	0	0	0
4691	38__928_16	15	0	0	0	0	0	0	0	0	0	0	0	0	0	0	0	0	0	0	0	0
4692	41__168_16	79	0	0	0	0	0	0	0	0	0	0	0	0	0	0	0	0	0	0	0	0
4693	42__366_16	1	0	0	0	0	0	0	0	0	0	0	0	0	0	0	0	0	0	0	0	0
4694	43__484_16	730	0	0	0	0	0	0	0	0	0	0	0	0	0	0	0	0	0	0	0	0
4695	44__572_16	79	0	0	0	0	0	0	0	0	0	0	0	0	0	0	0	0	0	0	0	0
4696	45__808_16	79	0	0	0	0	0	0	0	0	0	0	0	0	0	0	0	0	0	0	0	0
4697	46__961_16	79	0	0	0	0	0	0	0	0	0	0	0	0	0	0	0	0	0	0	0	0
4698	47__319_17	1	0	0	0	0	0	0	0	0	0	0	0	0	0	0	0	0	0	0	0	0
4699	48__070	25	0	0	0	0	0	0	0	0	0	0	0	0	0	0	0	0	0	0	0	0
4700	49__209_16	15	0	0	0	0	0	0	0	0	0	0	0	0	0	0	0	0	0	0	0	0
4701	50__372_16	25	0	0	0	0	0	0	0	0	0	0	0	0	0	0	0	0	0	0	0	0
4702	51__494_16	1	0	0	0	0	0	0	0	0	0	0	0	0	0	0	0	0	0	0	0	0
4703	52__600_16	49	0	0	0	0	0	0	0	0	0	0	0	0	0	0	0	0	0	0	0	0
4704	53__830_16	79	0	0	0	0	0	0	0	0	0	0	0	0	0	0	0	0	0	0	0	0
4705	54__966_16	1	0	0	0	0	0	0	0	0	0	0	0	0	0	0	0	0	0	0	0	0
4706	55__060	15	0	0	0	0	0	0	0	0	0	0	0	0	0	0	0	0	0	0	0	0
4707	57__211_16	25	0	0	0	0	0	0	0	0	0	0	0	0	0	0	0	0	0	0	0	0
4708	58__397_16	79	0	0	0	0	0	0	0	0	0	0	0	0	0	0	0	0	0	0	0	0
4709	59__503_16	1447	0	0	0	0	0	0	0	0	0	0	0	0	0	0	0	0	0	0	0	0
4710	60__606_16	15	0	0	0	0	0	0	0	0	0	0	0	0	0	0	0	0	0	0	0	0
4712	62__26_17	1	0	0	0	0	0	0	0	0	0	0	0	0	0	0	0	0	0	0	0	0
4714	65__212_16	25	0	0	0	0	0	0	0	0	0	0	0	0	0	0	0	0	0	0	0	0
4715	66__398_16	79	0	0	0	0	0	0	0	0	0	0	0	0	0	0	0	0	0	0	0	0
4716	68__630_16	1	0	0	0	0	0	0	0	0	0	0	0	0	0	0	0	0	0	0	0	0
4717	69__872_16	25	0	0	0	0	0	0	0	0	0	0	0	0	0	0	0	0	0	0	0	0
4720	73__213_16	79	0	0	0	0	0	0	0	0	0	0	0	0	0	0	0	0	0	0	0	0
4721	74__399_16	15	0	0	0	0	0	0	0	0	0	0	0	0	0	0	0	0	0	0	0	0
4724	77__886_16	25	0	0	0	0	0	0	0	0	0	0	0	0	0	0	0	0	0	0	0	0
4725	80__ID_207_18	25	0	0	0	0	0	0	0	0	0	0	0	0	0	0	0	0	0	0	0	0
4727	82__403_16	79	0	0	0	0	0	0	0	0	0	0	0	0	0	0	0	0	0	0	0	0
4728	86__162_17	730	0	0	0	0	0	0	0	0	0	0	0	0	0	0	0	0	0	0	0	0
4729	87__053	15	0	0	0	0	0	0	0	0	0	0	0	0	0	0	0	0	0	0	0	0
4730	89__229_16	1	0	0	0	0	0	0	0	0	0	0	0	0	0	0	0	0	0	0	0	0
4731	90__461_16	79	0	0	0	0	0	0	0	0	0	0	0	0	0	0	0	0	0	0	0	0
4732	91__545_16	1448	0	0	0	0	0	0	0	0	0	0	0	0	0	0	0	0	0	0	0	0
4733	92__697_16	15	0	0	0	0	0	0	0	0	0	0	0	0	0	0	0	0	0	0	0	0
4735	94__180_17	79	0	0	0	0	0	0	0	0	0	0	0	0	0	0	0	0	0	0	0	0
4745	CriePir307	1487	0	0	0	0	0	0	0	0	0	0	0	0	0	0	0	0	0	0	0	0
4999	AB0003	2	0	0	0	0	0	0	0	0	0	0	0	0	0	0	0	0	0	0	0	0
5000	AB0037	98	0	0	0	0	0	0	0	0	0	0	0	0	0	0	0	0	0	0	0	0
5001	AB0155	2	0	0	0	0	0	0	0	0	0	0	0	0	0	0	0	0	0	0	0	0
5002	AB0236	2	0	0	0	0	0	0	0	0	0	0	0	0	0	0	0	0	0	0	0	0
5003	AB0315	10	0	0	0	0	0	0	0	0	0	0	0	0	0	0	0	0	0	0	0	0
5004	AB0317	141	0	0	0	0	0	0	0	0	0	0	0	0	0	0	0	0	0	0	0	0
5005	AB0343	77	0	0	0	0	0	0	0	0	0	0	0	0	0	0	0	0	0	0	0	0
5007	AB0365	94	1	1	1	1	1	1	1	1	1	1	1	1	1	1	1	1	1	1	1	1
5008	AB0395	2	0	0	0	0	0	0	0	0	0	0	0	0	0	0	0	0	0	0	0	0
5009	AB0404	2	0	0	0	0	0	0	0	0	0	0	0	0	0	0	0	0	0	0	0	0
5010	AB0533	2	0	0	0	0	0	0	0	0	0	0	0	0	0	0	0	0	0	0	0	0
5011	AB0536	2	0	0	0	0	0	0	0	0	0	0	0	0	0	0	0	0	0	0	0	0
5014	AB0720	2	0	0	0	0	0	0	0	0	0	0	0	0	0	0	0	0	0	0	0	0
5015	AB0745	1	0	0	0	0	0	0	0	0	0	0	0	0	0	0	0	0	0	0	0	0
5016	AB0866	2	0	0	0	0	0	0	0	0	0	0	0	0	0	0	0	0	0	0	0	0
5017	AB0871	571	0	0	0	0	0	0	0	0	0	0	0	0	0	0	0	0	0	0	0	0
5018	AB0922	2	0	0	0	0	0	0	0	0	0	0	0	0	0	0	0	0	0	0	0	0
5019	AB0964	85	0	0	0	0	0	0	0	0	0	0	0	0	0	0	0	0	0	0	0	0
5051	ab20A1	294	0	0	0	0	0	0	0	0	0	0	0	0	0	0	0	0	0	0	0	0
5076	FDAARGOS_540	1542	0	0	0	0	0	0	0	0	0	0	0	0	0	0	0	0	0	0	0	0
5077	7847	1544	0	0	0	0	0	0	0	0	0	0	0	0	0	0	0	0	0	0	0	0
5078	ABNIH28	1543	0	0	0	0	0	0	0	0	0	0	0	0	0	0	0	0	0	0	0	0
5079	B8300	1549	0	0	0	0	0	0	0	0	0	0	0	0	0	0	0	0	0	0	0	0
5080	B8342	1545	0	0	0	0	0	0	0	0	0	0	0	0	0	0	0	0	0	0	0	0
5081	BAL062	1550	0	0	0	0	0	0	0	0	0	0	0	0	0	0	0	0	0	0	0	0
5082	CA-17	1546	0	0	0	0	0	0	0	0	0	0	0	0	0	0	0	0	0	0	0	0
5083	E47	1547	0	0	0	0	0	0	0	0	0	0	0	0	0	0	0	0	0	0	0	0
5085	WP8-W18-ESBL-11	1548	0	0	0	0	0	0	0	0	0	0	0	0	0	0	0	0	0	0	0	0
5095	DETAB-P2	138	0	0	0	0	0	0	0	0	0	0	0	0	0	0	0	0	0	0	0	0
5096	DETAB-E227	1554	0	0	0	0	0	0	0	0	0	0	0	0	0	0	0	0	0	0	0	0
5138	ATCC 19606T	52	0	0	0	0	0	0	0	0	0	0	0	0	0	0	0	0	0	0	0	0
5151	ARLG-6385	1562	0	0	0	0	0	0	0	0	0	0	0	0	0	0	0	0	0	0	0	0
5152	ARLG-6315	1573	0	0	0	0	0	0	0	0	0	0	0	0	0	0	0	0	0	0	0	0
5163	20411	2	0	0	0	0	0	0	0	0	0	0	0	0	0	0	0	0	0	0	0	0
5165	30141	2	0	0	0	0	0	0	0	0	0	0	0	0	0	0	0	0	0	0	0	0
5166	30211	2	0	0	0	0	0	0	0	0	0	0	0	0	0	0	0	0	0	0	0	0
5167	30231	2	0	0	0	0	0	0	0	0	0	0	0	0	0	0	0	0	0	0	0	0
5169	50211	2	0	0	0	0	0	0	0	0	0	0	0	0	0	0	0	0	0	0	0	0
5170	50411	2	0	0	0	0	0	0	0	0	0	0	0	0	0	0	0	0	0	0	0	0
5194	160098	2	0	0	0	0	0	0	0	0	0	0	0	0	0	0	0	0	0	0	0	0
5195	160152	2	0	0	0	0	0	0	0	0	0	0	0	0	0	0	0	0	0	0	0	0
5196	161381	2	0	0	0	0	0	0	0	0	0	0	0	0	0	0	0	0	0	0	0	0
5197	161382	2	0	0	0	0	0	0	0	0	0	0	0	0	0	0	0	0	0	0	0	0
5198	161600	40	0	0	0	0	0	0	0	0	0	0	0	0	0	0	0	0	0	0	0	0
5199	161636	2	0	0	0	0	0	0	0	0	0	0	0	0	0	0	0	0	0	0	0	0
5200	161988	2	0	0	0	0	0	0	0	0	0	0	0	0	0	0	0	0	0	0	0	0
5201	162456	2	0	0	0	0	0	0	0	0	0	0	0	0	0	0	0	0	0	0	0	0
5202	162487	2	0	0	0	0	0	0	0	0	0	0	0	0	0	0	0	0	0	0	0	0
5204	163001	2	0	0	0	0	0	0	0	0	0	0	0	0	0	0	0	0	0	0	0	0
5205	163453	2	0	0	0	0	0	0	0	0	0	0	0	0	0	0	0	0	0	0	0	0
5206	163560	2	0	0	0	0	0	0	0	0	0	0	0	0	0	0	0	0	0	0	0	0
5207	163561	2	0	0	0	0	0	0	0	0	0	0	0	0	0	0	0	0	0	0	0	0
5208	163563	2	0	0	0	0	0	0	0	0	0	0	0	0	0	0	0	0	0	0	0	0
5209	170340	2	0	0	0	0	0	0	0	0	0	0	0	0	0	0	0	0	0	0	0	0
5210	170428	2	0	0	0	0	0	0	0	0	0	0	0	0	0	0	0	0	0	0	0	0
5211	170714	1137	0	0	0	0	0	0	0	0	0	0	0	0	0	0	0	0	0	0	0	0
5212	170876	49	0	0	0	0	0	0	0	0	0	0	0	0	0	0	0	0	0	0	0	0
5213	171938	763	0	0	0	0	0	0	0	0	0	0	0	0	0	0	0	0	0	0	0	0
5214	172188	36	0	0	0	0	0	0	0	0	0	0	0	0	0	0	0	0	0	0	0	0
5215	172286	2	0	0	0	0	0	0	0	0	0	0	0	0	0	0	0	0	0	0	0	0
5216	172315	23	0	0	0	0	0	0	0	0	0	0	0	0	0	0	0	0	0	0	0	0
5218	172985	2	0	0	0	0	0	0	0	0	0	0	0	0	0	0	0	0	0	0	0	0
5219	173005	2	0	0	0	0	0	0	0	0	0	0	0	0	0	0	0	0	0	0	0	0
5220	173011	142	0	0	0	0	0	0	0	0	0	0	0	0	0	0	0	0	0	0	0	0
5221	173189	2	0	0	0	0	0	0	0	0	0	0	0	0	0	0	0	0	0	0	0	0
5222	173329	2	0	0	0	0	0	0	0	0	0	0	0	0	0	0	0	0	0	0	0	0
5223	173625	2	0	0	0	0	0	0	0	0	0	0	0	0	0	0	0	0	0	0	0	0
5224	173762	106	0	0	0	0	0	0	0	0	0	0	0	0	0	0	0	0	0	0	0	0
5259	A1823	113	0	0	0	0	0	0	0	0	0	0	0	0	0	0	0	0	0	0	0	0
5262	20111	2	0	0	0	0	0	0	0	0	0	0	0	0	0	0	0	0	0	0	0	0
5264	30111	2	0	0	0	0	0	0	0	0	0	0	0	0	0	0	0	0	0	0	0	0
5268	50111	2	0	0	0	0	0	0	0	0	0	0	0	0	0	0	0	0	0	0	0	0
5271	50711	2	0	0	0	0	0	0	0	0	0	0	0	0	0	0	0	0	0	0	0	0
5272	51211	2	0	0	0	0	0	0	0	0	0	0	0	0	0	0	0	0	0	0	0	0
5273	70211	2	0	0	0	0	0	0	0	0	0	0	0	0	0	0	0	0	0	0	0	0
5274	70311	2	0	0	0	0	0	0	0	0	0	0	0	0	0	0	0	0	0	0	0	0
5275	70411	2	0	0	0	0	0	0	0	0	0	0	0	0	0	0	0	0	0	0	0	0
5276	80112	2	0	0	0	0	0	0	0	0	0	0	0	0	0	0	0	0	0	0	0	0
5277	80311	2	0	0	0	0	0	0	0	0	0	0	0	0	0	0	0	0	0	0	0	0
5278	80411	2	0	0	0	0	0	0	0	0	0	0	0	0	0	0	0	0	0	0	0	0
5279	80511	2	0	0	0	0	0	0	0	0	0	0	0	0	0	0	0	0	0	0	0	0
5280	80711	2	0	0	0	0	0	0	0	0	0	0	0	0	0	0	0	0	0	0	0	0
5281	90211	2	0	0	0	0	0	0	0	0	0	0	0	0	0	0	0	0	0	0	0	0
5282	90311	2	0	0	0	0	0	0	0	0	0	0	0	0	0	0	0	0	0	0	0	0
5283	90342	2	0	0	0	0	0	0	0	0	0	0	0	0	0	0	0	0	0	0	0	0
5284	90351	2	0	0	0	0	0	0	0	0	0	0	0	0	0	0	0	0	0	0	0	0
5285	120211	2	0	0	0	0	0	0	0	0	0	0	0	0	0	0	0	0	0	0	0	0
5286	130311	2	0	0	0	0	0	0	0	0	0	0	0	0	0	0	0	0	0	0	0	0
5287	130411	2	0	0	0	0	0	0	0	0	0	0	0	0	0	0	0	0	0	0	0	0
5288	130711	2	0	0	0	0	0	0	0	0	0	0	0	0	0	0	0	0	0	0	0	0
5289	130811	2	0	0	0	0	0	0	0	0	0	0	0	0	0	0	0	0	0	0	0	0
5290	130911	2	0	0	0	0	0	0	0	0	0	0	0	0	0	0	0	0	0	0	0	0
5291	131111	2	0	0	0	0	0	0	0	0	0	0	0	0	0	0	0	0	0	0	0	0
5292	131211	2	0	0	0	0	0	0	0	0	0	0	0	0	0	0	0	0	0	0	0	0
5293	160058	2	0	0	0	0	0	0	0	0	0	0	0	0	0	0	0	0	0	0	0	0
5407	S3d12_S10	1618	0	0	0	0	0	0	0	0	0	0	0	0	0	0	0	0	0	0	0	0
5410	CPO20190206	164	0	0	0	0	0	0	0	0	0	0	0	0	0	0	0	0	0	0	0	0
6115	F99	1853	0	0	0	0	0	0	0	0	0	0	0	0	0	0	0	0	0	0	0	0
6116	E437	1853	1	1	1	1	1	1	1	1	1	1	1	1	1	1	1	1	1	1	1	1
6117	F447	1853	1	1	1	1	1	1	1	1	1	1	1	1	1	1	1	1	1	1	1	1
6248	IHIT22647	1729	0	0	0	0	0	0	0	0	0	0	0	0	0	0	0	0	0	0	0	0
6251	IHIT27297	1732	0	0	0	0	0	0	0	0	0	0	0	0	0	0	0	0	0	0	0	0
6254	IHIT30014	1735	0	0	0	0	0	0	0	0	0	0	0	0	0	0	0	0	0	0	0	0
6256	IHIT30088	1737	0	0	0	0	0	0	0	0	0	0	0	0	0	0	0	0	0	0	0	0
6257	IHIT30528	1738	0	0	0	0	0	0	0	0	0	0	0	0	0	0	0	0	0	0	0	0
6261	IHIT36713	1742	0	0	0	0	0	0	0	0	0	0	0	0	0	0	0	0	0	0	0	0
6262	IHIT40077	1743	0	0	0	0	0	0	0	0	0	0	0	0	0	0	0	0	0	0	0	0
6263	IHIT40220	1744	0	0	0	0	0	0	0	0	0	0	0	0	0	0	0	0	0	0	0	0
6264	aba-120	1749	0	0	0	0	0	0	0	0	0	0	0	1	1	0	0	0	0	0	0	0
6265	aba-155	1750	0	0	0	0	0	0	0	0	0	0	0	0	0	0	0	0	0	0	0	0
6266	aba-448	1641	0	0	0	0	0	0	0	0	0	0	0	0	0	0	0	0	0	0	0	0
6270	A7057	1647	0	0	0	0	0	0	0	0	0	0	0	0	0	0	0	0	0	0	0	0
6272	A8061	1644	0	0	0	0	0	0	0	0	0	0	0	0	0	0	0	0	0	0	0	0
6273	A8062	1644	0	0	0	0	0	0	0	0	0	0	0	0	0	0	0	0	0	0	0	0
6274	A9065	1649	0	0	0	0	0	0	0	0	0	0	0	0	0	0	0	0	0	0	0	0
6275	A9145	1645	0	0	0	0	0	0	0	0	0	0	0	0	0	0	0	0	0	0	0	0
6276	A6148	2	0	0	0	0	0	0	0	0	0	0	0	0	0	0	0	0	0	0	0	0
6277	A7018	203	0	0	0	0	0	0	0	0	0	0	0	0	0	0	0	0	0	0	0	0
6278	A7037	203	0	0	0	0	0	0	0	0	0	0	0	0	0	0	0	0	0	0	0	0
6284	A7092	1642	0	0	0	0	0	0	0	0	0	0	0	1	1	0	0	0	0	0	0	0
6288	A8030	2	0	0	0	0	0	0	0	0	0	0	0	0	0	0	0	0	0	0	0	0
6290	A8080	203	0	0	0	0	0	0	0	0	0	0	0	0	0	0	0	0	0	0	0	0
6293	A9023	2	0	0	0	0	0	0	0	0	0	0	0	0	0	0	0	0	0	0	0	0
6294	A9046	203	0	0	0	0	0	0	0	0	0	0	0	0	0	0	0	0	0	0	0	0
6297	A9075	40	0	0	0	0	0	0	0	0	0	0	0	0	0	0	0	0	0	0	0	0
6298	A9082	2	0	0	0	0	0	0	0	0	0	0	0	0	0	0	0	0	0	0	0	0
6299	A9083	1648	0	0	0	0	0	0	0	0	0	0	0	0	0	0	0	0	0	0	0	0
6300	A9084	1648	0	0	0	0	0	0	0	0	0	0	0	0	0	0	0	0	0	0	0	0
6301	A9095	459	0	0	0	0	0	0	0	0	0	0	0	0	0	0	0	0	0	0	0	0
6302	A9117	106	0	0	0	0	0	0	0	0	0	0	0	1	1	0	0	0	0	0	0	0
6304	A9126	34	0	0	0	0	0	0	0	0	0	0	0	0	0	0	0	0	0	0	0	0
6305	A9159	256	0	0	0	0	0	0	0	0	0	0	0	0	0	0	0	0	0	0	0	0
6306	A7033	1641	0	0	0	0	0	0	0	0	0	0	0	0	0	0	0	0	0	0	0	0
6307	A8044	33	0	0	0	0	0	0	0	0	0	0	0	0	0	0	0	0	0	0	0	0
6308	A8050	284	0	0	0	0	0	0	0	0	0	0	0	0	0	0	0	0	0	0	0	0
6309	A8015	10	0	0	0	0	0	0	0	0	0	0	0	0	0	0	0	0	0	0	0	0
6310	A6035	1646	0	0	0	0	0	0	0	0	0	0	0	0	0	0	0	0	0	0	0	0
6311	A6047	193	0	0	0	0	0	0	0	0	0	0	0	0	0	0	0	0	0	0	0	0
6312	A7019	1650	0	0	0	0	0	0	0	0	0	0	0	0	0	0	0	0	0	0	0	0
6313	A7024	1137	0	0	0	0	0	0	0	0	0	0	0	0	0	0	0	0	0	0	0	0
6314	A7030	266	0	0	0	0	0	0	0	0	0	0	0	0	0	0	0	0	0	0	0	0
6315	A8001	33	0	0	0	0	0	0	0	0	0	0	0	0	0	0	0	0	0	0	0	0
6316	A8028	1654	0	0	0	0	0	0	0	0	0	0	0	0	0	0	0	0	0	0	0	0
6317	A9016	40	0	0	0	0	0	0	0	0	0	0	0	1	1	0	0	0	0	0	0	0
6318	A9018	1651	0	0	0	0	0	0	0	0	0	0	0	0	0	0	0	0	0	0	0	0
6319	A9033	1136	0	0	0	0	0	0	0	0	0	0	0	0	0	0	0	0	0	0	0	0
6320	A9045	40	0	0	0	0	0	0	0	0	0	0	0	0	0	0	0	0	0	0	0	0
6321	A9160	1643	0	0	0	0	0	0	0	0	0	0	0	0	0	0	0	0	0	0	0	0
6322	A9167	1653	0	0	0	0	0	0	0	0	0	0	0	0	0	0	0	0	0	0	0	0
6327	A7076	1652	0	0	0	0	0	0	0	0	0	0	0	0	0	0	0	0	0	0	0	0
6328	A8006	1512	0	0	0	0	0	0	0	0	0	0	0	0	0	0	0	0	0	0	0	0
6573	G18255178	2	0	0	0	0	0	0	0	0	0	0	0	0	0	0	0	0	0	0	0	0
6574	G18255905	1	0	0	0	0	0	0	0	0	0	0	0	0	0	0	0	0	0	0	0	0
6576	G18255915	2	0	0	0	0	0	0	0	0	0	0	0	0	0	0	0	0	0	0	0	0
6577	G18255951	623	1	1	1	1	1	1	1	1	1	1	1	1	1	1	1	1	1	1	1	1
6578	G20250459	2	0	0	0	0	0	0	0	0	0	0	0	0	0	0	0	0	0	0	0	0
6579	G20250656	622	0	0	0	0	0	0	0	0	0	0	0	0	0	0	0	0	0	0	0	0
6580	G20250669	149	0	0	0	0	0	0	0	0	0	0	0	0	0	0	0	0	0	0	0	0
6582	G20251008	2	1	1	1	1	1	1	1	1	1	1	1	1	1	1	1	1	1	1	1	1
6584	G20251021	2	0	0	0	0	0	0	0	0	0	0	0	0	0	0	0	0	0	0	0	0
6585	G20251032	976	0	0	0	0	0	0	0	0	0	0	0	0	0	0	0	0	0	0	0	0
6586	G20251037	2	0	0	0	0	0	0	0	0	0	0	0	0	0	0	0	0	0	0	0	0
6587	G20251043	2	0	0	0	0	0	0	0	0	0	0	0	0	0	0	0	0	0	0	0	0
6593	G20251072	2	0	0	0	0	0	0	0	0	0	0	0	0	0	0	0	0	0	0	0	0
6594	G20251192	624	0	0	0	0	0	0	0	0	0	0	0	0	0	0	0	0	0	0	0	0
6595	G20251323	1022	0	0	0	0	0	0	0	0	0	0	0	0	0	0	0	0	0	0	0	0
6599	G20251343	1512	0	0	0	0	0	0	0	0	0	0	0	0	0	0	0	0	0	0	0	0
6602	G20251360	2	0	0	0	0	0	0	0	0	0	0	0	0	0	0	0	0	0	0	0	0
6640	GCA_000805065.1	1554	0	0	0	0	0	0	0	0	0	0	0	0	0	0	0	0	0	0	0	0
6646	GCA_001077555.2	1545	0	0	0	0	0	0	0	0	0	0	0	0	0	0	0	0	0	0	0	0
6648	GCA_001077965.1	1549	0	0	0	0	0	0	0	0	0	0	0	0	0	0	0	0	0	0	0	0
6656	GCA_001910585.1	1580	0	0	0	0	0	0	0	0	0	0	0	0	0	0	0	0	0	0	0	0
6657	GCA_001910605.1	1580	0	0	0	0	0	0	0	0	0	0	0	0	0	0	0	0	0	0	0	0
6658	GCA_001910615.1	1580	0	0	0	0	0	0	0	0	0	0	0	0	0	0	0	0	0	0	0	0
6659	GCA_001910665.1	1580	0	0	0	0	0	0	0	0	0	0	0	0	0	0	0	0	0	0	0	0
6660	GCA_001910685.1	1580	0	0	0	0	0	0	0	0	0	0	0	0	0	0	0	0	0	0	0	0
6667	GCA_003039005.1	1580	0	0	0	0	0	0	0	0	0	0	0	0	0	0	0	0	0	0	0	0
6668	GCA_003039275.1	1580	0	0	0	0	0	0	0	0	0	0	0	0	0	0	0	0	0	0	0	0
6672	GCA_003347355.1	1580	0	0	0	0	0	0	0	0	0	0	0	0	0	0	0	0	0	0	0	0
6683	GCA_003948495.1	1436	0	0	0	0	0	0	0	0	0	0	0	0	0	0	0	0	0	0	0	0
6684	GCA_003948775.1	1438	0	0	0	0	0	0	0	0	0	0	0	0	0	0	0	0	0	0	0	0
6686	GCA_003948835.1	1437	0	0	0	0	0	0	0	0	0	0	0	0	0	0	0	0	0	0	0	0
6696	GCA_005280395.1	1512	0	0	0	0	0	0	0	0	0	0	0	0	0	0	0	0	0	0	0	0
6712	GCA_008989245.1	1548	0	0	0	0	0	0	0	0	0	0	0	0	0	0	0	0	0	0	0	0
6726	GCA_009013035.1	1433	0	0	0	0	0	0	0	0	0	0	0	0	0	0	0	0	0	0	0	0
6731	GCA_009829555.1	1448	0	0	0	0	0	0	0	0	0	0	0	0	0	0	0	0	0	0	0	0
6735	GCA_010500545.1	1512	0	0	0	0	0	0	0	0	0	0	0	0	0	0	0	0	0	0	0	0
6736	GCA_010500665.1	1512	0	0	0	0	0	0	0	0	0	0	0	0	0	0	0	0	0	0	0	0
6738	GCA_012931605.1	1472	0	0	0	0	0	0	0	0	0	0	0	0	0	0	0	0	0	0	0	0
6741	GCA_013403085.1	1479	0	0	0	0	0	0	0	0	0	0	0	0	0	0	0	0	0	0	0	0
6749	GCA_014881465.1	1573	0	0	0	0	0	0	0	0	0	0	0	0	0	0	0	0	0	0	0	0
6750	GCA_015536865.1	1448	0	0	0	0	0	0	0	0	0	0	0	0	0	0	0	0	0	0	0	0
6751	GCA_015537385.1	1447	0	0	0	0	0	0	0	0	0	0	0	0	0	0	0	0	0	0	0	0
6757	GCA_015731985.1	1555	0	0	0	0	0	0	0	0	0	0	0	0	0	0	0	0	0	0	0	0
6758	GCA_015732055.1	1555	0	0	0	0	0	0	0	0	0	0	0	0	0	0	0	0	0	0	0	0
6759	GCA_015732075.1	1555	0	0	0	0	0	0	0	0	0	0	0	0	0	0	0	0	0	0	0	0
6760	GCA_015732435.1	1555	0	0	0	0	0	0	0	0	0	0	0	0	0	0	0	0	0	0	0	0
6775	GCA_016478885.1	1537	0	0	0	0	0	0	0	0	0	0	0	0	0	0	0	0	0	0	0	0
6776	GCA_016478905.1	1537	0	0	0	0	0	0	0	0	0	0	0	0	0	0	0	0	0	0	0	0
6779	GCA_016480415.1	1822	0	0	0	0	0	0	0	0	0	0	0	0	0	0	0	0	0	0	0	0
6790	GCA_016506665.1	1573	0	0	0	0	0	0	0	0	0	0	0	0	0	0	0	0	0	0	0	0
6796	GCA_016508875.1	1550	0	0	0	0	0	0	0	0	0	0	0	0	0	0	0	0	0	0	0	0
6797	GCA_016508915.1	1550	0	0	0	0	0	0	0	0	0	0	0	0	0	0	0	0	0	0	0	0
6798	GCA_016508955.1	1550	0	0	0	0	0	0	0	0	0	0	0	0	0	0	0	0	0	0	0	0
6799	GCA_016508975.1	1550	0	0	0	0	0	0	0	0	0	0	0	0	0	0	0	0	0	0	0	0
6800	GCA_016508995.1	1550	0	0	0	0	0	0	0	0	0	0	0	0	0	0	0	0	0	0	0	0
6801	GCA_016509015.1	1550	0	0	0	0	0	0	0	0	0	0	0	0	0	0	0	0	0	0	0	0
6802	GCA_016509035.1	1550	0	0	0	0	0	0	0	0	0	0	0	0	0	0	0	0	0	0	0	0
6803	GCA_016509055.1	1550	0	0	0	0	0	0	0	0	0	0	0	0	0	0	0	0	0	0	0	0
6804	GCA_016509075.1	1550	0	0	0	0	0	0	0	0	0	0	0	0	0	0	0	0	0	0	0	0
6805	GCA_016509095.1	1550	0	0	0	0	0	0	0	0	0	0	0	0	0	0	0	0	0	0	0	0
6806	GCA_016509115.1	1550	0	0	0	0	0	0	0	0	0	0	0	0	0	0	0	0	0	0	0	0
6807	GCA_016509135.1	1550	0	0	0	0	0	0	0	0	0	0	0	0	0	0	0	0	0	0	0	0
6808	GCA_016509155.1	1550	0	0	0	0	0	0	0	0	0	0	0	0	0	0	0	0	0	0	0	0
6809	GCA_016509175.1	1550	0	0	0	0	0	0	0	0	0	0	0	0	0	0	0	0	0	0	0	0
6810	GCA_016509195.1	1550	0	0	0	0	0	0	0	0	0	0	0	0	0	0	0	0	0	0	0	0
6811	GCA_016509235.1	1550	0	0	0	0	0	0	0	0	0	0	0	0	0	0	0	0	0	0	0	0
6812	GCA_016509335.1	1550	0	0	0	0	0	0	0	0	0	0	0	0	0	0	0	0	0	0	0	0
6813	GCA_016509355.1	1550	0	0	0	0	0	0	0	0	0	0	0	0	0	0	0	0	0	0	0	0
6814	GCA_016509375.1	1550	0	0	0	0	0	0	0	0	0	0	0	0	0	0	0	0	0	0	0	0
6815	GCA_016509495.1	1550	0	0	0	0	0	0	0	0	0	0	0	0	0	0	0	0	0	0	0	0
6816	GCA_016509515.1	1550	0	0	0	0	0	0	0	0	0	0	0	0	0	0	0	0	0	0	0	0
6817	GCA_016509555.1	1550	0	0	0	0	0	0	0	0	0	0	0	0	0	0	0	0	0	0	0	0
6818	GCA_016509605.1	1550	0	0	0	0	0	0	0	0	0	0	0	0	0	0	0	0	0	0	0	0
6819	GCA_016509635.1	1550	0	0	0	0	0	0	0	0	0	0	0	0	0	0	0	0	0	0	0	0
6820	GCA_016509655.1	1550	0	0	0	0	0	0	0	0	0	0	0	0	0	0	0	0	0	0	0	0
6821	GCA_016509675.1	1550	0	0	0	0	0	0	0	0	0	0	0	0	0	0	0	0	0	0	0	0
6822	GCA_016509695.1	1550	0	0	0	0	0	0	0	0	0	0	0	0	0	0	0	0	0	0	0	0
6823	GCA_016509715.1	1550	0	0	0	0	0	0	0	0	0	0	0	0	0	0	0	0	0	0	0	0
6826	GCA_016510795.1	1550	0	0	0	0	0	0	0	0	0	0	0	0	0	0	0	0	0	0	0	0
6827	GCA_016510815.1	1550	0	0	0	0	0	0	0	0	0	0	0	0	0	0	0	0	0	0	0	0
6828	GCA_016510915.1	1550	0	0	0	0	0	0	0	0	0	0	0	0	0	0	0	0	0	0	0	0
6832	GCA_016513475.1	1632	0	0	0	0	0	0	0	0	0	0	0	0	0	0	0	0	0	0	0	0
6835	GCA_016513635.1	1632	0	0	0	0	0	0	0	0	0	0	0	0	0	0	0	0	0	0	0	0
6843	GCA_016654265.1	1487	0	0	0	0	0	0	0	0	0	0	0	0	0	0	0	0	0	0	0	0
6862	GCA_017753625.1	1554	0	0	0	0	0	0	0	0	0	0	0	0	0	0	0	0	0	0	0	0
6876	GCA_018789455.1	1550	0	0	0	0	0	0	0	0	0	0	0	0	0	0	0	0	0	0	0	0
6877	GCA_900011305.1	1550	0	0	0	0	0	0	0	0	0	0	0	0	0	0	0	0	0	0	0	0
6878	GCA_900088705.1	1550	0	0	0	0	0	0	0	0	0	0	0	0	0	0	0	0	0	0	0	0
6900	GCA_900493605.1	1432	0	0	0	0	0	0	0	0	0	0	0	0	0	0	0	0	0	0	0	0
6901	GCA_900494435.1	1430	0	0	0	0	0	0	0	0	0	0	0	0	0	0	0	0	0	0	0	0
6902	GCA_900494475.1	1430	0	0	0	0	0	0	0	0	0	0	0	0	0	0	0	0	0	0	0	0
6903	GCA_900494705.1	1430	0	0	0	0	0	0	0	0	0	0	0	0	0	0	0	0	0	0	0	0
6904	GCA_900494775.1	1432	0	0	0	0	0	0	0	0	0	0	0	0	0	0	0	0	0	0	0	0
6906	GCA_900495005.1	1432	0	0	0	0	0	0	0	0	0	0	0	0	0	0	0	0	0	0	0	0
6908	GCA_900495235.1	1431	0	0	0	0	0	0	0	0	0	0	0	0	0	0	0	0	0	0	0	0
6910	GCA_900495475.1	1433	0	0	0	0	0	0	0	0	0	0	0	0	0	0	0	0	0	0	0	0
6917	GCA_902705485.1	1596	0	0	0	0	0	0	0	0	0	0	0	0	0	0	0	0	0	0	0	0
6931	SP304	285	0	0	0	0	0	0	0	0	0	0	0	0	0	0	0	0	0	0	0	0
6932	VB16141	622	0	0	0	0	0	0	0	0	0	0	0	0	0	0	0	0	0	0	0	0
6933	VB35435	575	0	0	0	0	0	0	0	0	0	0	0	0	0	0	0	0	0	0	0	0
6957	I027AB	1	0	0	0	0	0	0	0	0	0	0	0	0	0	0	0	0	0	0	0	0
6958	I030AB	1	0	0	0	0	0	0	0	0	0	0	0	0	0	0	0	0	0	0	0	0
6959	M217AB	1	0	0	0	0	0	0	0	0	0	0	0	0	0	0	0	0	0	0	0	0
6960	M328AB	164	0	0	0	0	0	0	0	0	0	0	0	0	0	0	0	0	0	0	0	0
6962	S130AB	85	0	0	0	0	0	0	0	0	0	0	0	0	0	0	0	0	0	0	0	0
6963	S161AB	2	0	0	0	0	0	0	0	0	0	0	0	0	0	0	0	0	0	0	0	0
6964	S167AB	1	0	0	0	0	0	0	0	0	0	0	0	0	0	0	0	0	0	0	0	0
6965	S170AB	164	0	0	0	0	0	0	0	0	0	0	0	0	0	0	0	0	0	0	0	0
6966	S171AB	1	0	0	0	0	0	0	0	0	0	0	0	0	0	0	0	0	0	0	0	0
6967	S176AB	1	0	0	0	0	0	0	0	0	0	0	0	0	0	0	0	0	0	0	0	0
6968	S209AB	2	0	0	0	0	0	0	0	0	0	0	0	0	0	0	0	0	0	0	0	0
6969	S212AB	1	0	0	0	0	0	0	0	0	0	0	0	0	0	0	0	0	0	0	0	0
6970	S270AB	1	0	0	0	0	0	0	0	0	0	0	0	0	0	0	0	0	0	0	0	0
6971	S275AB	1	0	0	0	0	0	0	0	0	0	0	0	0	0	0	0	0	0	0	0	0
6972	S296AB	1	0	0	0	0	0	0	0	0	0	0	0	0	0	0	0	0	0	0	0	0
6973	S315AB	1	0	0	0	0	0	0	0	0	0	0	0	0	0	0	0	0	0	0	0	0
6974	S327AB	1	0	0	0	0	0	0	0	0	0	0	0	0	0	0	0	0	0	0	0	0
