# Supplementary material for: Genomics of Acinetobacter baumannii iron uptake
Source: Microb Genom. 2023 Aug 7;9(8):mgen001080. doi: 10.1099/mgen.0.001080 (PMC10483418; doi:10.1099/mgen.0.001080)
Supplement: Supplementary material 3 [file mgen-9-1080-s003.xlsx]

## Sheet: Sheet3
Table S2. Insertion and deletion events detected in iron uptake cluster of A. baumannii isolates
	Isolate id	Isolate name	ST (MLST Pasteur)	ACICU homolog	Gene name or function	IS ID (family)	Length of insertion	Length of deletion
hemT	2503	44895_5	2	DM012_RS08455	Oligopeptidase	ISAba1 (IS4)	733	-
	2771	BIDMC 56	2	DM012_RS08445	Heme binding protein	ISAba1 (IS4)	1179	-
	3878	NCIMB8209	1197	DM012_RS08425	exbB	-	-	529
	4692	41__168_16	79	DM012_RS08455	Oligopeptidase	ISAba43(ISL3)	2654	-
	4731	90__461_16	79	DM012_RS08455	Oligopeptidase	ISAba43(ISL3)	2654	-
hemO	2371	Ab44444	2	DMO12_RS04705	hsmA	ISAba1 (IS4)	1179	-
	4440	1601108	2	DMO12_RS04705	hsmA	-	-	116
bas/bau	2379	Naval-78	2	DMO12_RS13105	basJ	ISAba1(IS4)	1106	-
	2704	NIPH 80	37	DMO12_RS13170	bauE	-	-	215
	2704	NIPH 80	37	DMO12_RS13180	bauD	-	-	577
	3369	A89	203	DMO12_RS13170	bauE	-	-	215
	3369	A89	203	DMO12_RS13180	bauD	-	-	577
	5291	131111	2	DMO12_RS13150	basD	ISPst2 (ISL3)	2984	-
	6277	A7018	203	DMO12_RS13170	bauE	-	-	215
	6277	A7018	203	DMO12_RS13180	bauD	-	-	577
	6278	A7037	203	DMO12_RS13170	bauE	-	-	215
	6278	A7037	203	DMO12_RS13180	bauD	-	-	577
	6290	A8080	203	DMO12_RS13170	bauE	-	-	215
	6290	A8080	203	DMO12_RS13180	bauD	-	-	577
	6294	A9046	203	DMO12_RS13170	bauE	-	-	215
	6294	A9046	203	DMO12_RS13180	bauD	-	-	577
bfn	2439	10519	2	DMO12_RS08630	bfnA	ISAba125(IS30)	283	-
	3370	A9	216	DMO12_RS08635	bfnB	ISAba19 (IS3)	336	-
	3333	A200	837	DMO12_RS08635	bfnB	-	-	1218
