# Supplementary material for: Genomics of Acinetobacter baumannii iron uptake
Source: Microb Genom. 2023 Aug 7;9(8):mgen001080. doi: 10.1099/mgen.0.001080 (PMC10483418; doi:10.1099/mgen.0.001080)
Supplement: Supplementary material 4 [file mgen-9-1080-s004.xlsx]

## Sheet: Sheet1
Dataset S1. Strain ID, isolate name, accession number, sequence type, country and year of isolation of Acinetobacter baumannii selected isolates.
ID	Isolate	Genbank accession no.	Pas_cpn60	Pas_fusA	Pas_gltA	Pas_pyrG	Pas_recA	Pas_rplB	Pas_rpoB	ST (MLST Pasteur)	Species (MLST Pasteur)	Species (Ribosomal MLST)	Country	Year
760	12_ax		6	100	5	6	9	1	4	686	A. baumannii	A. baumannii	Vietnam	2004
2240	ATCC 17978	NC_009085.1	3	2	2	2	30	4	28	437	A. baumannii	A. baumannii	France	1951
2241	D1279779	NC_020547.2	12	37	2	2	3	2	14	267	A. baumannii	A. baumannii	Australia	2011
2242	NIPH 70	APRC00000000.1	1	2	2	2	3	1	2	36	A. baumannii	A. baumannii	Czech Republic	1992
2243	541915	JFXQ00000000.1	3	2	2	53	11	1	5	532	A. baumannii	A. baumannii	USA	NA
2244	AB307-0294	NC_011595.1	1	1	1	1	5	1	1	1	A. baumannii	A. baumannii	USA	1994
2245	AB0057	NC_011586.1	1	1	1	1	5	1	1	1	A. baumannii	A. baumannii	USA	2003
2246	AYE	NC_010410.1	1	1	1	1	5	1	1	1	A. baumannii	A. baumannii	France	2001
2247	NIPH 527	APQW00000000.1	1	1	1	1	5	1	1	1	A. baumannii	A. baumannii	The Netherlands	1984
2250	NIPH290	APRD00000000.1	1	1	1	1	5	1	1	1	A. baumannii	A. baumannii	Czech Republic	1994
2251	ANC 4097	APRF00000000.1	1	1	1	1	5	1	1	1	A. baumannii	A. baumannii	Czech Republic	2011
2252	R1B	JICK00000000.1	1	1	1	1	5	1	1	1	A. baumannii	A. baumannii	Saudi Arabia	2011
2256	AB5075	AHAH00000000.1	1	1	1	1	5	1	1	1	A. baumannii	A. baumannii	USA	2008
2257	Canada BC-5	AFDN00000000.1	1	1	1	1	5	1	1	1	A. baumannii	A. baumannii	Canada	2007
2258	IS-58	AMGH00000000.1	1	1	1	1	5	1	1	1	A. baumannii	A. baumannii	Iraq	2008
2259	AB_909-02-7	AMHZ00000000.1	1	1	1	1	5	1	1	1	A. baumannii	A. baumannii	USA	2007
2260	AB_908-13	AMHW00000000.1	1	1	1	1	5	1	1	1	A. baumannii	A. baumannii	USA	NA
2262	IS-251	AMEJ00000000.1	1	1	1	1	5	1	1	1	A. baumannii	A. baumannii	Iraq	2008
2263	IS-235	AMEI00000000.1	1	1	1	1	5	1	1	1	A. baumannii	A. baumannii	Iraq	2008
2264	OIFC074	AMDE00000000.1	1	2	1	1	5	1	1	19	A. baumannii	A. baumannii	Germany	2003
2265	Naval-83	AMFK00000000.1	3	1	1	1	5	1	1	20	A. baumannii	A. baumannii	USA	2003
2266	Naval-21	AMSY00000000.1	1	2	1	1	5	1	1	19	A. baumannii	A. baumannii	USA	2002
2267	Canada BC1	AMSZ00000000.1	1	1	1	1	5	1	1	1	A. baumannii	A. baumannii	Canada	2007
2268	ABNIH19	APBH00000000.1	1	1	1	1	5	1	1	1	A. baumannii	A. baumannii	USA	2009
2269	ABNIH6	APAX00000000.1	1	1	1	1	5	1	1	1	A. baumannii	A. baumannii	USA	2009
2273	1605	AUWL00000000.1	1	1	1	1	5	1	1	1	A. baumannii	A. baumannii	USA	NA
2274	TG22190	ASFP00000000.1	1	1	1	1	5	1	1	1	A. baumannii	A. baumannii	USA	NA
2275	TG22194	ASFR00000000.1	1	1	1	1	5	1	1	1	A. baumannii	A. baumannii	USA	NA
2276	TG22196	ASFS00000000.1	1	1	1	1	5	1	1	1	A. baumannii	NA	USA	NA
2277	TG22214	ASFX00000000.1	1	1	1	1	5	1	1	1	A. baumannii	A. baumannii	USA	NA
2278	TG20277	ASFH00000000.1	1	1	1	1	5	1	1	1	A. baumannii	A. baumannii	USA	NA
2279	TG22112	ASFK00000000.1	1	1	1	1	5	1	1	1	A. baumannii	A. baumannii	USA	NA
2280	TG22148	ASFN00000000.1	1	1	1	1	5	1	1	1	A. baumannii	A. baumannii	USA	NA
2281	MRSN 57	JABT00000000.1	1	1	1	1	5	1	1	1	A. baumannii	A. baumannii	USA	NA
2282	MRSN 58	JABU00000000.1	1	1	1	1	5	1	1	1	A. baumannii	A. baumannii	USA	NA
2283	MRSN 3405	JNOU00000000.1	1	2	2	1	5	1	1	94	A. baumannii	A. baumannii	USA	NA
2284	A144	JQSF00000000.1	1	1	1	1	5	1	1	1	A. baumannii	A. baumannii	Argentina	1997
2285	BJAB0715	NC_021733.1	1	3	10	1	4	4	4	23	A. baumannii	A. baumannii	China	2007
2286	NIPH 335	APQX00000000.1	1	3	2	1	4	4	4	10	A. baumannii	A. baumannii	Czech Republic	NA
2287	LAC-4	JICJ00000000.1	1	3	2	1	4	4	4	10	A. baumannii	A. baumannii	USA	1997
2288	OIFC098	AMDF00000000.1	1	3	2	1	4	4	4	10	A. baumannii	A. baumannii	Germany	2003
2289	466760	JEXB00000000.1	1	3	2	1	4	4	4	10	A. baumannii	A. baumannii	USA	NA
2291	3390	JFER00000000.1	1	3	2	1	4	4	4	10	A. baumannii	A. baumannii	USA	NA
2292	1007214	JFWQ00000000.1	1	3	2	1	4	4	4	10	A. baumannii	A. baumannii	USA	NA
2293	1262761-105	JMOJ00000000.1	1	3	2	1	4	4	4	10	A. baumannii	A. baumannii	USA	NA
2294	ZW85-1	NC_023028.1	3	3	2	2	11	57	4	639	A. baumannii	A. baumannii	China	2013
2297	NIPH 1734	APOX00000000.1	6	6	8	2	3	5	4	15	A. baumannii	A. baumannii	Czech Republic	NA
2300	IS-116	AMGF00000000.1	3	2	19	25	5	2	5	136	A. baumannii	A. baumannii	Iraq	NA
2301	WC-692	AMGG00000000.1	56	3	55	2	9	4	14	513	A. baumannii	A. baumannii	Iraq	2008
2303	AB_2008-15-71	AMHP00000000.1	1	2	2	2	4	1	4	416	A. baumannii	A. baumannii	USA	NA
2304	AB_909-01-7	AMHY00000000.1	1	2	2	2	11	1	5	417	A. baumannii	A. baumannii	USA	NA
2305	AB_1536-8	AMHA00000000.1	1	3	2	2	5	8	12	413	A. baumannii	A. baumannii	USA	NA
2306	AB_2008-15-52	AMHM00000000.1	1	2	2	2	4	1	4	416	A. baumannii	A. baumannii	USA	NA
2307	AB_2008-23-01-01-7	AMHQ00000000.1	1	2	2	2	11	1	5	417	A. baumannii	A. baumannii	USA	NA
2308	AB_2009-04-01-7	AMHS00000000.1	1	2	2	2	11	1	5	417	A. baumannii	A. baumannii	USA	NA
2309	AB_TG19617	AMID00000000.1	3	2	2	7	9	4	5	438	A. baumannii	A. baumannii	USA	NA
2310	AB_TG2018	AMIE00000000.1	1	2	2	2	11	1	5	417	A. baumannii	A. baumannii	USA	NA
2311	OIFC110	AMFL00000000.1	56	3	2	2	9	4	14	515	A. baumannii	A. baumannii	Germany	2003
2312	OIFC065	AMFV00000000.1	3	2	19	25	5	2	5	136	A. baumannii	A. baumannii	USA	2003
2313	AA-014	AMGA00000000.1	41	42	13	1	5	4	14	158	A. baumannii	A. baumannii	Iraq	2008
2314	AB4A3	AOLU00000000.1	3	37	2	2	42	1	14	255	A. baumannii	A. baumannii	China	2006
2315	MSP4-16	AODW00000000.1	3	2	2	7	9	1	5	52	A. baumannii	A. baumannii	India	2010
2316	TG27395	ASGL00000000.1	1	2	2	2	11	1	5	417	A. baumannii	NA	USA	NA
2317	TG27399	ASGM00000000.1	1	2	2	2	11	1	5	417	A. baumannii	A. baumannii	USA	NA
2318	1075025	JEZD00000000.1	1	2	2	2	4	1	5	514	A. baumannii	A. baumannii	USA	NA
2319	1040094	JEYV00000000.1	1	2	2	2	4	1	4	416	A. baumannii	A. baumannii	USA	NA
2320	1039621	JEYU00000000.2	1	2	2	2	4	1	4	416	A. baumannii	A. baumannii	USA	NA
2322	1202252	JEWC00000000.1	1	2	2	2	4	1	4	416	A. baumannii	A. baumannii	USA	NA
2323	1035119	JEVY00000000.1	3	3	11	54	5	1	2	536	A. baumannii	A. baumannii	USA	NA
2324	562700	JEZP00000000.1	1	2	2	2	4	1	4	416	A. baumannii	A. baumannii	USA	NA
2325	942194	JFAC00000000.1	1	104	2	2	4	1	4	650	A. baumannii	A. baumannii	USA	NA
2326	43926	JEXW00000000.1	1	2	2	2	4	1	5	514	A. baumannii	A. baumannii	USA	NA
2327	42887	JEYG00000000.1	1	2	2	2	4	1	5	514	A. baumannii	A. baumannii	USA	NA
2328	1417041	JEYP00000000.1	35	1	11	7	9	25	2	108	A. baumannii	A. baumannii	USA	NA
2329	318814	JFEQ00000000.1	3	67	2	2	102	4	4	651	A. baumannii	A. baumannii	USA	NA
2330	1412924	JFEF00000000.1	3	53	56	2	9	8	2	510	A. baumannii	A. baumannii	USA	NA
2331	1058283	JFWR00000000.1	1	2	2	2	4	1	4	416	A. baumannii	A. baumannii	USA	NA
2332	1295549	JFXB00000000.1	40	1	6	2	102	1	2	652	A. baumannii	A. baumannii	USA	NA
2333	277047	JFXS00000000.1	40	1	6	2	102	1	2	652	A. baumannii	A. baumannii	USA	NA
2334	426863	JFYF00000000.1	40	1	6	2	102	1	2	652	A. baumannii	A. baumannii	USA	NA
2335	25493_2	JHDC00000000.1	1	2	2	2	11	1	5	417	A. baumannii	A. baumannii	USA	NA
2336	25493_10	JHDE00000000.1	1	2	2	2	11	1	99	656	A. baumannii	A. baumannii	USA	NA
2337	25493_1	JHDD00000000.1	1	2	2	2	11	1	5	417	A. baumannii	A. baumannii	USA	NA
2338	25493_3	JHDB00000000.1	1	2	2	2	4	1	4	416	A. baumannii	A. baumannii	USA	NA
2339	25493_4	JHDA00000000.1	102	2	98	2	11	1	5	657	A. baumannii	A. baumannii	USA	NA
2340	25493_5	JHCZ00000000.1	1	105	2	2	11	1	5	658	A. baumannii	A. baumannii	USA	NA
2341	25493_6	JHCY00000000.1	1	2	2	2	112	1	4	659	A. baumannii	A. baumannii	USA	NA
2342	25493_8	JHCX00000000.1	1	2	2	2	4	1	4	416	A. baumannii	A. baumannii	USA	NA
2343	25493_9	JHCW00000000.1	1	2	2	2	11	1	5	417	A. baumannii	A. baumannii	USA	NA
2344	25569_1	JHPE00000000.1	1	2	2	2	4	1	4	416	A. baumannii	A. baumannii	USA	NA
2345	25569_2	JHPD00000000.1	1	2	2	2	11	1	5	417	A. baumannii	A. baumannii	USA	NA
2346	25569_4	JHPC00000000.1	1	2	2	2	11	1	5	417	A. baumannii	A. baumannii	USA	NA
2347	45052_3	JHPA00000000.1	1	2	2	2	4	1	5	514	A. baumannii	A. baumannii	USA	NA
2348	45052_5	JHOZ00000000.1	1	2	2	2	4	1	5	514	A. baumannii	A. baumannii	USA	NA
2349	25569_3	JHOW00000000.1	1	2	2	2	4	1	4	416	A. baumannii	A. baumannii	USA	NA
2350	25569_7	JHOV00000000.1	1	2	99	2	11	1	5	660	A. baumannii	A. baumannii	USA	NA
2351	25569_5	JHOR00000000.1	1	2	2	2	11	1	5	417	A. baumannii	A. baumannii	USA	NA
2352	45052_1	JHOQ00000000.1	1	2	2	2	4	1	5	514	A. baumannii	A. baumannii	USA	NA
2353	JCM 6841	BALA00000000.1	3	2	2	7	9	1	5	52	A. baumannii	NA	USA	NA
2354	25569_8	JICU00000000.1	1	2	2	2	4	1	4	416	A. baumannii	A. baumannii	USA	NA
2355	25569_9	JICT00000000.1	1	2	2	2	4	1	4	416	A. baumannii	A. baumannii	USA	NA
2356	45052_4	JICN00000000.1	1	2	2	2	4	1	5	514	A. baumannii	A. baumannii	USA	NA
2357	45075_6	JMHO00000000.1	1	2	2	2	4	1	5	514	A. baumannii	A. baumannii	USA	NA
2358	45075_5	JMHN00000000.1	1	2	2	2	4	1	5	514	A. baumannii	A. baumannii	USA	NA
2359	45075_1	JMHF00000000.1	1	2	2	2	4	1	5	514	A. baumannii	A. baumannii	USA	NA
2360	45075_2	JMHG00000000.1	1	2	2	2	4	1	5	514	A. baumannii	A. baumannii	USA	NA
2361	45075_3	JMHH00000000.1	1	2	2	2	4	1	5	514	A. baumannii	A. baumannii	USA	NA
2362	25569_10	JMNO00000000.1	1	2	2	2	11	1	5	417	A. baumannii	A. baumannii	USA	NA
2363	45075_8	JMNE00000000.1	1	2	2	2	4	1	5	514	A. baumannii	A. baumannii	USA	NA
2364	45075_9	JMNF00000000.1	1	2	2	2	4	1	5	514	A. baumannii	A. baumannii	USA	NA
2366	45075_10	JMNV00000000.1	1	2	2	2	4	1	5	514	A. baumannii	A. baumannii	USA	NA
2367	1598530	JMOE00000000.1	3	17	7	2	18	1	2	56	A. baumannii	A. baumannii	USA	NA
2368	MAR002	JRHB00000000.1	3	3	2	2	29	4	14	271	A. baumannii	A. baumannii	Spain	2010
2369	GTC 03324	BBNH00000000.1	3	2	2	7	9	1	5	52	A. baumannii	A. baumannii	Japan	NA
2370	GTC 03329	BBNJ00000000.1	3	2	2	7	9	1	5	52	A. baumannii	A. baumannii	Japan	NA
2371	Ab44444	AKAT00000000.1	2	2	2	2	2	2	2	2	A. baumannii	A. baumannii	USA	NA
2372	ABNIH1	AFSZ00000000.1	2	2	2	2	2	2	2	2	A. baumannii	A. baumannii	USA	NA
2373	ABNIH25	APBM00000000.1	2	2	2	2	2	2	2	2	A. baumannii	A. baumannii	USA	NA
2374	UMB001	AEPK00000000.1	2	2	2	2	2	2	2	2	A. baumannii	A. baumannii	USA	NA
2375	AB_2008-15-34-7	AMHK00000000.1	2	2	2	2	2	2	2	2	A. baumannii	A. baumannii	USA	2008
2376	Naval-2	AMSX00000000.1	2	2	2	2	2	2	2	2	A. baumannii	A. baumannii	USA	2002
2378	ABIsac_ColiR	CAKB00000000.1	2	2	2	2	2	2	2	2	A. baumannii	A. baumannii	France	NA
2379	Naval-78	AMFZ00000000.1	2	2	2	2	2	2	2	2	A. baumannii	A. baumannii	USA	NA
2381	ABNIH5	APAW00000000.1	2	2	2	2	2	2	2	2	A. baumannii	A. baumannii	USA	2007
2382	ABNIH18	APBG00000000.1	2	2	2	2	2	2	2	2	A. baumannii	A. baumannii	USA	2007
2383	TG27307	ASGC00000000.1	2	2	2	2	2	2	2	2	A. baumannii	A. baumannii	Unknown	NA
2384	TG27311	ASGD00000000.1	2	2	2	2	2	2	2	2	A. baumannii	A. baumannii	Unknown	NA
2385	TG15234	ASEW00000000.1	2	2	2	2	2	2	2	2	A. baumannii	NA	USA	NA
2386	TG15240	ASFB00000000.1	2	2	2	2	2	2	2	2	A. baumannii	A. baumannii	USA	NA
2387	TG15241	ASFC00000000.1	2	2	2	2	2	2	2	2	A. baumannii	A. baumannii	USA	NA
2388	TG15242	ASFD00000000.1	2	2	2	2	2	2	2	2	A. baumannii	A. baumannii	USA	NA
2389	TG20546	ASFI00000000.1	2	2	2	2	2	2	2	2	A. baumannii	NA	USA	NA
2390	UH7007	AYFI00000000.1	2	2	2	2	2	2	2	2	A. baumannii	A. baumannii	USA	2007
2391	MDR_MMC4	AZNQ00000000.1	2	2	2	2	2	2	2	2	A. baumannii	NA	USA	NA
2392	1051830	JEZC00000000.1	2	2	2	2	99	2	2	523	A. baumannii	A. baumannii	USA	NA
2394	1042969-1265	JEYW00000000.1	2	2	2	2	2	2	2	2	A. baumannii	A. baumannii	USA	NA
2395	1031433	JEYR00000000.1	2	2	2	2	2	2	2	2	A. baumannii	A. baumannii	USA	NA
2399	1294217	JEWF00000000.1	2	2	2	2	2	2	2	2	A. baumannii	A. baumannii	USA	NA
2401	724909	JEXF00000000.1	2	2	2	2	2	2	2	2	A. baumannii	A. baumannii	USA	NA
2405	647609	JEXE00000000.1	2	2	2	2	2	2	2	2	A. baumannii	A. baumannii	USA	NA
2411	796380-2102	JEZT00000000.1	2	2	2	2	2	2	2	2	A. baumannii	A. baumannii	USA	NA
2412	564012	JEZQ00000000.1	2	2	2	2	2	2	2	2	A. baumannii	A. baumannii	USA	NA
2413	472237-1196	JEZM00000000.1	2	2	2	2	2	2	2	2	A. baumannii	A. baumannii	USA	NA
2414	34654	JEZL00000000.1	2	2	102	2	2	2	2	670	A. baumannii	A. baumannii	USA	NA
2416	1289546	JEZG00000000.1	2	2	2	2	2	2	2	2	A. baumannii	A. baumannii	USA	NA
2417	993520	JFAB00000000.1	2	2	2	2	2	2	2	2	A. baumannii	A. baumannii	USA	NA
2419	653020	JEZU00000000.1	2	2	2	2	2	2	2	2	A. baumannii	A. baumannii	USA	NA
2422	1575710	JEYM00000000.1	2	2	2	2	2	2	2	2	A. baumannii	A. baumannii	USA	NA
2424	1552818	JFCD00000000.1	2	2	2	2	2	2	2	2	A. baumannii	A. baumannii	USA	NA
2425	458282	JFCY00000000.1	2	2	2	2	2	2	2	2	A. baumannii	A. baumannii	USA	NA
2426	470922	JFCX00000000.1	2	2	2	2	2	2	2	2	A. baumannii	A. baumannii	USA	NA
2427	1426993	JFCU00000000.1	2	2	2	2	2	2	2	2	A. baumannii	A. baumannii	USA	NA
2428	24860_8	JFDC00000000.1	2	2	2	2	2	2	2	2	A. baumannii	A. baumannii	USA	NA
2429	7893	JFDK00000000.1	2	2	2	2	2	2	2	2	A. baumannii	A. baumannii	USA	NA
2431	24812_4	JFDI00000000.1	2	2	2	2	2	50	2	525	A. baumannii	A. baumannii	USA	NA
2434	24860_2	JFDF00000000.1	2	2	2	2	2	2	2	2	A. baumannii	A. baumannii	USA	NA
2435	24860_4	JFDE00000000.1	2	2	2	2	2	2	2	2	A. baumannii	A. baumannii	USA	NA
2437	1287985	JFFG00000000.1	2	2	2	2	2	1	2	195	A. baumannii	A. baumannii	USA	NA
2438	73736	JFFE00000000.1	2	2	2	2	2	2	2	2	A. baumannii	A. baumannii	USA	NA
2439	10519	JFFF00000000.1	2	2	2	2	2	2	2	2	A. baumannii	A. baumannii	USA	NA
2440	1045092	JFFC00000000.1	2	2	2	2	2	2	2	2	A. baumannii	A. baumannii	USA	NA
2441	923118	JFFB00000000.1	2	2	2	2	2	2	2	2	A. baumannii	A. baumannii	USA	NA
2442	836190	JFFA00000000.1	2	2	2	2	2	2	2	2	A. baumannii	A. baumannii	USA	NA
2443	737393	JFEY00000000.1	2	2	2	2	2	2	2	2	A. baumannii	A. baumannii	USA	NA
2444	655555	JFEW00000000.1	2	2	2	2	2	2	2	2	A. baumannii	A. baumannii	USA	NA
2445	1457504	JFEG00000000.2	2	2	2	2	2	2	2	2	A. baumannii	A. baumannii	USA	NA
2446	2887	JFEP00000000.1	2	2	2	2	2	2	2	2	A. baumannii	A. baumannii	USA	NA
2447	1296252	JFFU00000000.1	2	2	2	2	2	2	2	2	A. baumannii	A. baumannii	USA	NA
2448	1264936	JFED00000000.1	2	2	2	2	2	2	2	2	A. baumannii	A. baumannii	USA	NA
2449	1271651	JFDZ00000000.1	2	2	2	2	2	2	2	2	A. baumannii	A. baumannii	USA	NA
2450	1178044	JFDU00000000.1	2	2	2	2	2	2	2	2	A. baumannii	A. baumannii	USA	NA
2451	1095464	JFDT00000000.1	2	2	2	2	2	2	2	2	A. baumannii	A. baumannii	USA	NA
2452	1022959	JFDQ00000000.1	2	2	2	2	2	2	2	2	A. baumannii	A. baumannii	USA	NA
2453	1482820	JFEK00000000.1	2	2	2	2	113	2	2	671	A. baumannii	A. baumannii	USA	NA
2454	1471012	JFEH00000000.1	2	2	2	2	2	2	2	2	A. baumannii	A. baumannii	USA	NA
2455	1475764	JFEJ00000000.1	2	2	2	2	2	2	2	2	A. baumannii	A. baumannii	USA	NA
2456	1494580	JFXT00000000.1	2	2	2	2	2	2	2	2	A. baumannii	A. baumannii	USA	NA
2457	1294222	JFXF00000000.1	2	2	2	2	2	2	2	2	A. baumannii	A. baumannii	USA	NA
2458	755829	JFXY00000000.1	2	2	2	2	2	2	2	2	A. baumannii	A. baumannii	USA	NA
2459	1266220	JFXA00000000.1	2	2	2	2	2	2	2	2	A. baumannii	A. baumannii	USA	NA
2460	1232509	JFWY00000000.1	2	2	2	2	2	2	2	2	A. baumannii	A. baumannii	USA	NA
2461	628418	JFXX00000000.1	2	2	2	2	2	2	2	2	A. baumannii	A. baumannii	USA	NA
2462	466215	JFXP00000000.1	2	2	2	2	2	2	2	2	A. baumannii	A. baumannii	USA	NA
2463	981176	JFYH00000000.1	2	2	2	2	2	2	2	2	A. baumannii	A. baumannii	USA	NA
2464	98826	JFYJ00000000.1	2	2	2	2	2	2	2	2	A. baumannii	A. baumannii	USA	NA
2465	303002	JFXW00000000.1	2	2	2	2	2	2	2	2	A. baumannii	A. baumannii	USA	NA
2466	1117819	JFWW00000000.1	2	2	2	2	2	2	2	2	A. baumannii	A. baumannii	USA	NA
2467	213697	JFYE00000000.1	2	2	2	2	2	2	2	2	A. baumannii	A. baumannii	USA	NA
2468	1237202	JFWU00000000.1	2	2	2	2	2	2	2	2	A. baumannii	A. baumannii	USA	NA
2469	1262761-97	JFWV00000000.1	2	2	2	2	2	2	2	2	A. baumannii	A. baumannii	USA	NA
2470	1392509	JFXJ00000000.1	2	2	2	2	2	2	2	2	A. baumannii	A. baumannii	USA	NA
2471	1406182	JFXK00000000.1	2	2	2	2	2	2	2	2	A. baumannii	A. baumannii	USA	NA
2472	1397513	JFXI00000000.1	2	2	2	2	2	2	2	2	A. baumannii	A. baumannii	USA	NA
2473	44895_9	JFVA00000000.1	2	2	2	2	2	2	2	2	A. baumannii	A. baumannii	USA	NA
2474	44895_8	JFVB00000000.1	2	2	2	2	2	2	2	2	A. baumannii	A. baumannii	USA	NA
2475	44895_4	JFVE00000000.1	2	2	2	2	2	2	2	2	A. baumannii	A. baumannii	USA	NA
2476	24845_8	JFWG00000000.1	2	2	2	2	2	2	2	2	A. baumannii	A. baumannii	USA	NA
2477	24845_10	JFWN00000000.1	2	2	2	2	2	2	2	2	A. baumannii	A. baumannii	USA	NA
2478	24845_5	JFWJ00000000.1	2	2	2	2	2	2	2	2	A. baumannii	A. baumannii	USA	NA
2479	24845_3	JFWL00000000.1	2	2	2	2	2	2	2	2	A. baumannii	A. baumannii	USA	NA
2480	24845_4	JFWK00000000.1	2	2	2	2	2	2	2	2	A. baumannii	A. baumannii	USA	NA
2482	25307_6	JFVS00000000.1	2	2	2	2	2	2	2	2	A. baumannii	A. baumannii	USA	NA
2483	25307_8	JFVR00000000.1	2	2	2	2	2	2	2	2	A. baumannii	A. baumannii	USA	NA
2484	24845_7	JFWH00000000.1	2	2	2	2	2	2	2	2	A. baumannii	A. baumannii	USA	NA
2485	44895_10	JFVI00000000.1	2	2	2	2	2	2	2	2	A. baumannii	A. baumannii	USA	NA
2486	44895_1	JFVH00000000.1	2	2	2	2	2	2	2	2	A. baumannii	A. baumannii	USA	NA
2487	44895_2	JFVG00000000.1	2	2	2	2	2	2	2	2	A. baumannii	A. baumannii	USA	NA
2488	25253_8	JFVX00000000.1	2	2	2	2	2	2	2	2	A. baumannii	A. baumannii	USA	NA
2489	25307_1	JFWO00000000.1	2	2	2	2	2	2	2	2	A. baumannii	A. baumannii	USA	NA
2490	25307_2	JFVW00000000.1	2	2	2	2	2	2	2	2	A. baumannii	A. baumannii	USA	NA
2491	25307_3	JFVV00000000.1	2	2	2	2	2	2	2	2	A. baumannii	A. baumannii	USA	NA
2492	25307_4	JFVU00000000.1	2	2	2	2	2	2	2	2	A. baumannii	A. baumannii	USA	NA
2493	25307_5	JFVT00000000.1	2	2	2	2	2	2	2	2	A. baumannii	A. baumannii	USA	NA
2494	24845_6	JFWI00000000.1	2	2	2	2	2	2	2	2	A. baumannii	A. baumannii	USA	NA
2495	24845_1	JFWM00000000.1	2	2	2	2	2	2	2	2	A. baumannii	A. baumannii	USA	NA
2496	25253_1	JFWD00000000.1	2	2	2	2	2	2	2	2	A. baumannii	A. baumannii	USA	NA
2497	25253_10	JFWE00000000.1	2	2	2	2	2	2	2	2	A. baumannii	A. baumannii	USA	NA
2498	25253_3	JFWC00000000.1	2	2	2	2	2	2	2	2	A. baumannii	A. baumannii	USA	NA
2499	25253_4	JFWB00000000.1	2	2	2	2	2	2	2	2	A. baumannii	A. baumannii	USA	NA
2500	25253_5	JFWA00000000.1	2	2	2	2	2	2	2	2	A. baumannii	A. baumannii	USA	NA
2501	25253_6	JFVZ00000000.1	2	2	2	2	2	2	2	2	A. baumannii	A. baumannii	USA	NA
2502	25253_7	JFVY00000000.1	2	106	2	2	2	2	2	661	A. baumannii	A. baumannii	USA	NA
2503	44895_5	JFVD00000000.1	2	2	2	2	2	2	2	2	A. baumannii	A. baumannii	USA	NA
2504	44895_6	JFVC00000000.1	2	2	2	2	2	2	2	2	A. baumannii	A. baumannii	USA	NA
2505	44895_3	JFVF00000000.1	2	2	2	2	2	2	2	2	A. baumannii	A. baumannii	USA	NA
2506	24975_4	JGAH00000000.1	2	2	2	2	2	2	2	2	A. baumannii	A. baumannii	USA	NA
2507	25561_2	JGAC00000000.1	2	2	2	2	2	2	2	2	A. baumannii	A. baumannii	USA	NA
2508	25561_7	JGAB00000000.1	2	2	2	2	2	2	2	2	A. baumannii	A. baumannii	USA	NA
2509	25561_1	JGAD00000000.1	2	2	2	2	2	2	2	2	A. baumannii	A. baumannii	USA	NA
2510	24975_7	JGAF00000000.1	2	2	2	2	2	2	2	2	A. baumannii	A. baumannii	USA	NA
2511	24975_9	JGAE00000000.1	2	2	2	2	2	2	2	2	A. baumannii	A. baumannii	USA	NA
2512	25935_10	JGAJ00000000.1	2	2	2	2	2	2	2	2	A. baumannii	A. baumannii	USA	NA
2513	44327_8	JGBU00000000.1	2	2	2	2	2	2	2	2	A. baumannii	A. baumannii	USA	NA
2514	44327_2	JGBY00000000.1	2	2	2	2	2	2	2	2	A. baumannii	A. baumannii	USA	NA
2515	25750_7	JGCB00000000.1	2	2	2	2	2	2	2	2	A. baumannii	A. baumannii	USA	NA
2516	25750_8	JGCA00000000.1	2	2	2	2	2	2	2	2	A. baumannii	A. baumannii	USA	NA
2518	44327_7	JGBV00000000.1	2	2	2	2	2	2	2	2	A. baumannii	A. baumannii	USA	NA
2519	44327_1	JGBZ00000000.1	2	2	2	2	2	2	2	2	A. baumannii	A. baumannii	USA	NA
2520	44327_4	JGBX00000000.1	2	2	2	2	2	2	2	2	A. baumannii	A. baumannii	USA	NA
2521	44327_5	JGBW00000000.1	2	2	2	2	2	2	2	2	A. baumannii	A. baumannii	USA	NA
2522	44857_10	JGBJ00000000.1	2	2	2	2	2	2	2	2	A. baumannii	A. baumannii	USA	NA
2526	25691_10	JGAS00000000.1	2	2	2	2	2	2	2	2	A. baumannii	A. baumannii	USA	NA
2527	25766_2	JGBE00000000.1	2	2	2	2	2	2	2	2	A. baumannii	A. baumannii	USA	NA
2528	25766_3	JGBD00000000.1	2	2	2	2	2	2	2	2	A. baumannii	A. baumannii	USA	NA
2529	25935_9	JGAK00000000.1	2	2	2	2	2	2	2	2	A. baumannii	A. baumannii	USA	NA
2532	25935_1	JGAR00000000.1	2	2	2	2	2	2	2	2	A. baumannii	A. baumannii	USA	NA
2533	25935_2	JGAQ00000000.1	2	2	2	2	2	2	2	2	A. baumannii	A. baumannii	USA	NA
2536	25935_6	JGAN00000000.1	2	2	2	2	2	2	2	2	A. baumannii	A. baumannii	USA	NA
2537	25935_7	JGAM00000000.1	2	2	2	2	2	2	2	2	A. baumannii	A. baumannii	USA	NA
2538	25935_8	JGAL00000000.1	2	2	2	2	2	2	2	2	A. baumannii	A. baumannii	USA	NA
2539	25766_6	JGBA00000000.1	2	2	2	2	2	2	2	2	A. baumannii	A. baumannii	USA	NA
2540	25691_2	JGAV00000000.1	2	2	2	2	2	2	2	2	A. baumannii	A. baumannii	USA	NA
2541	25691_6	JGAU00000000.1	2	2	2	2	2	2	2	2	A. baumannii	A. baumannii	USA	NA
2542	25691_9	JGAT00000000.1	2	2	2	2	2	2	2	2	A. baumannii	A. baumannii	USA	NA
2543	25766_7	JGAZ00000000.1	2	2	2	2	2	2	2	2	A. baumannii	A. baumannii	USA	NA
2544	25691_1	JGAW00000000.1	2	2	2	2	2	2	2	2	A. baumannii	A. baumannii	USA	NA
2545	25766_5	JGBB00000000.1	2	2	2	2	2	2	2	2	A. baumannii	A. baumannii	USA	NA
2547	25766_10	JGAX00000000.1	2	2	2	2	2	2	2	2	A. baumannii	A. baumannii	USA	NA
2548	25766_4	JGBC00000000.1	2	2	2	2	2	2	2	2	A. baumannii	A. baumannii	USA	NA
2549	44467_5	JGBO00000000.1	2	2	2	2	2	2	2	2	A. baumannii	A. baumannii	USA	NA
2550	44467_6	JGBN00000000.1	2	2	2	2	2	2	2	2	A. baumannii	A. baumannii	USA	NA
2551	44467_7	JGBM00000000.1	2	2	2	2	2	2	2	2	A. baumannii	NA	USA	NA
2552	44467_8	JGBL00000000.1	2	2	2	2	2	2	2	2	A. baumannii	NA	USA	NA
2553	25681_2	JGCI00000000.1	2	2	2	2	2	2	2	2	A. baumannii	A. baumannii	USA	NA
2554	25681_3	JGCH00000000.1	2	2	2	2	2	2	2	2	A. baumannii	A. baumannii	USA	NA
2555	25681_5	JGCG00000000.1	2	2	2	2	2	2	2	2	A. baumannii	A. baumannii	USA	NA
2556	25681_6	JGCF00000000.1	2	2	2	2	2	2	2	2	A. baumannii	A. baumannii	USA	NA
2557	25681_8	JGCE00000000.1	2	2	2	2	2	2	2	2	A. baumannii	A. baumannii	USA	NA
2558	25681_9	JGCD00000000.1	2	2	2	2	2	2	2	2	A. baumannii	A. baumannii	USA	NA
2559	25750_6	JGCC00000000.1	2	2	2	2	2	2	2	2	A. baumannii	A. baumannii	USA	NA
2560	44467_10	JGBT00000000.1	2	2	2	58	2	2	2	662	A. baumannii	A. baumannii	USA	NA
2561	44467_1	JGBS00000000.1	2	2	2	2	2	2	2	2	A. baumannii	A. baumannii	USA	NA
2562	44467_2	JGBR00000000.1	2	2	2	2	2	2	2	2	A. baumannii	A. baumannii	USA	NA
2563	44467_3	JGBQ00000000.1	2	2	2	2	2	2	2	2	A. baumannii	A. baumannii	USA	NA
2564	44467_4	JGBP00000000.1	2	2	2	2	2	2	2	2	A. baumannii	A. baumannii	USA	NA
2565	25561_10	JGBG00000000.1	2	2	2	2	2	2	2	2	A. baumannii	A. baumannii	USA	NA
2566	43557_1	JHCS00000000.1	2	2	2	2	2	2	2	2	A. baumannii	A. baumannii	USA	NA
2568	25878_1	JHCV00000000.1	2	2	2	2	2	2	2	2	A. baumannii	A. baumannii	USA	NA
2569	44362_2	JHCP00000000.1	2	2	2	2	2	2	2	2	A. baumannii	A. baumannii	USA	NA
2570	25878_3	JHCT00000000.1	2	2	2	2	2	2	2	2	A. baumannii	A. baumannii	USA	NA
2572	44362_4	JHCN00000000.1	2	2	2	2	2	2	2	2	A. baumannii	A. baumannii	USA	NA
2573	44362_5	JHCM00000000.1	2	2	2	2	2	2	2	2	A. baumannii	A. baumannii	USA	NA
2574	44362_6	JHCL00000000.1	2	2	2	2	2	2	2	2	A. baumannii	A. baumannii	USA	NA
2575	44362_7	JHCK00000000.1	2	2	2	2	2	2	2	2	A. baumannii	A. baumannii	USA	NA
2576	44362_8	JHCJ00000000.1	2	2	2	2	2	2	2	2	A. baumannii	A. baumannii	USA	NA
2577	44362_9	JHCI00000000.1	2	2	2	2	2	2	2	2	A. baumannii	A. baumannii	USA	NA
2578	44437_3	JHCH00000000.1	2	2	2	2	2	2	2	2	A. baumannii	A. baumannii	USA	NA
2579	44437_4	JHCG00000000.1	2	2	2	2	2	2	2	2	A. baumannii	A. baumannii	USA	NA
2580	44437_5	JHCF00000000.1	2	2	2	2	2	2	2	2	A. baumannii	A. baumannii	USA	NA
2581	44437_7	JHCE00000000.1	2	2	2	2	2	2	2	2	A. baumannii	A. baumannii	USA	NA
2582	44437_8	JHCD00000000.1	2	2	2	2	2	2	2	2	A. baumannii	A. baumannii	USA	NA
2583	44437_9	JHCC00000000.1	2	2	2	2	2	2	2	2	A. baumannii	A. baumannii	USA	NA
2584	44362_10	JHCR00000000.1	2	2	2	2	2	2	2	2	A. baumannii	A. baumannii	USA	NA
2585	44362_1	JHCQ00000000.1	2	2	2	2	2	2	2	2	A. baumannii	A. baumannii	USA	NA
2586	26016_4	JHPB00000000.1	2	2	2	2	2	2	2	2	A. baumannii	A. baumannii	USA	NA
2587	26016_1	JHOY00000000.1	2	2	2	2	2	2	2	2	A. baumannii	A. baumannii	USA	NA
2588	26016_6	JHOX00000000.1	2	2	2	2	2	2	2	2	A. baumannii	A. baumannii	USA	NA
2589	26016_10	JHOU00000000.1	2	2	2	2	2	2	2	2	A. baumannii	A. baumannii	USA	NA
2590	25569_6	JHOT00000000.1	2	2	2	2	2	2	2	2	A. baumannii	A. baumannii	USA	NA
2591	26016_5	JHOS00000000.1	2	2	2	2	2	2	2	2	A. baumannii	A. baumannii	USA	NA
2593	26016_8	JHOO00000000.1	2	2	2	2	2	2	2	2	A. baumannii	A. baumannii	USA	NA
2594	16553_1	JHPM00000000.1	2	2	2	2	2	2	2	2	A. baumannii	A. baumannii	USA	NA
2595	24975_10	JIDE00000000.1	2	2	2	2	2	2	2	2	A. baumannii	A. baumannii	USA	NA
2596	44839_10	JIDD00000000.1	2	2	2	2	2	2	2	2	A. baumannii	A. baumannii	USA	NA
2597	26016_9	JIDC00000000.1	2	2	2	2	2	2	2	2	A. baumannii	A. baumannii	USA	NA
2598	24860_1	JIDG00000000.1	2	2	2	2	2	2	2	2	A. baumannii	A. baumannii	USA	NA
2599	24860_6	JIDF00000000.1	2	2	2	2	2	2	2	2	A. baumannii	A. baumannii	USA	NA
2600	44298_1	JIDB00000000.1	2	2	2	2	2	2	2	2	A. baumannii	A. baumannii	USA	NA
2601	44298_2	JIDA00000000.1	2	2	2	2	2	2	2	2	A. baumannii	A. baumannii	USA	NA
2602	44298_4	JICZ00000000.1	2	2	2	2	2	2	2	2	A. baumannii	A. baumannii	USA	NA
2603	44298_6	JICY00000000.1	2	2	2	2	2	2	2	2	A. baumannii	A. baumannii	USA	NA
2604	44298_7	JICX00000000.1	2	2	2	2	2	2	2	2	A. baumannii	A. baumannii	USA	NA
2605	44298_9	JICW00000000.1	2	2	2	2	2	2	2	2	A. baumannii	A. baumannii	USA	NA
2606	44298_10	JICV00000000.1	2	2	2	2	2	2	2	2	A. baumannii	A. baumannii	USA	NA
2607	25442_5	JICS00000000.1	2	107	2	2	2	2	2	672	A. baumannii	A. baumannii	USA	NA
2608	25442_7	JICR00000000.1	103	2	103	2	2	2	2	673	A. baumannii	A. baumannii	USA	NA
2609	25442_9	JICQ00000000.1	2	2	2	2	114	2	2	674	A. baumannii	A. baumannii	USA	NA
2610	42057_2	JICP00000000.1	2	2	2	2	2	2	2	2	A. baumannii	A. baumannii	USA	NA
2611	1064293_46	JMHL00000000.1	2	2	2	2	2	2	2	2	A. baumannii	A. baumannii	USA	NA
2612	44298_3	JMHA00000000.1	2	2	2	2	2	2	2	2	A. baumannii	A. baumannii	USA	NA
2613	44839_8	JMHD00000000.1	2	2	2	2	2	2	2	2	A. baumannii	A. baumannii	USA	NA
2614	44298_5	JMHB00000000.1	2	2	2	2	2	2	2	2	A. baumannii	A. baumannii	USA	NA
2615	44298_8	JMHC00000000.1	2	2	2	2	2	2	2	2	A. baumannii	A. baumannii	USA	NA
2616	44839_9	JMHE00000000.1	2	2	2	2	2	2	2	2	A. baumannii	A. baumannii	USA	NA
2617	25442_1	JMHI00000000.1	2	2	2	2	2	2	2	2	A. baumannii	A. baumannii	USA	NA
2619	1505311	JMOL00000000.1	2	2	8	2	2	2	2	663	A. baumannii	A. baumannii	USA	NA
2620	25691_5	JMOV00000000.1	2	2	2	2	2	2	2	2	A. baumannii	A. baumannii	USA	NA
2621	24860_9	JMOQ00000000.1	2	2	2	2	2	2	2	2	A. baumannii	A. baumannii	USA	NA
2633	24812_2	JMNN00000000.1	2	2	2	2	2	2	2	2	A. baumannii	A. baumannii	USA	NA
2636	1042969-1197	JMOH00000000.1	2	2	2	2	2	2	2	2	A. baumannii	A. baumannii	USA	NA
2637	24812_8	JMON00000000.1	2	2	100	2	2	2	2	668	A. baumannii	A. baumannii	USA	NA
2638	24860_3	JMOO00000000.1	2	2	2	2	2	2	2	2	A. baumannii	A. baumannii	USA	NA
2639	24860_5	JMOP00000000.1	2	2	2	2	2	2	2	2	A. baumannii	A. baumannii	USA	NA
2640	756476	JMOR00000000.1	2	2	2	2	2	4	2	664	A. baumannii	A. baumannii	USA	NA
2642	24812_7	JMOU00000000.1	2	2	2	2	2	2	2	2	A. baumannii	A. baumannii	USA	NA
2643	NIPH 146	APOU00000000.1	3	3	2	4	7	2	4	25	A. baumannii	A. baumannii	Czech Republic	1993
2645	UMB003	AEPM00000000.1	3	3	2	4	7	2	4	25	A. baumannii	A. baumannii	USA	2008
2646	AB_2008-15-69	AMHN00000000.1	3	3	2	4	7	2	4	25	A. baumannii	A. baumannii	USA	2008
2647	AB5256	AHAI00000000.1	3	3	2	4	7	2	4	25	A. baumannii	A. baumannii	USA	2009
2648	Naval-18	AFDA00000000.1	3	3	2	4	7	2	4	25	A. baumannii	A. baumannii	USA	2002
2649	OIFC143	AFDL00000000.1	3	3	2	4	7	2	4	25	A. baumannii	A. baumannii	USA	1999
2650	107m	CBSG000000000.1	3	3	2	4	7	2	4	25	A. baumannii	A. baumannii	Colombia	NA
2651	CI86	AVOB00000000.1	3	3	2	4	7	2	4	25	A. baumannii	A. baumannii	Iraq	2005
2652	CI79	AVOD00000000.1	3	3	2	4	7	2	4	25	A. baumannii	A. baumannii	Iraq	2005
2654	1429530	JEWM00000000.1	3	3	2	4	7	2	4	25	A. baumannii	A. baumannii	USA	NA
2655	NIPH 615	APOV00000000.1	3	5	7	1	7	2	6	12	A. baumannii	A. baumannii	USA	NA
2656	TG02017	ASET00000000.1	3	5	7	1	7	1	4	33	A. baumannii	A. baumannii	USA	NA
2657	NIPH 190	APPL00000000.1	3	1	5	3	6	1	3	9	A. baumannii	A. baumannii	Czech Republic	1993
2659	Naval-82	AMSW00000000.1	3	1	2	3	6	1	16	428	A. baumannii	A. baumannii	USA	2006
2663	NIPH 201	APQV00000000.1	3	2	15	6	6	4	5	38	A. baumannii	A. baumannii	Czech Republic	1992
2664	NIPH 601	APQZ00000000.1	1	2	2	2	5	1	14	40	A. baumannii	A. baumannii	Czech Republic	1993
2665	AB031	CP009256.1	100	3	14	1	7	1	4	638	A. baumannii	A. baumannii	Canada	2010
2666	UMB002	AEPL00000000.1	7	7	2	2	8	4	4	16	A. baumannii	A. baumannii	USA	NA
2667	BZICU-2	ALOH00000000.1	1	5	40	2	7	1	1	218	A. baumannii	A. baumannii	China	2010
2668	AB_1649-8	AMHF00000000.1	3	3	3	4	7	4	4	113	A. baumannii	A. baumannii	USA	NA
2669	AB_1650-8	AMHG00000000.1	3	3	3	4	7	4	4	113	A. baumannii	A. baumannii	USA	NA
2670	1043794	JEYX00000000.1	7	7	2	2	8	4	4	16	A. baumannii	A. baumannii	USA	NA
2673	232184	JEYI00000000.1	7	7	2	2	8	4	4	16	A. baumannii	A. baumannii	USA	NA
2674	268680	JEYN00000000.1	7	7	2	2	8	4	4	16	A. baumannii	A. baumannii	USA	NA
2675	655378	JFCE00000000.2	7	7	2	2	8	4	4	16	A. baumannii	A. baumannii	USA	NA
2676	1064293_45	JFDS00000000.1	7	7	2	2	8	4	4	16	A. baumannii	A. baumannii	USA	NA
2677	LY2	JDSW00000000.1	1	2	2	2	5	1	14	40	A. baumannii	A. baumannii	China	2012
2679	GTC 03322	BBNF00000000.1	1	2	2	2	5	1	14	40	A. baumannii	A. baumannii	Japan	NA
2680	GTC 03323	BBNG00000000.1	1	2	2	2	5	1	14	40	A. baumannii	A. baumannii	Japan	NA
2681	GTC 03328	BBNI00000000.1	1	2	2	2	5	1	14	40	A. baumannii	A. baumannii	Japan	NA
2682	NIPH 329	APQY00000000.1	1	2	6	2	3	4	4	11	A. baumannii	A. baumannii	Czech Republic	1994
2683	OIFC032	AFCZ00000000.2	1	1	2	2	3	4	4	32	A. baumannii	A. baumannii	Germany	2003
2684	OIFC087	AMFS00000000.1	1	1	2	2	3	4	4	32	A. baumannii	A. baumannii	USA	2003
2685	OIFC099	AMFT00000000.1	1	1	2	2	3	4	4	32	A. baumannii	A. baumannii	USA	2003
2686	OIFC035	AMTB00000000.1	3	2	6	1	3	4	59	403	A. baumannii	A. baumannii	USA	2003
2687	TG27387	ASGJ00000000.1	5	4	4	1	3	3	4	6	A. baumannii	A. baumannii	USA	NA
2688	1297549	JEVV00000000.1	5	98	4	1	3	4	4	528	A. baumannii	A. baumannii	USA	NA
2689	781407	JEZS00000000.1	1	1	2	2	3	4	4	32	A. baumannii	A. baumannii	USA	NA
2690	144107	JEYE00000000.1	3	41	6	1	3	4	5	154	A. baumannii	A. baumannii	USA	NA
2691	1525283	JEXR00000000.1	1	1	2	2	3	4	4	32	A. baumannii	A. baumannii	USA	NA
2692	1062314	JFDR00000000.1	12	3	18	2	17	4	5	54	A. baumannii	A. baumannii	USA	NA
2693	NIPH 67	APRA00000000.1	9	3	2	2	5	4	14	35	A. baumannii	A. baumannii	Czech Republic	1992
2694	Naval-57	AMFP00000000.1	3	2	2	2	44	4	4	155	A. baumannii	A. baumannii	USA	2002
2695	TG22204	ASFV00000000.1	3	3	63	6	4	9	1	425	A. baumannii	A. baumannii	USA	NA
2696	TG00314	ASER00000000.1	64	52	7	2	29	4	29	411	A. baumannii	A. baumannii	USA	NA
2697	UH6507	AYFK00000000.1	5	2	101	2	2	2	5	669	A. baumannii	A. baumannii	USA	2007
2698	1297	JEZJ00000000.1	95	52	2	2	4	4	4	537	A. baumannii	A. baumannii	USA	NA
2700	1546444	JEXU00000000.1	3	3	6	1	29	4	52	504	A. baumannii	A. baumannii	USA	NA
2701	846928	JFFD00000000.1	3	3	6	2	103	4	4	535	A. baumannii	A. baumannii	USA	NA
2702	1391434	JFXH00000000.1	1	52	2	2	9	4	2	285	A. baumannii	A. baumannii	USA	NA
2703	BM4587	JNOT00000000.1	1	63	2	2	9	4	3	621	A. baumannii	A. baumannii	France	NA
2704	NIPH 80	APRE00000000.1	3	2	2	2	7	1	2	37	A. baumannii	A. baumannii	USA	2013
2706	NIPH 410	ATGJ00000000.1	10	4	3	2	13	1	2	39	A. baumannii	A. baumannii	Czech Republic	1996
2707	WC-A-92	AMFU00000000.1	1	4	2	1	70	1	2	431	A. baumannii	A. baumannii	USA	2007
2708	AB405E4	ANND00000000.1	3	4	2	2	9	1	2	516	A. baumannii	A. baumannii	China	2006
2718	AB900	ABXK00000000.1	3	3	6	2	3	1	5	49	A. baumannii	A. baumannii	USA	2003
2719	OIFC111	AMFY00000000.1	3	3	6	2	3	1	5	49	A. baumannii	A. baumannii	USA	2003
2720	1461963	JEWQ00000000.1	3	3	6	2	3	1	5	49	A. baumannii	A. baumannii	USA	NA
2721	1293320	JFEE00000000.1	3	3	6	2	3	1	5	49	A. baumannii	A. baumannii	USA	NA
2723	TG22150	ASFO00000000.1	25	3	6	2	28	1	29	78	A. baumannii	A. baumannii	USA	NA
2724	TG22142	ASFL00000000.1	25	3	6	2	28	1	29	78	A. baumannii	A. baumannii	USA	NA
2725	TG22146	ASFM00000000.1	25	3	6	2	28	1	29	78	A. baumannii	A. baumannii	USA	NA
2726	UH5207	AYFP00000000.1	25	3	6	2	28	1	29	78	A. baumannii	A. baumannii	USA	2007
2728	831240	JEYO00000000.1	25	3	6	2	28	1	29	78	A. baumannii	A. baumannii	USA	NA
2730	AB4857	AHAG00000000.1	3	3	2	2	3	1	3	3	A. baumannii	A. baumannii	USA	2009
2731	NIPH 1669	APOQ00000000.1	3	3	2	2	3	1	3	3	A. baumannii	A. baumannii	The Netherlands	1997
2732	Naval-81	AFDB00000000.2	3	3	2	2	3	1	3	3	A. baumannii	A. baumannii	USA	2006
2733	AC30	CP007577.1	2	2	2	2	2	2	2	2	A. baumannii	A. baumannii	Malaysia	2011
2734	OIFC137	AFDK00000000.1	3	3	2	2	3	1	3	3	A. baumannii	A. baumannii	USA	2003
2735	OIFC109	ALAL00000000.1	3	3	2	2	3	1	3	3	A. baumannii	A. baumannii	USA	2003
2736	IS-123	ALII00000000.1	3	3	2	2	3	1	3	3	A. baumannii	A. baumannii	Iraq	2009
2737	Naval-13	AMDR00000000.1	3	3	2	2	3	1	3	3	A. baumannii	A. baumannii	USA	2006
2738	WC-A-694	AMTA00000000.1	3	3	2	2	3	1	3	3	A. baumannii	A. baumannii	USA	2008
2739	1121032	JEZE00000000.2	3	3	2	2	28	1	5	500	A. baumannii	A. baumannii	USA	NA
2741	472237-120	JFCW00000000.1	3	3	2	2	28	1	5	500	A. baumannii	A. baumannii	USA	NA
2742	480175	JFEU00000000.1	3	3	2	2	28	1	5	500	A. baumannii	A. baumannii	USA	NA
2743	1237893	JFEA00000000.1	3	3	2	2	28	1	5	500	A. baumannii	A. baumannii	USA	NA
2744	1271213	JFDX00000000.1	3	3	2	2	28	1	5	500	A. baumannii	A. baumannii	USA	NA
2745	1188188	JFDV00000000.1	3	3	2	2	28	1	5	500	A. baumannii	A. baumannii	USA	NA
2746	1276470-86	JFXE00000000.1	3	3	2	2	28	1	5	500	A. baumannii	A. baumannii	USA	NA
2747	1406589	JFYI00000000.1	3	88	2	2	28	1	5	521	A. baumannii	A. baumannii	USA	NA
2748	42057_6	JICO00000000.1	3	3	2	2	28	1	5	500	A. baumannii	A. baumannii	USA	NA
2749	42057_4	JMHJ00000000.1	3	3	2	2	28	1	5	500	A. baumannii	A. baumannii	USA	NA
2750	45075_4	JMND00000000.1	3	3	2	2	28	1	5	500	A. baumannii	A. baumannii	USA	NA
2754	AC12	ALAM00000000.1	2	2	2	2	2	2	2	2	A. baumannii	A. baumannii	Malaysia	2011
2755	1656-2	NC_017162.1	2	2	2	2	2	2	2	2	A. baumannii	A. baumannii	USA	NA
2756	AC29	CP007535.1	2	2	2	2	2	2	2	2	A. baumannii	A. baumannii	Malaysia	2011
2757	MDR-TJ	NC_017847.1	2	2	2	2	2	2	2	2	A. baumannii	A. baumannii	China	NA
2758	MDR-ZJ06	NC_017171.1	2	2	2	2	2	2	2	2	A. baumannii	A. baumannii	China	2006
2759	TCDC-AB0715	NC_017387.1	2	2	2	2	2	2	2	2	A. baumannii	A. baumannii	Taiwan	NA
2760	TYTH-1	NC_018706.1	2	2	2	2	2	2	2	2	A. baumannii	NA	Taiwan	2008
2761	BJAB07104	NC_021726.1	2	2	2	2	2	2	2	2	A. baumannii	A. baumannii	China	NA
2762	BJAB0868	NC_021729.1	2	2	2	2	2	2	2	2	A. baumannii	A. baumannii	China	NA
2764	NIPH 528	APRB00000000.1	2	2	2	2	2	2	2	2	A. baumannii	A. baumannii	The Netherlands	1982
2765	NIPH 1362	APOR00000000.1	2	13	2	2	2	2	2	47	A. baumannii	A. baumannii	Czech Republic	2000
2768	Ab11111	AKAQ00000000.1	2	2	2	2	2	2	2	2	A. baumannii	A. baumannii	USA	NA
2769	NIPH 24	APOF00000000.1	2	2	2	2	2	2	2	2	A. baumannii	A. baumannii	Czech Republic	1991
2770	NIPH 2061	APOW00000000.1	2	2	2	2	2	2	2	2	A. baumannii	A. baumannii	Czech Republic	2003
2771	BIDMC 56	JMUH00000000.1	2	2	2	2	2	2	2	2	A. baumannii	A. baumannii	USA	2013
2772	WM99c	AERY00000000.1	2	2	2	2	2	2	2	2	A. baumannii	A. baumannii	Australia	NA
2773	AB210	AEOX00000000.1	2	2	2	2	2	2	2	2	A. baumannii	A. baumannii	UK	NA
2774	3990	AEOY00000000.1	2	2	2	2	2	2	2	2	A. baumannii	A. baumannii	Italy	2006
2775	ABNIH2	AFTA00000000.1	2	2	2	2	2	2	2	2	A. baumannii	A. baumannii	USA	NA
2777	AB5711	AHAJ00000000.1	2	2	2	2	2	2	2	2	A. baumannii	NA	USA	2009
2779	W7282	AIEH00000000.1	2	2	2	2	2	2	2	2	A. baumannii	A. baumannii	UK	NA
2780	Naval-17	AFDO00000000.1	2	2	2	2	2	2	2	2	A. baumannii	A. baumannii	USA	NA
2781	OIFC189	AFDM00000000.1	2	2	2	2	2	2	2	2	A. baumannii	A. baumannii	USA	NA
2782	IS-143	AMGE00000000.1	2	2	2	2	2	37	2	414	A. baumannii	A. baumannii	Iraq	NA
2783	ZWS1122	AMGR00000000.1	2	2	2	2	2	2	2	2	A. baumannii	A. baumannii	China	2011
2784	ZWS1219	AMGS00000000.1	2	2	2	2	2	2	2	2	A. baumannii	A. baumannii	China	2011
2788	AB_2008-15-45	AMHL00000000.1	2	2	2	2	68	2	2	415	A. baumannii	A. baumannii	USA	2008
2790	AB_908-12	AMHV00000000.1	2	2	2	2	2	2	2	2	A. baumannii	A. baumannii	USA	NA
2791	AB_TG2022	AMIF00000000.1	2	2	2	2	2	2	2	2	A. baumannii	A. baumannii	USA	NA
2792	AB_TG2023	AMIG00000000.1	2	2	2	2	2	2	2	2	A. baumannii	NA	USA	NA
2794	AB_TG2631	AMIM00000000.1	2	2	2	2	2	2	2	2	A. baumannii	A. baumannii	USA	NA
2795	AB_TG27323	AMIN00000000.1	2	2	2	2	2	2	2	2	A. baumannii	A. baumannii	USA	NA
2796	AB_TG27331	AMIP00000000.1	2	2	2	2	2	2	2	2	A. baumannii	A. baumannii	USA	NA
2799	AB_2009-04-02-7	AMHT00000000.1	2	2	2	2	2	2	2	2	A. baumannii	A. baumannii	USA	NA
2801	AB_909-05	AMIA00000000.1	2	2	2	2	2	2	2	2	A. baumannii	A. baumannii	USA	NA
2803	AB_TG27327	AMIO00000000.1	2	2	2	2	2	2	2	2	A. baumannii	A. baumannii	USA	NA
2804	AB_TG27335	AMIQ00000000.1	2	2	2	2	2	2	2	2	A. baumannii	A. baumannii	USA	NA
2805	OIFC180	AMDQ00000000.1	2	2	2	2	2	2	2	2	A. baumannii	A. baumannii	USA	2003
2807	Naval-113	AMZU00000000.1	2	2	2	2	2	2	2	2	A. baumannii	A. baumannii	USA	NA
2808	53264	ALPW00000000.1	2	2	2	2	2	2	2	2	A. baumannii	A. baumannii	Denmark	NA
2809	OIFC338	AMFX00000000.1	2	2	2	2	2	2	2	2	A. baumannii	A. baumannii	USA	NA
2810	AB1H8	ANNC00000000.1	2	2	2	2	2	2	2	2	A. baumannii	A. baumannii	China	2005
2814	ABNIH26	AOGD00000000.1	2	2	2	2	2	2	2	2	A. baumannii	A. baumannii	USA	2007
2821	48055	AOSP00000000.1	2	2	2	2	2	2	2	2	A. baumannii	A. baumannii	Denmark	2010
2822	AB-HKU3-10	ATHZ00000000.1	27	2	7	2	2	1	2	215	A. baumannii	A. baumannii	China	2008
2823	AB-HKU3-08	ATHY00000000.1	27	2	7	2	2	1	2	215	A. baumannii	A. baumannii	China	NA
2824	TG22192	ASFQ00000000.1	2	2	2	2	2	2	2	2	A. baumannii	A. baumannii	USA	NA
2825	TG22202	ASFU00000000.1	2	2	2	2	2	2	2	2	A. baumannii	A. baumannii	USA	NA
2826	TG22212	ASFW00000000.1	2	2	2	2	2	2	2	2	A. baumannii	NA	USA	NA
2827	TG27299	ASGB00000000.1	2	2	2	2	2	2	2	2	A. baumannii	NA	USA	NA
2828	TG27315	ASGE00000000.1	2	2	2	2	2	2	2	2	A. baumannii	A. baumannii	USA	NA
2829	TG27319	ASGF00000000.1	2	2	2	2	2	2	2	2	A. baumannii	A. baumannii	USA	NA
2830	TG27371	ASGG00000000.1	2	2	2	2	2	2	2	2	A. baumannii	A. baumannii	USA	NA
2831	TG27379	ASGH00000000.1	2	2	2	2	2	2	2	2	A. baumannii	A. baumannii	USA	NA
2832	TG27383	ASGI00000000.1	2	2	2	2	2	2	2	2	A. baumannii	A. baumannii	USA	NA
2833	TG27407	ASGN00000000.1	2	2	2	2	2	2	2	2	A. baumannii	A. baumannii	USA	NA
2834	TG27411	ASGO00000000.1	2	2	2	2	2	2	2	2	A. baumannii	A. baumannii	USA	NA
2835	TG15239	ASFA00000000.1	2	2	2	2	2	2	2	2	A. baumannii	A. baumannii	USA	NA
2836	TG15238	ASEZ00000000.1	2	2	2	2	2	2	2	2	A. baumannii	A. baumannii	USA	NA
2837	TG15233	ASEV00000000.1	2	2	2	2	2	2	2	2	A. baumannii	A. baumannii	USA	NA
2838	TG15236	ASEX00000000.1	2	2	2	2	2	2	2	2	A. baumannii	A. baumannii	USA	NA
2839	TG15237	ASEY00000000.1	2	2	2	2	2	2	2	2	A. baumannii	NA	USA	NA
2840	TG2012	ASFE00000000.1	2	2	2	2	2	2	2	2	A. baumannii	NA	USA	NA
2841	TG2013	ASFF00000000.1	2	2	2	2	2	2	2	2	A. baumannii	A. baumannii	USA	NA
2842	TG2014	ASFG00000000.1	2	2	2	2	2	2	2	2	A. baumannii	A. baumannii	USA	NA
2843	TG22110	ASFJ00000000.1	2	2	2	2	2	2	2	2	A. baumannii	A. baumannii	USA	NA
2845	DU202	AVGF00000000.1	2	2	2	2	2	2	2	2	A. baumannii	A. baumannii	South Korea	NA
2846	MRY09-0642	BASA00000000.1	2	2	2	2	2	2	2	2	A. baumannii	A. baumannii	Japan	2008
2847	MRY10-0558	BASB00000000.1	2	2	2	2	2	2	2	2	A. baumannii	A. baumannii	Japan	2010
2848	MRY12-0277	BASC00000000.1	2	2	2	2	2	2	2	2	A. baumannii	A. baumannii	Japan	2012
2849	UH0207	AYGS00000000.1	2	2	2	2	2	2	2	2	A. baumannii	A. baumannii	USA	NA
2851	UH1007	AYGP00000000.1	2	2	2	2	2	2	2	2	A. baumannii	A. baumannii	USA	NA
2854	UH10107	AYGN00000000.1	2	2	2	2	2	2	2	2	A. baumannii	A. baumannii	USA	NA
2855	UH10707	AYGM00000000.1	2	2	2	2	2	2	2	2	A. baumannii	A. baumannii	USA	NA
2856	UH11608	AYGL00000000.1	2	2	2	2	2	2	2	2	A. baumannii	A. baumannii	USA	NA
2857	UH12308	AYGJ00000000.1	2	2	2	2	2	2	2	2	A. baumannii	A. baumannii	USA	NA
2858	UH12408	AYGI00000000.1	2	2	2	2	2	2	2	2	A. baumannii	A. baumannii	USA	NA
2859	UH12808	AYGH00000000.1	2	2	2	2	2	2	2	2	A. baumannii	A. baumannii	USA	NA
2860	UH13908	AYGG00000000.1	2	2	2	2	2	2	2	2	A. baumannii	A. baumannii	USA	NA
2861	UH14508	AYGF00000000.1	2	2	2	2	2	2	2	2	A. baumannii	A. baumannii	USA	NA
2862	UH15208	AYGE00000000.1	2	2	2	2	2	2	2	2	A. baumannii	A. baumannii	USA	NA
2863	UH16008	AYGD00000000.1	2	2	2	2	2	2	2	2	A. baumannii	A. baumannii	USA	NA
2864	UH16108	AYGC00000000.1	2	2	2	2	2	2	2	2	A. baumannii	A. baumannii	USA	NA
2865	UH18608	AYGA00000000.1	2	2	2	2	2	2	2	2	A. baumannii	A. baumannii	USA	NA
2866	UH19908	AYFY00000000.1	2	2	2	2	2	2	2	2	A. baumannii	A. baumannii	USA	NA
2867	UH20108	AYFX00000000.1	2	2	2	2	2	2	2	2	A. baumannii	A. baumannii	USA	NA
2868	UH8907	AYEZ00000000.1	2	97	2	2	2	2	2	524	A. baumannii	A. baumannii	USA	NA
2869	UH2307	AYFU00000000.1	2	2	2	2	2	2	2	2	A. baumannii	A. baumannii	USA	NA
2870	UH8107	AYFD00000000.1	2	2	2	2	2	2	2	2	A. baumannii	A. baumannii	USA	NA
2871	UH8407	AYFC00000000.1	2	2	2	2	2	2	2	2	A. baumannii	A. baumannii	USA	NA
2872	UH8707	AYFB00000000.1	2	2	2	2	2	2	2	2	A. baumannii	A. baumannii	USA	NA
2873	UH8807	AYFA00000000.1	2	2	2	2	2	2	2	2	A. baumannii	A. baumannii	USA	NA
2875	UH9707	AYEX00000000.1	2	2	2	2	2	2	2	2	A. baumannii	A. baumannii	USA	NA
2876	UH9907	AYEW00000000.1	2	2	2	2	2	2	2	2	A. baumannii	A. baumannii	USA	NA
2881	UH5307	AYFO00000000.1	2	2	2	2	2	2	2	2	A. baumannii	A. baumannii	USA	NA
2882	UH5707	AYFN00000000.1	2	2	2	2	2	2	2	2	A. baumannii	A. baumannii	USA	NA
2883	UH6107	AYFM00000000.1	2	2	2	2	2	2	2	2	A. baumannii	A. baumannii	USA	NA
2884	UH6207	AYFL00000000.1	2	2	2	2	2	2	2	2	A. baumannii	A. baumannii	USA	NA
2886	UH7807	AYFF00000000.1	2	2	2	2	2	2	2	2	A. baumannii	A. baumannii	USA	NA
2887	CI77	AVOC00000000.1	2	2	2	2	2	2	2	2	A. baumannii	A. baumannii	Iraq	2005
2888	UH2107	AYFW00000000.1	2	2	2	2	2	2	2	2	A. baumannii	A. baumannii	USA	NA
2889	UH3807	AYFR00000000.1	2	2	2	2	2	2	2	2	A. baumannii	A. baumannii	USA	NA
2890	1247182	JEZF00000000.1	2	2	2	2	2	2	2	2	A. baumannii	A. baumannii	USA	NA
2893	1051176	JEZB00000000.1	2	2	2	2	2	2	2	2	A. baumannii	A. baumannii	USA	NA
2894	58452	JEZV00000000.1	2	2	2	2	2	2	2	2	A. baumannii	A. baumannii	USA	NA
2895	532413	JEZO00000000.1	2	2	2	2	2	2	2	2	A. baumannii	A. baumannii	USA	NA
2898	1526966	JEXV00000000.1	2	2	2	2	2	2	2	2	A. baumannii	A. baumannii	USA	NA
2900	1552865	JEXY00000000.1	2	2	2	2	2	2	2	2	A. baumannii	A. baumannii	USA	NA
2901	323408	JFCZ00000000.1	2	2	2	2	2	2	2	2	A. baumannii	A. baumannii	USA	NA
2902	1552389	JFCS00000000.1	2	2	2	2	2	2	2	2	A. baumannii	A. baumannii	USA	NA
2903	1488685	JFCT00000000.1	2	2	2	2	2	2	2	2	A. baumannii	A. baumannii	USA	NA
2904	825610	JFEZ00000000.1	2	2	2	2	2	2	2	2	A. baumannii	A. baumannii	USA	NA
2905	1207552	JFEC00000000.1	2	2	2	2	2	2	2	2	A. baumannii	A. baumannii	USA	NA
2906	273929	JFEO00000000.1	2	2	2	2	2	2	2	2	A. baumannii	A. baumannii	USA	NA
2907	23671	JFEN00000000.1	2	2	2	2	2	2	2	2	A. baumannii	A. baumannii	USA	NA
2908	145660	JFXU00000000.1	2	2	2	2	2	2	2	2	A. baumannii	A. baumannii	USA	NA
2909	339786	JFXO00000000.1	2	2	2	2	2	2	2	2	A. baumannii	A. baumannii	USA	NA
2910	70136	JFYK00000000.1	2	2	2	2	2	2	2	2	A. baumannii	A. baumannii	USA	NA
2911	730795	JFYB00000000.1	2	2	2	2	2	2	2	2	A. baumannii	A. baumannii	USA	NA
2912	1428368	JFXM00000000.2	2	2	2	2	2	2	2	2	A. baumannii	A. baumannii	USA	NA
2913	11126	JFWS00000000.1	2	2	2	2	2	2	2	2	A. baumannii	A. baumannii	USA	NA
2914	45002_6	JFUV00000000.1	2	2	2	2	2	2	2	2	A. baumannii	A. baumannii	USA	NA
2915	45002_7	JFUU00000000.1	2	2	2	2	2	2	2	2	A. baumannii	A. baumannii	USA	NA
2917	45002_5	JFUW00000000.1	2	2	2	2	2	2	2	2	A. baumannii	A. baumannii	USA	NA
2918	45002_10	JFUZ00000000.1	2	2	2	2	2	2	2	2	A. baumannii	A. baumannii	USA	NA
2919	45002_3	JFUY00000000.1	2	2	2	2	2	2	2	2	A. baumannii	A. baumannii	USA	NA
2920	45002_4	JFUX00000000.1	2	2	2	2	2	2	2	2	A. baumannii	A. baumannii	USA	NA
2921	16553_6	JHPI00000000.1	2	2	2	2	68	2	2	415	A. baumannii	A. baumannii	USA	NA
2922	16553_2	JHPL00000000.1	2	2	2	2	68	2	2	415	A. baumannii	A. baumannii	USA	NA
2923	16553_4	JHPJ00000000.1	2	2	2	2	68	2	2	415	A. baumannii	A. baumannii	USA	NA
2924	16553_3	JHPK00000000.1	2	2	2	2	68	2	2	415	A. baumannii	A. baumannii	USA	NA
2925	16553_10	JHPF00000000.1	2	2	2	2	68	2	2	415	A. baumannii	A. baumannii	USA	NA
2926	16553_9	JHPG00000000.1	2	2	2	2	68	2	2	415	A. baumannii	A. baumannii	USA	NA
2927	16553_8	JHPH00000000.1	2	2	2	2	68	2	2	415	A. baumannii	A. baumannii	USA	NA
2928	1539026	JMNH00000000.1	2	2	2	2	2	2	2	2	A. baumannii	A. baumannii	USA	NA
2932	1276470-132	JMOK00000000.1	2	2	2	2	2	2	2	2	A. baumannii	A. baumannii	USA	NA
2933	LY3	JDSX00000000.1	2	2	2	2	2	2	2	2	A. baumannii	NA	China	2013
2936	LY9	JDTD00000000.1	2	2	2	2	2	2	2	2	A. baumannii	A. baumannii	China	2013
2938	LY4	JDSY00000000.1	2	2	2	2	2	2	2	2	A. baumannii	A. baumannii	China	2013
2939	LY5	JDSZ00000000.1	2	2	2	2	2	2	2	2	A. baumannii	A. baumannii	China	2013
2940	TCM206	JMRW00000000.1	2	2	2	2	2	2	2	2	A. baumannii	A. baumannii	China	2012
2941	T25	JPKX00000000.1	2	2	2	2	2	2	2	2	A. baumannii	A. baumannii	Thailand	2010
2942	341	JQSD00000000.1	2	2	2	2	2	2	2	2	A. baumannii	A. baumannii	Malaysia	2013
2943	AB_2007-16-25-01-7	AMHI00000000.1	40	3	15	2	40	4	4	241	A. baumannii	A. baumannii	USA	2007
2944	AB_2007-16-27-01	AMHJ00000000.1	40	3	15	2	40	4	4	241	A. baumannii	A. baumannii	USA	2007
2945	AB_TG27339	AMIR00000000.1	40	3	15	2	40	4	4	241	A. baumannii	A. baumannii	USA	NA
2947	AB_TG2028	AMII00000000.1	1	1	1	2	65	1	5	406	A. baumannii	A. baumannii	USA	2012
2948	AB_TG2030	AMIJ00000000.1	1	1	1	2	65	1	5	406	A. baumannii	A. baumannii	USA	NA
2949	AB_TG2031	AMIK00000000.1	1	1	1	2	65	1	5	406	A. baumannii	A. baumannii	USA	NA
2950	TG22332	ASFY00000000.1	1	1	1	2	65	1	5	406	A. baumannii	A. baumannii	USA	NA
2952	TG22336	ASFZ00000000.1	1	1	1	2	65	1	5	406	A. baumannii	A. baumannii	USA	NA
2953	TG27295	ASGA00000000.1	1	1	1	2	65	1	5	406	A. baumannii	A. baumannii	USA	NA
2954	TG07725	ASEU00000000.1	1	1	1	2	65	1	5	406	A. baumannii	A. baumannii	USA	NA
2955	UH5107	AYFQ00000000.1	1	1	1	2	65	1	5	406	A. baumannii	A. baumannii	USA	NA
2957	AbH12o-A2	CP009534.1	26	2	2	2	29	4	5	79	A. baumannii	A. baumannii	USA	NA
2958	AB030	CP009257.1	26	2	2	2	29	4	5	79	A. baumannii	A. baumannii	Canada	NA
2959	AB_TG27343	AMIS00000000.1	26	72	2	2	29	4	5	422	A. baumannii	A. baumannii	USA	NA
2960	TG02011	ASES00000000.1	26	72	2	2	29	4	5	422	A. baumannii	A. baumannii	USA	NA
2964	UH22908	AYFV00000000.1	26	72	2	2	29	4	5	422	A. baumannii	A. baumannii	USA	2008
2965	UH6907	AYFJ00000000.1	26	72	2	2	29	4	5	422	A. baumannii	A. baumannii	USA	2007
2966	UH7607	AYFH00000000.1	26	72	2	2	29	4	5	422	A. baumannii	A. baumannii	USA	2007
2967	UH7907	AYFE00000000.1	26	72	2	2	29	4	5	422	A. baumannii	A. baumannii	USA	2007
2968	A33405	JPXZ00000000.1	26	72	2	2	29	4	5	422	A. baumannii	A. baumannii	Argentina	NA
2969	Naval-72	AMFI00000000.1	5	3	16	4	29	1	60	405	A. baumannii	A. baumannii	USA	2012
2970	EGD-HP18	AVST00000000.1	3	1	2	1	18	1	48	221	A. baumannii	A. baumannii	India	2012
2971	299505	JEWY00000000.1	12	77	7	2	15	4	5	508	A. baumannii	A. baumannii	USA	NA
2972	532279	JEYH00000000.1	3	2	2	1	9	4	14	519	A. baumannii	A. baumannii	USA	NA
2973	OIFC0162	AMFH00000000.1	1	52	2	2	67	4	5	412	A. baumannii	A. baumannii	USA	2003
2974	WC-348	AMZT00000000.1	1	52	2	2	67	4	5	412	A. baumannii	A. baumannii	Iraq	2008
2975	OIFC047	AMFW00000000.1	1	75	2	2	67	1	2	665	A. baumannii	A. baumannii	USA	2003
2976	110912	JEVZ00000000.2	5	2	39	2	3	1	5	499	A. baumannii	A. baumannii	USA	2014
2978	397971	JEYD00000000.1	5	2	39	2	3	1	5	499	A. baumannii	A. baumannii	USA	NA
2979	722310	JFCV00000000.1	5	2	39	2	3	1	5	499	A. baumannii	A. baumannii	USA	NA
2980	457946	JFET00000000.1	5	2	39	2	3	1	5	499	A. baumannii	A. baumannii	USA	NA
2981	607805	JFES00000000.1	5	2	39	2	3	1	5	499	A. baumannii	A. baumannii	USA	NA
2982	1195185_11	JFEB00000000.2	5	2	39	2	3	1	5	499	A. baumannii	A. baumannii	USA	NA
2983	1533268	JFEI00000000.1	5	2	39	2	3	1	5	499	A. baumannii	A. baumannii	USA	NA
2984	214216	JFXR00000000.1	5	2	39	2	3	1	5	499	A. baumannii	A. baumannii	USA	NA
2985	14216	JFXN00000000.1	5	2	39	2	3	1	5	499	A. baumannii	A. baumannii	USA	NA
2986	1170863	JFWT00000000.1	5	2	39	2	3	1	5	499	A. baumannii	A. baumannii	USA	NA
2987	1413735	JFWZ00000000.1	5	2	39	2	3	1	5	499	A. baumannii	A. baumannii	USA	NA
2988	1195185_80	JMOI00000000.1	5	2	39	2	3	1	5	499	A. baumannii	A. baumannii	USA	NA
2992	BR097	JNFY00000000.1	5	2	39	2	3	1	5	499	A. baumannii	A. baumannii	USA	NA
2993	BU310	JNFZ00000000.1	5	2	39	2	3	1	5	499	A. baumannii	A. baumannii	USA	NA
2994	ABBL099	JPDG00000000.1	5	2	39	2	3	1	5	499	A. baumannii	A. baumannii	USA	NA
2995	1419130	JEWL00000000.1	3	3	7	52	7	1	4	529	A. baumannii	A. baumannii	USA	2014
2996	233846	JMOG00000000.1	3	2	7	2	7	1	3	126	A. baumannii	A. baumannii	USA	NA
2997	NIPH 60	APPM00000000.1	8	1	14	3	12	1	13	34	A. baumannii	A. baumannii	Czech Republic	NA
2998	SDF	NC_010400.1	3	29	30	1	9	1	4	17	A. baumannii	A. baumannii	France	NA
3062	IOMTU433	AP014649.1	3	12	11	2	14	4	14	622	A. baumannii	A. baumannii	Nepal	2013
3063	NCGM 237	AP013357.1	2	2	2	2	2	2	2	2	A. baumannii	A. baumannii	Japan	2012
3064	6200	CP010397.1	5	2	4	1	3	4	4	464	A. baumannii	A. baumannii	Colombia	2012
3065	CSO1	HG977522.1	2	2	2	2	2	2	2	2	A. baumannii	A. baumannii	Unknown	NA
3066	CR17	HG977526.1	2	2	2	2	2	2	2	2	A. baumannii	A. baumannii	Unknown	NA
3067	A1	CP010781.1	1	1	1	1	5	1	1	1	A. baumannii	A. baumannii	UK	1982
3068	AB5075-UW	CP008706.1	1	1	1	1	5	1	1	1	A. baumannii	A. baumannii	USA	2008
3069	Ab04-mff	CP012006.1	1	3	2	1	4	4	4	10	A. baumannii	A. baumannii	Canada	2012
3070	D36	CP012952.1	1	1	1	1	5	1	2	81	A. baumannii	A. baumannii	Australia	2008
3071	XH386	CP010779.1	2	2	2	2	2	2	2	2	A. baumannii	A. baumannii	China	2014
3072	CIP70.10	LN865143.1	3	2	7	2	7	1	3	126	A. baumannii	A. baumannii	USA	1950
3073	KBN10P02143	CP013924.1	2	2	2	2	2	2	2	2	A. baumannii	A. baumannii	South Korea	2012
3170	YU-R612	CP014215.1	2	2	2	2	2	2	2	2	A. baumannii	A. baumannii	South Korea	2014
3171	XH860	CP014538.1	2	2	2	2	2	2	2	2	A. baumannii	A. baumannii	China	2009
3172	XH859	CP014539.1	2	2	2	2	2	2	2	2	A. baumannii	A. baumannii	China	2009
3173	XH857	CP014540.1	27	2	7	2	2	1	2	215	A. baumannii	A. baumannii	China	2010
3174	XH856	CP014541.1	2	2	2	2	2	2	2	2	A. baumannii	A. baumannii	China	2010
3175	XH858	CP014528.1	1	3	10	1	4	4	4	23	A. baumannii	A. baumannii	China	2010
3176	3207	CP015364.1	26	72	2	2	29	4	5	422	A. baumannii	A. baumannii	Mexico	2008
3177	Ab421_GEIH-2010	CP014266.1	26	2	2	2	29	4	5	79	A. baumannii	A. baumannii	Spain	2010
3178	TYTH-2	AGSQ00000000.1	2	2	2	2	2	2	2	2	A. baumannii	NA	Taiwan	2007
3301	151/1C		12	100	2	2	9	1	4	923	A. baumannii	A. baumannii	Poland	2013
3304	A134		1	4	2	2	7	1	2	216	A. baumannii	A. baumannii	Australia	2005
3305	A138		1	3	2	1	4	4	4	10	A. baumannii	A. baumannii	Australia	2005
3306	A140		3	2	2	2	3	4	28	77	A. baumannii	A. baumannii	Australia	2005
3307	A147		1	1	2	2	3	4	4	32	A. baumannii	A. baumannii	Australia	2007
3308	A155		1	3	2	1	4	4	4	10	A. baumannii	A. baumannii	Australia	2007
3309	A158		1	3	2	1	4	4	4	10	A. baumannii	A. baumannii	Australia	2007
3310	A159		1	3	2	1	4	4	4	10	A. baumannii	A. baumannii	Australia	2007
3311	A160		1	3	2	1	4	4	4	10	A. baumannii	A. baumannii	Australia	2008
3312	A161		1	3	2	1	4	4	4	10	A. baumannii	A. baumannii	Australia	2007
3313	A162		1	3	2	1	4	4	4	10	A. baumannii	A. baumannii	Australia	2008
3314	A163		1	3	2	1	4	4	4	10	A. baumannii	A. baumannii	Australia	2007
3315	A166B		12	100	2	2	9	1	4	923	A. baumannii	A. baumannii	Australia	2008
3316	A169		1	3	2	1	4	4	4	10	A. baumannii	A. baumannii	Australia	2008
3317	A170		1	3	2	1	4	4	4	10	A. baumannii	A. baumannii	Australia	2008
3318	A173		1	4	2	2	7	1	2	216	A. baumannii	A. baumannii	Australia	2009
3319	A174		12	37	2	2	3	2	14	267	A. baumannii	A. baumannii	Australia	2009
3320	A181		1	4	2	2	7	1	2	216	A. baumannii	A. baumannii	Australia	2010
3321	MSHR_A183		3	3	6	2	74	2	5	1225	A. baumannii	A. baumannii	Australia	2009
3322	A184		3	3	6	2	74	2	5	1225	A. baumannii	A. baumannii	Australia	2009
3323	A185		1	4	2	2	7	1	2	216	A. baumannii	A. baumannii	Australia	2010
3324	A186		1	3	2	1	4	4	4	10	A. baumannii	A. baumannii	Australia	2010
3325	A188		5	4	4	1	3	3	4	6	A. baumannii	A. baumannii	Australia	2010
3326	A189		3	1	5	3	29	2	3	654	A. baumannii	A. baumannii	Australia	2010
3327	MSHR_A192		26	2	2	1	43	82	5	1111		A. baumannii	Australia	2010
3328	A193		12	37	2	2	3	2	14	267	A. baumannii	A. baumannii	Australia	2010
3329	A196		1	3	2	1	4	4	4	10	A. baumannii	A. baumannii	Australia	2011
3330	A197		1	3	2	1	4	4	4	10	A. baumannii	A. baumannii	Australia	2011
3331	A198		1	3	2	1	4	4	4	10	A. baumannii	A. baumannii	Australia	2011
3332	A2		1	3	2	1	4	4	4	10	A. baumannii	A. baumannii	Australia	2000
3333	A200		13	4	2	3	6	1	16	837		A. baumannii	Australia	2011
3334	A202		1	3	2	1	4	4	4	10	A. baumannii	A. baumannii	Australia	2011
3335	MSHR_A203		1	175	2	2	13	4	2	1227	A. baumannii	A. baumannii	Australia	2011
3336	A204		1	3	2	1	4	4	4	10	A. baumannii	A. baumannii	Australia	2011
3337	A205		6	1	2	4	51	4	5	280	A. baumannii	A. baumannii	Australia	2011
3338	A215		1	3	2	1	4	4	4	10	A. baumannii	A. baumannii	Australia	2012
3339	A217		1	3	2	1	4	4	4	10	A. baumannii	A. baumannii	Australia	2011
3340	A219		3	1	7	1	7	1	4	424	A. baumannii	A. baumannii	Australia	2012
3341	A221		1	3	2	1	4	4	4	10	A. baumannii	A. baumannii	Australia	2012
3342	A223		1	3	2	1	4	4	4	10	A. baumannii	A. baumannii	Australia	2013
3343	A224		1	3	2	1	4	4	4	10	A. baumannii	A. baumannii	Australia	2013
3344	A225		1	3	2	1	4	4	4	10	A. baumannii	A. baumannii	Australia	2014
3345	A226		1	3	2	1	4	4	4	10	A. baumannii	A. baumannii	Australia	2014
3346	A230		26	4	2	2	9	1	5	109	A. baumannii	A. baumannii	Australia	2014
3347	A232		1	3	2	1	4	4	4	10	A. baumannii	A. baumannii	Australia	2014
3348	A234		1	3	2	1	4	4	4	10	A. baumannii	A. baumannii	Australia	2014
3349	A237		1	3	2	1	4	4	4	10	A. baumannii	A. baumannii	Australia	2015
3350	A240		1	3	2	1	4	4	4	10	A. baumannii	A. baumannii	Australia	2015
3352	A245		1	3	2	1	4	4	4	10	A. baumannii	A. baumannii	Australia	2015
3353	A246		3	2	2	2	3	4	4	374	A. baumannii	A. baumannii	Australia	2016
3354	A3		1	3	2	1	4	4	4	10	A. baumannii	A. baumannii	Australia	2000
3355	MSHR_A4		3	2	148	1	51	1	5	1230	A. baumannii	A. baumannii	Australia	2000
3356	A5		5	2	39	2	3	1	5	499	A. baumannii	A. baumannii	Australia	2000
3357	MSHR_A53		1	1	7	1	7	2	1	1224	A. baumannii	A. baumannii	Australia	2001
3358	MSHR_A54		13	5	40	1	42	1	16	1223	A. baumannii	A. baumannii	Australia	2001
3359	A55		1	3	2	1	4	4	4	10	A. baumannii	A. baumannii	Australia	1998
3360	A57		1	3	2	1	4	4	4	10	A. baumannii	A. baumannii	Australia	1997
3361	A58		1	3	2	1	4	4	4	10	A. baumannii	A. baumannii	Australia	1998
3362	A6		1	3	2	1	4	4	4	10	A. baumannii	A. baumannii	Australia	2001
3363	A62		1	1	1	1	5	1	1	1	A. baumannii	A. baumannii	Australia	2002
3364	MSHR_A68		25	3	2	2	4	4	4	1228	A. baumannii	A. baumannii	Australia	2002
3365	A7		1	3	2	1	4	4	4	10	A. baumannii	A. baumannii	Australia	2001
3366	MSHR_A8		155	177	6	2	4	1	5	1229	A. baumannii	A. baumannii	Australia	1994
3367	A81		12	3	6	2	5	1	3	1226	A. baumannii	A. baumannii	Australia	2003
3368	MSHR_A82		12	3	6	2	5	1	3	1226	A. baumannii	A. baumannii	Australia	2003
3369	A89		3	4	2	2	7	1	2	203	A. baumannii	A. baumannii	Australia	2002
3370	A9		1	4	2	2	7	1	2	216	A. baumannii	A. baumannii	Australia	1995
3371	A93		1	3	2	1	4	4	4	10	A. baumannii	A. baumannii	Australia	2001
3372	A96		26	2	2	1	43	4	5	141	A. baumannii	A. baumannii	Australia	2003
3373	156/2C		1	2	2	5	141	6	2	926	A. baumannii	A. baumannii	Poland	2013
3386	SUl21-2		40	16	2	2	5	1	3	936	A. baumannii	A. baumannii	Germany	2016
3388	Gänse Ei-1		1	100	2	76	9	1	52	938	A. baumannii	A. baumannii	Germany	2016
3389	Gänsemehl-2		3	3	7	26	7	1	4	138	A. baumannii	A. baumannii	Germany	2016
3394	LoGeIst3-1		12	100	2	2	9	1	52	821		A. baumannii	Germany	2015
3662	7962		40	3	56	2	73	1	63	458	A. baumannii	A. baumannii	Brazil	2010
3790	MD-CRE041-MD-M05329		2	2	2	2	2	2	148	1154		A. baumannii	USA	2017
3839	ACIN00149		3	9	3	2	71	1	9	1190	A. baumannii	A. baumannii	USA	2016
3840	ACIN00151		41	60	13	1	5	4	14	342	A. baumannii	A. baumannii	USA	2016
3842	ACIN00176		1	15	2	5	11	4	14	1191	A. baumannii	A. baumannii	USA	2017
3878	NCIMB8209	CP028138	1	4	2	2	7	58	2	1197	A. baumannii	A. baumannii	USA	1943
3896	5080		3	3	168	5	3	1	14	1231	A. baumannii	A. baumannii	Italy	2017
3897	5081		3	3	168	5	3	1	14	1231	A. baumannii	A. baumannii	Italy	2017
4042	AB18PR065	RZNI00000000	3	3	16	1	13	1	15	1303		A. baumannii	China	2018
4045	CRAB-GPS-06		1	1	1	1	5	1	2	81	A. baumannii	A. baumannii	Germany	2004
4047	CRAB-GPS-05		1	1	1	1	5	1	1	1	A. baumannii	A. baumannii	Germany	2008
4049	CRAB-GPS-10		1	1	1	1	5	1	1	1	A. baumannii	A. baumannii	France	2008
4050	CRAB-GPS-11		2	2	2	2	2	2	2	2	A. baumannii	A. baumannii	Germany	2007
4051	CRAB-GPS-28		2	2	2	2	2	2	2	2	A. baumannii	A. baumannii	Greece	2012
4052	CRAB-GPS-29		2	2	2	2	2	2	2	2	A. baumannii	A. baumannii	Greece	NA
4053	CRAB-GPS-47		2	2	2	2	2	2	2	2	A. baumannii	A. baumannii	Greece	1995
4054	CRAB-GPS-48		1	1	1	1	5	1	1	1	A. baumannii	A. baumannii	Italy	2004
4127	CRE341/2015		3	3	2	4	7	2	4	25	A. baumannii	A. baumannii	Malaysia	2015
4130	1312671		2	2	2	2	2	2	2	2	A. baumannii	A. baumannii	USA	NA
4131	2018-12-18		2	2	2	2	2	2	2	2	A. baumannii	A. baumannii	USA	NA
4212	ACB003		3	3	2	4	5	4	63	1386		A. baumannii	Italy	2018
4430	1702649		2	2	2	2	2	2	2	2	A. baumannii	A. baumannii	USA	2017
4431	1600972		27	2	7	2	2	1	2	215	A. baumannii	A. baumannii	USA	2014
4432	1501103		2	2	2	2	2	2	2	2	A. baumannii	A. baumannii	USA	2015
4433	1601174		2	2	2	2	2	2	2	2	A. baumannii	A. baumannii	USA	2015
4434	ACE-JSC-ALP-101066		3	3	19	25	5	2	5	1429		A. baumannii	Albania	2016
4440	1601108		2	2	2	2	2	2	2	2	A. baumannii	A. baumannii	USA	2015
4444	ABAY12003	QHFH00000000	2	2	2	2	2	2	2	2	A. baumannii	A. baumannii	South Korea	2012
4445	ABAY13017	QHEA00000000	2	2	2	2	2	2	2	2	A. baumannii	A. baumannii	South Korea	2013
4496	TG22158	GCF_003948495.1	3	3	2	2	3	1	29	1436		A. baumannii	USA	2010
4497	TG69784	GCF_003948835.1	3	3	7	108	7	1	5	1437		A. baumannii	USA	2013
4498	TG22162	GCF_003948775.1	3	8	2	2	226	1	14	1438		A. baumannii	USA	2010
4513	503/16		6	6	8	103	3	5	4	1447		A. baumannii	Brazil	2016
4514	545/16		3	3	2	4	7	114	4	1448		A. baumannii	Brazil	2016
4515	CRAb-29801		1	227	1	2	65	1	5	1562		A. baumannii	USA	2018
4516	CRAb-18021		2	228	2	2	2	2	2	1573	A. baumannii	A. baumannii	USA	2017
4658	01__31_16	SAMN14911831	1	1	1	1	5	1	1	1	A. baumannii	A. baumannii	Brazil	2016
4661	04__546_16	SAMN14911834	1	1	1	1	5	1	1	1	A. baumannii	A. baumannii	Brazil	2016
4662	05__763_16	SAMN14911835	3	3	2	4	7	2	4	25	A. baumannii	A. baumannii	Brazil	2016
4663	06__915_16	SAMN14911836	26	2	2	2	29	4	5	79	A. baumannii	A. baumannii	Brazil	2016
4665	08__ID_548_17	SAMN14911838	1	1	1	1	5	1	1	1	A. baumannii	A. baumannii	Brazil	2017
4666	09__67_16	SAMN14911839	6	6	8	2	3	5	4	15	A. baumannii	A. baumannii	Brazil	2016
4667	11__478_16	SAMN14911840	26	2	2	2	29	4	5	79	A. baumannii	A. baumannii	Brazil	2016
4669	13__767_16	SAMN14911842	6	6	8	2	3	5	4	15	A. baumannii	A. baumannii	Brazil	2016
4670	14__916_16	SAMN14911843	27	5	7	1	7	1	4	151	A. baumannii	A. baumannii	Brazil	2016
4671	16__006	SAMN14911844	3	1	1	1	5	1	1	20	A. baumannii	A. baumannii	Brazil	2008
4673	18__261_16	SAMN14911846	6	6	8	2	3	5	4	15	A. baumannii	A. baumannii	Brazil	2016
4674	19__479_16	SAMN14911847	6	6	8	2	3	5	4	15	A. baumannii	A. baumannii	Brazil	2016
4675	20__548_16	SAMN14911848	1	1	1	1	5	1	1	1	A. baumannii	A. baumannii	Brazil	2016
4676	21__768_16	SAMN14911849	3	3	2	4	7	2	4	25	A. baumannii	A. baumannii	Brazil	2016
4677	22__917_16	SAMN14911850	26	2	2	2	29	4	5	79	A. baumannii	A. baumannii	Brazil	2016
4678	23__192_17	SAMN14911851	1	1	1	1	5	1	1	1	A. baumannii	A. baumannii	Brazil	2017
4679	24__066	SAMN14911852	1	1	1	1	5	1	1	1	A. baumannii	A. baumannii	Brazil	2013
4680	25__101_16	SAMN14911853	1	1	1	1	5	1	1	1	A. baumannii	A. baumannii	Brazil	2016
4681	26__300_16	SAMN14911854	1	1	1	1	5	1	1	1	A. baumannii	A. baumannii	Brazil	2016
4682	27__482_16	SAMN14911855	1	1	1	1	5	1	1	1	A. baumannii	A. baumannii	Brazil	2016
4683	28__550_16	SAMN14911856	1	1	1	1	5	1	1	1	A. baumannii	A. baumannii	Brazil	2016
4686	31__276_17	SAMN14911859	3	3	2	4	7	2	4	25	A. baumannii	A. baumannii	Brazil	2017
4687	33__156_16	SAMN14911860	3	2	2	2	2	4	5	163	A. baumannii	A. baumannii	Brazil	2016
4688	34__359_16	SAMN14911861	6	6	8	2	3	5	4	15	A. baumannii	A. baumannii	Brazil	2016
4689	35__483_16	SAMN14911862	6	6	8	2	3	5	4	15	A. baumannii	A. baumannii	Brazil	2016
4690	36__563_16	SAMN14911863	1	1	1	1	5	1	1	1	A. baumannii	A. baumannii	Brazil	2016
4691	38__928_16	SAMN14911864	6	6	8	2	3	5	4	15	A. baumannii	A. baumannii	Brazil	2016
4692	41__168_16	SAMN14911865	26	2	2	2	29	4	5	79	A. baumannii	A. baumannii	Brazil	2016
4693	42__366_16	SAMN14911866	1	1	1	1	5	1	1	1	A. baumannii	A. baumannii	Brazil	2016
4694	43__484_16	SAMN14911867	26	6	2	2	29	4	5	730	A. baumannii	A. baumannii	Brazil	2016
4695	44__572_16	SAMN14911868	26	2	2	2	29	4	5	79	A. baumannii	A. baumannii	Brazil	2016
4696	45__808_16	SAMN14911869	26	2	2	2	29	4	5	79	A. baumannii	A. baumannii	Brazil	2016
4697	46__961_16	SAMN14911870	26	2	2	2	29	4	5	79	A. baumannii	A. baumannii	Brazil	2016
4698	47__319_17	SAMN14911871	1	1	1	1	5	1	1	1	A. baumannii	A. baumannii	Brazil	2017
4699	48__070	SAMN14911872	3	3	2	4	7	2	4	25	A. baumannii	A. baumannii	Brazil	2013
4700	49__209_16	SAMN14911873	6	6	8	2	3	5	4	15	A. baumannii	A. baumannii	Brazil	2016
4701	50__372_16	SAMN14911874	3	3	2	4	7	2	4	25	A. baumannii	A. baumannii	Brazil	2016
4702	51__494_16	SAMN14911875	1	1	1	1	5	1	1	1	A. baumannii	A. baumannii	Brazil	2016
4703	52__600_16	SAMN14911876	3	3	6	2	3	1	5	49	A. baumannii	A. baumannii	Brazil	2016
4704	53__830_16	SAMN14911877	26	2	2	2	29	4	5	79	A. baumannii	A. baumannii	Brazil	2016
4705	54__966_16	SAMN14911878	1	1	1	1	5	1	1	1	A. baumannii	A. baumannii	Brazil	2016
4706	55__060	SAMN14911879	6	6	8	2	3	5	4	15	A. baumannii	A. baumannii	Brazil	2012
4707	57__211_16	SAMN14911880	3	3	2	4	7	2	4	25	A. baumannii	A. baumannii	Brazil	2016
4708	58__397_16	SAMN14911881	26	2	2	2	29	4	5	79	A. baumannii	A. baumannii	Brazil	2016
4709	59__503_16	SAMN14911882	6	6	8	103	3	5	4	1447		A. baumannii	Brazil	2016
4710	60__606_16	SAMN14911883	6	6	8	2	3	5	4	15	A. baumannii	A. baumannii	Brazil	2016
4712	62__26_17	SAMN14911885	1	1	1	1	5	1	1	1	A. baumannii	A. baumannii	Brazil	2017
4714	65__212_16	SAMN14911887	3	3	2	4	7	2	4	25	A. baumannii	A. baumannii	Brazil	2016
4715	66__398_16	SAMN14911888	26	2	2	2	29	4	5	79	A. baumannii	A. baumannii	Brazil	2016
4716	68__630_16	SAMN14911889	1	1	1	1	5	1	1	1	A. baumannii	A. baumannii	Brazil	2016
4717	69__872_16	SAMN14911890	3	3	2	4	7	2	4	25	A. baumannii	A. baumannii	Brazil	2016
4720	73__213_16	SAMN14911893	26	2	2	2	29	4	5	79	A. baumannii	A. baumannii	Brazil	2016
4721	74__399_16	SAMN14911894	6	6	8	2	3	5	4	15	A. baumannii	A. baumannii	Brazil	2016
4724	77__886_16	SAMN14911897	3	3	2	4	7	2	4	25	A. baumannii	A. baumannii	Brazil	2016
4725	80__ID_207_18	SAMN14911898	3	3	2	4	7	2	4	25	A. baumannii	A. baumannii	Brazil	2018
4727	82__403_16	SAMN14911900	26	2	2	2	29	4	5	79	A. baumannii	A. baumannii	Brazil	2016
4728	86__162_17	SAMN14911901	26	6	2	2	29	4	5	730	A. baumannii	A. baumannii	Brazil	2017
4729	87__053	SAMN14911902	6	6	8	2	3	5	4	15	A. baumannii	A. baumannii	Brazil	2012
4730	89__229_16	SAMN14911903	1	1	1	1	5	1	1	1	A. baumannii	A. baumannii	Brazil	2016
4731	90__461_16	SAMN14911904	26	2	2	2	29	4	5	79	A. baumannii	A. baumannii	Brazil	2016
4732	91__545_16	SAMN14911905	3	3	2	4	7	114	4	1448		A. baumannii	Brazil	2016
4733	92__697_16	SAMN14911906	6	6	8	2	3	5	4	15	A. baumannii	A. baumannii	Brazil	2016
4735	94__180_17	SAMN14911908	26	2	2	2	29	4	5	79	A. baumannii	A. baumannii	Brazil	2017
4745	CriePir307		8	1	16	3	6	2	3	1487	A. baumannii	A. baumannii	Russia	2019
4999	AB0003		2	2	2	2	2	2	2	2	A. baumannii	A. baumannii	Singapore	NA
5000	AB0037		1	2	2	2	2	2	2	98	A. baumannii	A. baumannii	Singapore	NA
5001	AB0155		2	2	2	2	2	2	2	2	A. baumannii	A. baumannii	Singapore	NA
5002	AB0236		2	2	2	2	2	2	2	2	A. baumannii	NA	Singapore	NA
5003	AB0315		1	3	2	1	4	4	4	10	A. baumannii	A. baumannii	Singapore	NA
5004	AB0317		26	2	2	1	43	4	5	141	A. baumannii	A. baumannii	Singapore	NA
5005	AB0343		3	2	2	2	3	4	28	77	A. baumannii	A. baumannii	Singapore	NA
5007	AB0365		1	2	2	1	5	1	1	94	A. baumannii	A. baumannii	Singapore	NA
5008	AB0395		2	2	2	2	2	2	2	2	A. baumannii	A. baumannii	Singapore	NA
5009	AB0404		2	2	2	2	2	2	2	2	A. baumannii	A. baumannii	Singapore	NA
5010	AB0533		2	2	2	2	2	2	2	2	A. baumannii	A. baumannii	Singapore	NA
5011	AB0536		2	2	2	2	2	2	2	2	A. baumannii	A. baumannii	Singapore	NA
5014	AB0720		2	2	2	2	2	2	2	2	A. baumannii	A. baumannii	Singapore	NA
5015	AB0745		1	1	1	1	5	1	1	1	A. baumannii	A. baumannii	Singapore	NA
5016	AB0866		2	2	2	2	2	2	2	2	A. baumannii	A. baumannii	Singapore	NA
5017	AB0871		2	2	2	2	104	2	4	571	A. baumannii	A. baumannii	Singapore	NA
5018	AB0922		2	2	2	2	2	2	2	2	A. baumannii	A. baumannii	Singapore	NA
5019	AB0964		5	2	4	1	3	3	4	85	A. baumannii	A. baumannii	Singapore	NA
5051	ab20A1		40	3	2	2	4	35	4	294	A. baumannii	A. baumannii	China	2020
5076	FDAARGOS_540	NZ_CP033754.1	1	4	5	3	6	2	3	1542		A. baumannii	USA	2018
5077	7847	NZ_CP023031.1	2	2	2	2	2	129	2	1544		A. baumannii	USA	2008
5078	ABNIH28	NZ_CP026125.1	3	4	2	2	7	1	4	1543		A. baumannii	USA	2016
5079	B8300	NZ_CP021347.1	246	3	5	26	6	2	3	1549		A. baumannii	India	2015
5080	B8342	NZ_CP021342.1	3	1	7	5	3	1	4	1545		A. baumannii	India	2014
5081	BAL062	NZ_LT594095.1	2	226	2	2	2	2	2	1550		A. baumannii	UK	2014
5082	CA-17	NZ_CP012587.1	3	3	15	5	71	1	36	1546		A. baumannii	Australia	2010
5083	E47	NZ_CP042556.1	13	3	7	3	7	1	16	1547		A. baumannii	Australia	2013
5085	WP8-W18-ESBL-11	NZ_AP022238.1	3	2	2	2	3	1	4	1548		A. baumannii	Japan	2018
5095	DETAB-P2	CP047973	3	3	7	26	7	1	4	138	A. baumannii	A. baumannii	China	2019
5096	DETAB-E227		3	3	2	79	3	4	4	1554		A. baumannii	China	2019
5138	ATCC 19606T	CP046654.1	3	2	2	7	9	1	5	52	A. baumannii	A. baumannii	The Netherlands	NA
5151	ARLG-6385	GCA_014881165.1	1	227	1	2	65	1	5	1562		A. baumannii	USA	2018
5152	ARLG-6315	GCA_014881465.1	2	228	2	2	2	2	2	1573	A. baumannii	A. baumannii	USA	2017
5163	020411	JABJTN000000000	2	2	2	2	2	2	2	2	A. baumannii	A. baumannii	China	2013
5165	030141	JABJTL000000000	2	2	2	2	2	2	2	2	A. baumannii	A. baumannii	China	2014
5166	030211	JABJTK000000000	2	2	2	2	2	2	2	2	A. baumannii	A. baumannii	China	2014
5167	030231	JABJTJ000000000	2	2	2	2	2	2	2	2	A. baumannii	A. baumannii	China	2014
5169	050211	JABJTH000000000	2	2	2	2	2	2	2	2	A. baumannii	A. baumannii	China	2013
5170	050411	JABJTG000000000	2	2	2	2	2	2	2	2	A. baumannii	A. baumannii	China	2013
5194	160098	JABJSI000000000	2	2	2	2	2	2	2	2	A. baumannii	A. baumannii	China	2016
5195	160152	JABJSH000000000	2	2	2	2	2	2	2	2	A. baumannii	A. baumannii	China	2016
5196	161381	JABJSG000000000	2	2	2	2	2	2	2	2	A. baumannii	A. baumannii	China	2016
5197	161382	JABJSF000000000	2	2	2	2	2	2	2	2	A. baumannii	A. baumannii	China	2016
5198	161600	JABJSE000000000	1	2	2	2	5	1	14	40	A. baumannii	A. baumannii	China	2016
5199	161636	JABJSD000000000	2	2	2	2	2	2	2	2	A. baumannii	A. baumannii	China	2016
5200	161988	JABJSC000000000	2	2	2	2	2	2	2	2	A. baumannii	A. baumannii	China	2016
5201	162456	JABJSB000000000	2	2	2	2	2	2	2	2	A. baumannii	A. baumannii	China	2016
5202	162487	JABJSA000000000	2	2	2	2	2	2	2	2	A. baumannii	A. baumannii	China	2016
5204	163001	JABJRY000000000	2	2	2	2	2	2	2	2	A. baumannii	A. baumannii	China	2016
5205	163453	JABJRX000000000	2	2	2	2	2	2	2	2	A. baumannii	A. baumannii	China	2016
5206	163560	JABJRW000000000	2	2	2	2	2	2	2	2	A. baumannii	A. baumannii	China	2016
5207	163561	JABJRV000000000	2	2	2	2	2	2	2	2	A. baumannii	A. baumannii	China	2016
5208	163563	JABJRU000000000	2	2	2	2	2	2	2	2	A. baumannii	A. baumannii	China	2016
5209	170340	JABJRT000000000	2	2	2	2	2	2	2	2	A. baumannii	A. baumannii	China	2017
5210	170428	JABJRS000000000	2	2	2	2	2	2	2	2	A. baumannii	A. baumannii	China	2017
5211	170714	JABJRR000000000	8	1	5	26	6	2	3	1137		A. baumannii	China	2017
5212	170876	JABJRQ000000000	3	3	6	2	3	1	5	49	A. baumannii	A. baumannii	China	2017
5213	171938	JABJRP000000000	3	4	2	2	9	1	5	763		A. baumannii	China	2017
5214	172188	JABJRO000000000	1	2	2	2	3	1	2	36	A. baumannii	A. baumannii	China	2017
5215	172286	JABJRN000000000	2	2	2	2	2	2	2	2	A. baumannii	A. baumannii	China	2017
5216	172315	JABJRM000000000	1	3	10	1	4	4	4	23	A. baumannii	A. baumannii	China	2017
5218	172985	JABJRK000000000	2	2	2	2	2	2	2	2	A. baumannii	A. baumannii	China	2017
5219	173005	JABJRJ000000000	2	2	2	2	2	2	2	2	A. baumannii	A. baumannii	China	2017
5220	173011	JABJRI000000000	13	4	40	1	42	1	16	142	A. baumannii	A. baumannii	China	2017
5221	173189	JABJRH000000000	2	2	2	2	2	2	2	2	A. baumannii	A. baumannii	China	2017
5222	173329	JABJRG000000000	2	2	2	2	2	2	2	2	A. baumannii	A. baumannii	China	2017
5223	173625	JABJRF000000000	2	2	2	2	2	2	2	2	A. baumannii	A. baumannii	China	2017
5224	173762	JABJRE000000000	3	3	16	1	13	1	1	106	A. baumannii	A. baumannii	China	2017
5259	A1823		3	3	3	4	7	4	4	113	A. baumannii	A. baumannii	Egypt	2018
5262	020111	JABJTO000000000	2	2	2	2	2	2	2	2	A. baumannii	A. baumannii	China	2013
5264	030111	JABJTM000000000	2	2	2	2	2	2	2	2	A. baumannii	A. baumannii	China	2014
5268	050111	JABJTI000000000	2	2	2	2	2	2	2	2	A. baumannii	A. baumannii	China	2013
5271	050711	JABJTF000000000	2	2	2	2	2	2	2	2	A. baumannii	A. baumannii	China	2013
5272	051211	JABJTE000000000	2	2	2	2	2	2	2	2	A. baumannii	A. baumannii	China	2014
5273	070211	JABJTD000000000	2	2	2	2	2	2	2	2	A. baumannii	A. baumannii	China	2014
5274	070311	JABJTC000000000	2	2	2	2	2	2	2	2	A. baumannii	A. baumannii	China	2014
5275	070411	JABJTB000000000	2	2	2	2	2	2	2	2	A. baumannii	A. baumannii	China	2014
5276	080112	JABJTA000000000	2	2	2	2	2	2	2	2	A. baumannii	A. baumannii	China	2013
5277	080311	JABJSZ000000000	2	2	2	2	2	2	2	2	A. baumannii	A. baumannii	China	2013
5278	080411	JABJSY000000000	2	2	2	2	2	2	2	2	A. baumannii	A. baumannii	China	2014
5279	080511	JABJSX000000000	2	2	2	2	2	2	2	2	A. baumannii	A. baumannii	China	2014
5280	080711	JABJSW000000000	2	2	2	2	2	2	2	2	A. baumannii	A. baumannii	China	2014
5281	090211	JABJSV000000000	2	2	2	2	2	2	2	2	A. baumannii	A. baumannii	China	2014
5282	090311	JABJSU000000000	2	2	2	2	2	2	2	2	A. baumannii	A. baumannii	China	2014
5283	090342	JABJST000000000	2	2	2	2	2	2	2	2	A. baumannii	A. baumannii	China	2014
5284	090351	JABJSS000000000	2	2	2	2	2	2	2	2	A. baumannii	A. baumannii	China	2014
5285	120211	JABJSR000000000	2	2	2	2	2	2	2	2	A. baumannii	A. baumannii	China	2014
5286	130311	JABJSQ000000000	2	2	2	2	2	2	2	2	A. baumannii	A. baumannii	China	2014
5287	130411	JABJSP000000000	2	2	2	2	2	2	2	2	A. baumannii	A. baumannii	China	2014
5288	130711	JABJSO000000000	2	2	2	2	2	2	2	2	A. baumannii	A. baumannii	China	2014
5289	130811	JABJSN000000000	2	2	2	2	2	2	2	2	A. baumannii	A. baumannii	China	2014
5290	130911	JABJSM000000000	2	2	2	2	2	2	2	2	A. baumannii	A. baumannii	China	2014
5291	131111	JABJSL000000000	2	2	2	2	2	2	2	2	A. baumannii	A. baumannii	China	2014
5292	131211	JABJSK000000000	2	2	2	2	2	2	2	2	A. baumannii	A. baumannii	China	2014
5293	160058	JABJSJ000000000	2	2	2	2	2	2	2	2	A. baumannii	A. baumannii	China	2016
5407	S3d12_S10		51	3	2	5	4	1	4	1618		A. baumannii	Saudi Arabia	2016
5410	CPO20190206		40	3	7	2	40	4	4	164	A. baumannii	A. baumannii	Denmark	2019
6115	F99	SAMN16659953	1	1	1	2	3	1	1	1853		A. baumannii	Israel	2013
6116	E437	SAMN16659855	1	1	1	2	3	1	1	1853		A. baumannii	Israel	2016
6117	F447	SAMN16659932	1	1	1	2	3	1	1	1853		A. baumannii	Israel	2016
6248	IHIT22647		26	3	2	52	15	4	5	1729		A. baumannii	Germany	2013
6251	IHIT27297		1	16	9	1	42	1	14	1732		A. baumannii	Germany	2014
6254	IHIT30014		3	2	141	2	71	1	5	1735		A. baumannii	Germany	2015
6256	IHIT30088		1	3	7	4	7	4	2	1737		A. baumannii	Germany	2015
6257	IHIT30528		3	1	18	5	71	143	36	1738		A. baumannii	Germany	2015
6261	IHIT36713		25	3	7	2	4	1	3	1742		A. baumannii	Germany	2018
6262	IHIT40077		3	3	2	2	111	4	4	1743		A. baumannii	Germany	2019
6263	IHIT40220		25	3	2	2	4	9	3	1744		A. baumannii	Germany	2019
6264	aba-120		3	3	5	1	13	1	1	1749		A. baumannii	China	2018
6265	aba-155		3	3	5	2	3	1	4	1750		A. baumannii	China	2018
6266	aba-448		1	2	2	2	5	1	1	1641		A. baumannii	China	2019
6270	A7057		3	144	255	2	3	1	4	1647		A. baumannii	China	2007
6272	A8061		288	2	2	2	2	2	2	1644		A. baumannii	China	2016
6273	A8062		288	2	2	2	2	2	2	1644		A. baumannii	China	2016
6274	A9065		289	2	2	2	5	1	5	1649		A. baumannii	China	2006
6275	A9145		2	245	2	2	2	2	2	1645		A. baumannii	China	2015
6276	A6148		2	2	2	2	2	2	2	2	A. baumannii	A. baumannii	China	2014
6277	A7018		3	4	2	2	7	1	2	203	A. baumannii	A. baumannii	China	2004
6278	A7037		3	4	2	2	7	1	2	203	A. baumannii	A. baumannii	China	2005
6284	A7092		1	3	2	2	4	1	2	1642		A. baumannii	China	2011
6288	A8030		2	2	2	2	2	2	2	2	A. baumannii	A. baumannii	China	2016
6290	A8080		3	4	2	2	7	1	2	203	A. baumannii	A. baumannii	China	2016
6293	A9023		2	2	2	2	2	2	2	2	A. baumannii	A. baumannii	China	2003
6294	A9046		3	4	2	2	7	1	2	203	A. baumannii	A. baumannii	China	2005
6297	A9075		1	2	2	2	5	1	14	40	A. baumannii	A. baumannii	China	2007
6298	A9082		2	2	2	2	2	2	2	2	A. baumannii	A. baumannii	China	2007
6299	A9083		12	3	15	2	40	1	4	1648		A. baumannii	China	2007
6300	A9084		12	3	15	2	40	1	4	1648		A. baumannii	China	2008
6301	A9095		3	5	65	1	7	1	4	459	A. baumannii	A. baumannii	China	2008
6302	A9117		3	3	16	1	13	1	1	106	A. baumannii	NA	China	2009
6304	A9126		8	1	14	3	12	1	13	34	A. baumannii	A. baumannii	China	2014
6305	A9159		1	3	10	1	2	4	4	256	A. baumannii	A. baumannii	China	2015
6306	A7033		1	2	2	2	5	1	1	1641		A. baumannii	China	2005
6307	A8044		3	5	7	1	7	1	4	33	A. baumannii	A. baumannii	China	2016
6308	A8050		3	5	2	1	7	1	4	284	A. baumannii	A. baumannii	China	2016
6309	A8015		1	3	2	1	4	4	4	10	A. baumannii	A. baumannii	China	2016
6310	A6035		40	3	6	2	102	4	2	1646		A. baumannii	China	2006
6311	A6047		3	1	7	1	7	2	4	193	A. baumannii	A. baumannii	China	2005
6312	A7019		1	53	3	2	62	1	5	1650		A. baumannii	China	2004
6313	A7024		8	1	5	26	6	2	3	1137		A. baumannii	China	2004
6314	A7030		27	2	2	2	7	1	5	266	A. baumannii	A. baumannii	China	2006
6315	A8001		3	5	7	1	7	1	4	33	A. baumannii	A. baumannii	China	2016
6316	A8028		3	1	16	2	13	1	15	1654		A. baumannii	China	2016
6317	A9016		1	2	2	2	5	1	14	40	A. baumannii	A. baumannii	China	2003
6318	A9018		3	4	6	1	29	4	5	1651		A. baumannii	China	2003
6319	A9033		8	1	5	26	13	2	3	1136		A. baumannii	China	2004
6320	A9045		1	2	2	2	5	1	14	40	A. baumannii	A. baumannii	China	2005
6321	A9160		1	1	2	3	29	1	2	1643		A. baumannii	China	2015
6322	A9167		3	3	2	1	75	4	5	1653		A. baumannii	China	2015
6327	A7076		1	3	2	2	40	4	5	1652		A. baumannii	China	2009
6328	A8006		1	3	10	1	4	1	4	1512		A. baumannii	China	2016
6573	G18255178		2	2	2	2	2	2	2	2	A. baumannii	A. baumannii	India	2016
6574	G18255905		1	1	1	1	5	1	1	1	A. baumannii	A. baumannii	India	2016
6576	G18255915		2	2	2	2	2	2	2	2	A. baumannii	A. baumannii	India	2017
6577	G18255951		1	1	2	1	5	1	1	623	A. baumannii	A. baumannii	India	2016
6578	G20250459		2	2	2	2	2	2	2	2	A. baumannii	A. baumannii	India	2018
6579	G20250656		3	12	11	2	14	4	14	622	A. baumannii	A. baumannii	India	2018
6580	G20250669		3	12	11	2	14	9	14	149	A. baumannii	A. baumannii	India	2018
6582	G20251008		2	2	2	2	2	2	2	2	A. baumannii	A. baumannii	India	2019
6584	G20251021		2	2	2	2	2	2	2	2	A. baumannii	A. baumannii	India	2019
6585	G20251032		6	3	2	2	9	4	2	976	A. baumannii	A. baumannii	India	2019
6586	G20251037		2	2	2	2	2	2	2	2	A. baumannii	A. baumannii	India	2019
6587	G20251043		2	2	2	2	2	2	2	2	A. baumannii	A. baumannii	India	2019
6593	G20251072		2	2	2	2	2	2	2	2	A. baumannii	A. baumannii	India	2019
6594	G20251192		3	2	2	1	107	4	14	624	A. baumannii	A. baumannii	India	2018
6595	G20251323		3	52	6	2	8	4	4	1022		A. baumannii	India	2019
6599	G20251343		1	3	10	1	4	1	4	1512		A. baumannii	India	2019
6602	G20251360		2	2	2	2	2	2	2	2	A. baumannii	A. baumannii	India	2019
6640	GCA_000805065.1	JSDD00000000	3	3	2	79	3	4	4	1554		A. baumannii	China	2014
6646	GCA_001077555.2	LFYZ00000000	3	1	7	5	3	1	4	1545		A. baumannii	India	2014
6648	GCA_001077965.1	CP021348	246	3	5	26	6	2	3	1549		A. baumannii	India	2017
6656	GCA_001910585.1	MJBD00000000	2	230	2	2	2	2	2	1580		A. baumannii	Lebanon	2016
6657	GCA_001910605.1	MJBA00000000	2	230	2	2	2	2	2	1580		A. baumannii	Lebanon	2016
6658	GCA_001910615.1	MJBB00000000	2	230	2	2	2	2	2	1580		A. baumannii	Lebanon	2016
6659	GCA_001910665.1	MJBC00000000	2	230	2	2	2	2	2	1580		A. baumannii	Lebanon	2016
6660	GCA_001910685.1	MJBE00000000	2	230	2	2	2	2	2	1580		A. baumannii	Lebanon	2016
6667	GCA_003039005.1	PYCV01000000	2	230	2	2	2	2	2	1580		A. baumannii	Lebanon	2018
6668	GCA_003039275.1	PYDO01000000	2	230	2	2	2	2	2	1580		A. baumannii	Lebanon	2018
6672	GCA_003347355.1	QAGP01000000	2	230	2	2	2	2	2	1580		A. baumannii	Lebanon	2018
6683	GCA_003948495.1	RFCE01000000	3	3	2	2	3	1	29	1436		A. baumannii	USA	2018
6684	GCA_003948775.1	RFCR01000000	3	8	2	2	226	1	14	1438		A. baumannii	USA	2018
6686	GCA_003948835.1	RFCY01000000	3	3	7	108	7	1	5	1437		A. baumannii	USA	2018
6696	GCA_005280395.1	CP040053	1	3	10	1	4	1	4	1512		A. baumannii	India	2019
6712	GCA_008989245.1	BKLO00000000	3	2	2	2	3	1	4	1548		A. baumannii	Japan	2013
6726	GCA_009013035.1	BKWK00000000	3	1	5	3	6	2	3	1433		A. baumannii	Japan	2010
6731	GCA_009829555.1	WTZM01000000	3	3	2	4	7	114	4	1448		A. baumannii	Brazil	2020
6735	GCA_010500545.1	JAAGTO000000000	1	3	10	1	4	1	4	1512		A. baumannii	India	2019
6736	GCA_010500665.1	JAAGTR000000000	1	3	10	1	4	1	4	1512		A. baumannii	India	2019
6738	GCA_012931605.1	CP051862	3	1	5	26	13	2	3	1472		A. baumannii	Ghana	2020
6741	GCA_013403085.1	JACBON010000002	40	3	212	2	40	4	4	1479		A. baumannii	USA	2020
6749	GCA_014881465.1	JADAVO000000000	2	228	2	2	2	2	2	1573	A. baumannii	A. baumannii	USA	2017
6750	GCA_015536865.1	JACDYA000000000	3	3	2	4	7	114	4	1448		A. baumannii	Brazil	2016
6751	GCA_015537385.1	JACDYK000000000	6	6	8	103	3	5	4	1447		A. baumannii	Brazil	2016
6757	GCA_015731985.1	JACKXH000000000	2	2	181	2	2	2	2	1555		A. baumannii	China	2018
6758	GCA_015732055.1	JACKXG000000000	2	2	181	2	2	2	2	1555		A. baumannii	China	2018
6759	GCA_015732075.1	JACKXF000000000	2	2	181	2	2	2	2	1555		A. baumannii	China	2018
6760	GCA_015732435.1	CP060732	2	2	181	2	2	2	2	1555		A. baumannii	China	2020
6775	GCA_016478885.1	DADAJC000000000	2	2	222	2	2	2	2	1537		A. baumannii	China	2019
6776	GCA_016478905.1	DADAIX000000000	2	2	222	2	2	2	2	1537		A. baumannii	China	2019
6779	GCA_016480415.1	AAYLXR000000000	3	3	2	2	5	1	2	1822		A. baumannii	USA	2020
6790	GCA_016506665.1	JADVMA000000000	2	228	2	2	2	2	2	1573	A. baumannii	A. baumannii	USA	2017
6796	GCA_016508875.1	DADAZW000000000	2	226	2	2	2	2	2	1550		A. baumannii	Unknown	NA
6797	GCA_016508915.1	DADAZX000000000	2	226	2	2	2	2	2	1550		A. baumannii	Unknown	NA
6798	GCA_016508955.1	DADAZY000000000	2	226	2	2	2	2	2	1550		A. baumannii	Unknown	NA
6799	GCA_016508975.1	DADBAC000000000	2	226	2	2	2	2	2	1550		A. baumannii	Unknown	NA
6800	GCA_016508995.1	DADBAA000000000	2	226	2	2	2	2	2	1550		A. baumannii	Unknown	NA
6801	GCA_016509015.1	DADBAK000000000	2	226	2	2	2	2	2	1550		A. baumannii	Unknown	NA
6802	GCA_016509035.1	DADBAD000000000	2	226	2	2	2	2	2	1550		A. baumannii	Unknown	NA
6803	GCA_016509055.1	DADBAB000000000	2	226	2	2	2	2	2	1550		A. baumannii	Unknown	NA
6804	GCA_016509075.1	DADBAL000000000	2	226	2	2	2	2	2	1550		A. baumannii	Unknown	NA
6805	GCA_016509095.1	DADBAJ000000000	2	226	2	2	2	2	2	1550		A. baumannii	Unknown	NA
6806	GCA_016509115.1	DADBAH000000000	2	226	2	2	2	2	2	1550		A. baumannii	Unknown	NA
6807	GCA_016509135.1	DADBAE000000000	2	226	2	2	2	2	2	1550		A. baumannii	Unknown	NA
6808	GCA_016509155.1	DADBAI000000000	2	226	2	2	2	2	2	1550		A. baumannii	Unknown	NA
6809	GCA_016509175.1	DADBAF000000000	2	226	2	2	2	2	2	1550		A. baumannii	Unknown	NA
6810	GCA_016509195.1	DADBAG000000000	2	226	2	2	2	2	2	1550		A. baumannii	Unknown	NA
6811	GCA_016509235.1	DADBAU000000000	2	226	2	2	2	2	2	1550		A. baumannii	Unknown	NA
6812	GCA_016509335.1	DADBAT000000000	2	226	2	2	2	2	2	1550		A. baumannii	Unknown	NA
6813	GCA_016509355.1	DADBAR000000000	2	226	2	2	2	2	2	1550		A. baumannii	Unknown	NA
6814	GCA_016509375.1	DADBAS000000000	2	226	2	2	2	2	2	1550		A. baumannii	Unknown	NA
6815	GCA_016509495.1	DADBBF000000000	2	226	2	2	2	2	2	1550		A. baumannii	Unknown	NA
6816	GCA_016509515.1	DADBBA000000000	2	226	2	2	2	2	2	1550		A. baumannii	Unknown	NA
6817	GCA_016509555.1	DADBBD000000000	2	226	2	2	2	2	2	1550		A. baumannii	Unknown	NA
6818	GCA_016509605.1	DADBBJ000000000	2	226	2	2	2	2	2	1550		A. baumannii	Unknown	NA
6819	GCA_016509635.1	DADBBI000000000	2	226	2	2	2	2	2	1550		A. baumannii	Unknown	NA
6820	GCA_016509655.1	DADBBB000000000	2	226	2	2	2	2	2	1550		A. baumannii	Unknown	NA
6821	GCA_016509675.1	DADBBG000000000	2	226	2	2	2	2	2	1550		A. baumannii	Unknown	NA
6822	GCA_016509695.1	DADBBC000000000	2	226	2	2	2	2	2	1550		A. baumannii	Unknown	NA
6823	GCA_016509715.1	DADBAY000000000	2	226	2	2	2	2	2	1550		A. baumannii	Unknown	NA
6826	GCA_016510795.1	DADBDJ000000000	2	226	2	2	2	2	2	1550		A. baumannii	Unknown	NA
6827	GCA_016510815.1	DADBDF000000000	2	226	2	2	2	2	2	1550		A. baumannii	Unknown	NA
6828	GCA_016510915.1	DADBDI000000000	2	226	2	2	2	2	2	1550		A. baumannii	Unknown	NA
6832	GCA_016513475.1	DADBIG000000000	3	67	2	2	102	1	4	1632		A. baumannii	Unknown	NA
6835	GCA_016513635.1	DADBIH000000000	3	67	2	2	102	1	4	1632		A. baumannii	Unknown	NA
6843	GCA_016654265.1	JAEPVX000000000	8	1	16	3	6	2	3	1487	A. baumannii	A. baumannii	Russia	2021
6862	GCA_017753625.1	CP072526	3	3	2	79	3	4	4	1554		A. baumannii	China	2021
6876	GCA_018789455.1	JAHKDI000000000	2	226	2	2	2	2	2	1550		A. baumannii	Belgium	2017
6877	GCA_900011305.1	CZWG00000000	2	226	2	2	2	2	2	1550		A. baumannii	Vietnam	2016
6878	GCA_900088705.1	LT594096	2	226	2	2	2	2	2	1550		A. baumannii	Unknown	NA
6900	GCA_900493605.1	UFDH00000000	3	39	5	6	41	1	14	1432		A. baumannii	Thailand	2016
6901	GCA_900494435.1	UFGP01000000	1	56	2	1	3	1	4	1430		A. baumannii	Thailand	2018
6902	GCA_900494475.1	UFGO01000000	1	56	2	1	3	1	4	1430		A. baumannii	Thailand	2018
6903	GCA_900494705.1	UFHK01000000	1	56	2	1	3	1	4	1430		A. baumannii	Thailand	2018
6904	GCA_900494775.1	UFHU01000000	3	39	5	6	41	1	14	1432		A. baumannii	Thailand	2018
6906	GCA_900495005.1	UFIG01000000	3	39	5	6	41	1	14	1432		A. baumannii	Thailand	2018
6908	GCA_900495235.1	UFJP01000000	3	3	2	2	5	58	5	1431		A. baumannii	Thailand	2018
6910	GCA_900495475.1	UFLS01000000	3	1	5	3	6	2	3	1433		A. baumannii	Thailand	2018
6917	GCA_902705485.1	CACSGU010000001	1	49	7	3	12	133	5	1596		A. baumannii	Unknown	2020
6931	SP304	CP040080	1	52	2	2	9	4	2	285	A. baumannii	A. baumannii	India	2018
6932	VB16141	CP040050	3	12	11	2	14	4	14	622	A. baumannii	A. baumannii	India	2018
6933	VB35435	CP040056	1	3	2	1	4	4	92	575	A. baumannii	A. baumannii	India	2018
6957	I027AB	Not submitted	1	1	1	1	5	1	1	1	A. baumannii	A. baumannii	Ethiopia	2016
6958	I030AB	Not submitted	1	1	1	1	5	1	1	1	A. baumannii	A. baumannii	Ethiopia	2016
6959	M217AB	Not submitted	1	1	1	1	5	1	1	1	A. baumannii	A. baumannii	Ethiopia	2016
6960	M328AB	Not submitted	40	3	7	2	40	4	4	164	A. baumannii	A. baumannii	Ethiopia	2016
6962	S130AB	Not submitted	5	2	4	1	3	3	4	85	A. baumannii	A. baumannii	Ethiopia	2016
6963	S161AB	Not submitted	2	2	2	2	2	2	2	2	A. baumannii	A. baumannii	Ethiopia	2016
6964	S167AB	Not submitted	1	1	1	1	5	1	1	1	A. baumannii	A. baumannii	Ethiopia	2016
6965	S170AB	Not submitted	40	3	7	2	40	4	4	164	A. baumannii	A. baumannii	Ethiopia	2016
6966	S171AB	Not submitted	1	1	1	1	5	1	1	1	A. baumannii	A. baumannii	Ethiopia	2016
6967	S176AB	Not submitted	1	1	1	1	5	1	1	1	A. baumannii	A. baumannii	Ethiopia	2016
6968	S209AB	Not submitted	2	2	2	2	2	2	2	2	A. baumannii	A. baumannii	Ethiopia	2016
6969	S212AB	Not submitted	1	1	1	1	5	1	1	1	A. baumannii	A. baumannii	Ethiopia	2016
6970	S270AB	Not submitted	1	1	1	1	5	1	1	1	A. baumannii	A. baumannii	Ethiopia	2016
6971	S275AB	Not submitted	1	1	1	1	5	1	1	1	A. baumannii	A. baumannii	Ethiopia	2016
6972	S296AB	Not submitted	1	1	1	1	5	1	1	1	A. baumannii	A. baumannii	Ethiopia	2016
6973	S315AB	Not submitted	1	1	1	1	5	1	1	1	A. baumannii	A. baumannii	Ethiopia	2016
6974	S327AB	Not submitted	1	1	1	1	5	1	1	1	A. baumannii	A. baumannii	Ethiopia	2016
